# Supplementary material for: Investigation of Pathogenic Genes in Peri-Implantitis from Implant Clustering Failure Patients: A Whole-Exome Sequencing Pilot Study
Source: PLoS One. 2014 Jun 12;9(6):e99360. doi: 10.1371/journal.pone.0099360 (PMC4055653; doi:10.1371/journal.pone.0099360)
Supplement: Table S6 — Full cluster enrichment list. (XLSX) [file pone.0099360.s003.xlsx]

## Sheet: Sheet1
Cadherin	Enrichment Score: 13.691686031515275
Category	Term	Count	%	PValue	Genes	List Total	Pop Hits	Pop Total	Fold Enrichment	Bonferroni	Benjamini	FDR
INTERPRO	IPR013164:Cadherin, N-terminal	32	1.66493	2.06249e-16	PCDHA6, PCDHA2, PCDHA3, PCDHA4, PCDHGA9, PCDHA5, PCDHGA8, PCDHGA7, PCDHGA6, PCDHB13, PCDHGA5, PCDHA1, PCDHGA4, PCDHGA3, PCDHGA2, PCDHAC1, PCDHGA1, PCDHGB1, PCDHB16, PCDHA10, PCDHA11, PCDHA12, PCDHA13, PCDHGA10, PCDHGA11, PCDHB6, PCDH11X, PCDHB4, PCDHGB7, PCDHGB6, PCDHGB3, PCDHGB2, PCDHGB5, PCDHGB4, PCDH18	1697	58	16659	5.41613	4.39648e-13	4.39648e-13	3.77476e-13
INTERPRO	IPR002126:Cadherin	44	2.28928	4.95945e-16	PCDHA6, DCHS2, PCDHA2, PCDHA3, PCDHA4, PCDHGA9, PCDHA5, PCDHGA8, PCDHGA7, PCDHB13, PCDHGA6, PCDHGA5, PCDHA1, PCDHGA4, PCDHGA3, PCDHGA2, PCDHAC1, PCDHGA1, PCDHGB1, CDH7, CDH20, FAT3, FAT4, PCDHB16, FAT2, PCDHA10, PCDHA11, PCDHA12, PCDHA13, CDH23, RET, PCDHGA10, PCDHGA11, PCDHB6, PCDH11X, PCDHB4, PCDHGB7, PCDHGB6, PCDH15, CELSR1, PCDHGB3, PCDHGB2, PCDHGB5, PCDHGB4, PCDH18, DSG2, DSC3	1697	108	16659	3.99941	8.79297e-13	4.39648e-13	7.66054e-13
INTERPRO	IPR015492:Protocadherin gamma	18	0.936524	1.74355e-15	PCDHGA10, PCDHGA11, PCDHGA9, PCDHGA8, PCDHGB7, PCDHGB6, PCDHGA7, PCDHGA6, PCDHGA5, PCDHGB3, PCDHGA4, PCDHGB2, PCDHGA3, PCDHGA2, PCDHGB5, PCDHGA1, PCDHGB4, PCDHGB1	1697	19	16659	9.30007	3.51719e-12	1.1724e-12	3.05311e-12
GOTERM_BP_ALL	GO:0007156~homophilic cell adhesion	47	2.44537	1.1817e-14	PCDHA6, PCDHA2, PCDHA3, PCDHA4, PCDHA5, PCDHGA9, PCDHGA8, PCDHGA7, PCDHGA6, PCDHGA5, PCDHA1, PCDHGA4, PCDHGA3, PCDHGA2, PCDHGA1, PCDHGB1, CDH20, CDH23, PCDHGA10, RET, PCDHGA11, PTPRF, PCDHB6, PCDH11X, PCDHB4, PCDHGB7, PCDHGB6, PCDHGB3, PCDHGB2, PCDHGB5, PCDHGB4, DCHS2, PCDHB13, PCDHAC1, CDH7, FAT3, FAT4, PCDHB16, TRO, FAT2, PKD1, PCDHA10, PCDHA11, PCDHA12, PCDHA13, PCDH15, CELSR1, PCDH18, DSG2, D…	1440	131	14116	3.51703	4.38372e-11	1.46124e-11	2.17049e-11
SMART	SM00112:CA	44	2.28928	1.76341e-13	PCDHA6, DCHS2, PCDHA2, PCDHA3, PCDHA4, PCDHGA9, PCDHA5, PCDHGA8, PCDHGA7, PCDHB13, PCDHGA6, PCDHGA5, PCDHA1, PCDHGA4, PCDHGA3, PCDHGA2, PCDHAC1, PCDHGA1, PCDHGB1, CDH7, CDH20, FAT3, FAT4, PCDHB16, FAT2, PCDHA10, PCDHA11, PCDHA12, PCDHA13, CDH23, RET, PCDHGA10, PCDHGA11, PCDHB6, PCDH11X, PCDHB4, PCDHGB7, PCDHGB6, PCDH15, CELSR1, PCDHGB3, PCDHGB2, PCDHGB5, PCDHGB4, PCDH18, DSG2, DSC3	1100	108	9079	3.36259	6.75242e-11	6.75242e-11	2.44349e-10
GOTERM_BP_ALL	GO:0016337~cell-cell adhesion	65	3.38189	1.90443e-10	PVR, PCDHA6, PCDHA2, PCDHA3, PCDHA4, PCDHGA9, PCDHA5, PCDHGA8, PCDHGA7, PCDHGA6, PCDHA1, PCDHGA5, PCDHGA4, PCDHGA3, PCDHGA2, PCDHGA1, CHAD, PCDHGB1, CDH20, CTGF, VNN1, DLG5, CDH23, PCDHGA10, RET, PCDHGA11, PTPRF, PCDHB6, PCDH11X, PCDHB4, PCDHGB7, PCDHGB6, PTPRU, PCDHGB3, CD164, PCDHGB2, GPR98, PCDHGB5, CLEC4M, PCDHGB4, CNTN4, DCHS2, PARD3, TNF, CTNND2, COL2A1, PCDHB13, SCRIB, PCDHAC1, CDH7, EZR, …	1440	276	14116	2.30863	7.09399e-07	1.7735e-07	3.5119e-07
Cell adhesion	Enrichment Score: 12.645421097440767
Category	Term	Count	%	PValue	Genes	List Total	Pop Hits	Pop Total	Fold Enrichment	Bonferroni	Benjamini	FDR
GOTERM_BP_ALL	GO:0007155~cell adhesion	139	7.23205	7.32862e-15	PVR, DLC1, MPZL3, NELL1, CASK, CHAD, VCL, PNN, GP9, CDH20, CTGF, ADAM2, TGFBI, VNN1, CDH23, RET, PCDHGA10, PCDHGA11, PTPRF, CCL4L1, CCL4L2, PTPRU, CLEC4M, CD36, RELN, DST, DCBLD2, ITGB4, COL28A1, SCRIB, PCDHAC1, ITGAX, TRO, PCDHA10, PCDHA11, PCDHA12, EMB, LAMB1, PCDHA13, TECTA, TAOK2, PPFIBP1, PCDH15, CELSR1, ECM2, COL16A1, PCDH18, MUC4, ITGA9, LAMA1, LAMA4, DSG2, ITGA7, CFDP1, PDZD2, MUC5B, PCDH…	1440	700	14116	1.94655	2.72948e-11	2.72948e-11	1.35114e-11
GOTERM_BP_ALL	GO:0022610~biological adhesion	139	7.23205	8.29755e-15	PVR, DLC1, MPZL3, NELL1, CASK, CHAD, VCL, PNN, GP9, CDH20, CTGF, ADAM2, TGFBI, VNN1, CDH23, RET, PCDHGA10, PCDHGA11, PTPRF, CCL4L1, CCL4L2, PTPRU, CLEC4M, CD36, RELN, DST, DCBLD2, ITGB4, COL28A1, SCRIB, PCDHAC1, ITGAX, TRO, PCDHA10, PCDHA11, PCDHA12, EMB, LAMB1, PCDHA13, TECTA, TAOK2, PPFIBP1, PCDH15, CELSR1, ECM2, COL16A1, PCDH18, MUC4, ITGA9, LAMA1, LAMA4, DSG2, ITGA7, CFDP1, PDZD2, MUC5B, PCDH…	1440	701	14116	1.94377	3.10169e-11	1.55084e-11	1.53544e-11
GOTERM_BP_ALL	GO:0016337~cell-cell adhesion	65	3.38189	1.90443e-10	PVR, PCDHA6, PCDHA2, PCDHA3, PCDHA4, PCDHGA9, PCDHA5, PCDHGA8, PCDHGA7, PCDHGA6, PCDHA1, PCDHGA5, PCDHGA4, PCDHGA3, PCDHGA2, PCDHGA1, CHAD, PCDHGB1, CDH20, CTGF, VNN1, DLG5, CDH23, PCDHGA10, RET, PCDHGA11, PTPRF, PCDHB6, PCDH11X, PCDHB4, PCDHGB7, PCDHGB6, PTPRU, PCDHGB3, CD164, PCDHGB2, GPR98, PCDHGB5, CLEC4M, PCDHGB4, CNTN4, DCHS2, PARD3, TNF, CTNND2, COL2A1, PCDHB13, SCRIB, PCDHAC1, CDH7, EZR, …	1440	276	14116	2.30863	7.09399e-07	1.7735e-07	3.5119e-07
EGF	Enrichment Score: 5.424012018572257
Category	Term	Count	%	PValue	Genes	List Total	Pop Hits	Pop Total	Fold Enrichment	Bonferroni	Benjamini	FDR
INTERPRO	IPR013032:EGF-like region, conserved site	67	3.48595	3.77287e-10	LTBP3, NELL1, SUSD1, NPNT, MEGF11, ADAM2, GP2, USH2A, MUC12, MATN2, ADAM11, HYAL3, CNTNAP4, SCUBE1, DLL1, NRXN1, C8A, UMODL1, EGFL8, ADAM18, VCAN, RELN, MEGF8, C7, C6, TNC, ITGB4, ABCA2, C1R, DCT, FAT3, FAT4, OPN1MW2, FAT2, FBN3, AGRN, LAMB1, THBS1, THBS2, THBS3, THBS4, ADAM28, SELP, MUC2, TNXB, CUBN, DHRS11, FBN1, OPN1MW, NOTCH2NL, HSPG2, STAB2, CELSR1, MUC4, NTN3, LAMA1, EPHA7, LAMA4, FBLN1, LR…	1697	293	16659	2.24478	7.47029e-07	1.86757e-07	6.47917e-07
INTERPRO	IPR006210:EGF-like	47	2.44537	1.03631e-07	FRAS1, MEGF8, LTBP3, NPNT, SUSD1, TNC, NELL1, MEGF11, FAT3, FAT4, FAT2, ZNF578, FBN3, AGRN, THBS1, THBS2, THBS3, THBS4, MATN2, ADAM28, SELP, ADAM11, CUBN, TNXB, HYAL3, CNTNAP4, SCUBE1, FBN1, HSPG2, NOTCH2NL, DLL1, CELSR1, STAB2, NRXN1, GPR179, MUC4, FBLN1, LRP1, SNED1, STAB1, FBLN2, NOTCH4, LRP6, EGFL8, RELN, VCAN, MEGF6	1697	201	16659	2.29546	0.000205168	4.10371e-05	0.000177966
INTERPRO	IPR000742:EGF-like, type 3	43	2.23725	1.75174e-06	MEGF8, LTBP3, NPNT, SUSD1, TNC, NELL1, MEGF11, FAT3, FAT4, FAT2, FBN3, AGRN, THBS1, THBS2, THBS3, THBS4, MATN2, ADAM28, SELP, ADAM11, CUBN, TNXB, CNTNAP4, SCUBE1, FBN1, HSPG2, NOTCH2NL, DLL1, CELSR1, STAB2, NRXN1, MUC4, FBLN1, LRP1, SNED1, UMODL1, STAB1, FBLN2, NOTCH4, EGFL8, RELN, VCAN, MEGF6	1697	194	16659	2.17587	0.00346244	0.00049537	0.00300823
INTERPRO	IPR013091:EGF calcium-binding	22	1.14464	5.98054e-06	MEGF8, CUBN, LTBP3, NELL1, SUSD1, NPNT, SCUBE1, FBN1, NOTCH2NL, C1R, FBLN1, LRP1, UMODL1, FAT4, FBLN2, NOTCH4, EGFL8, FBN3, MEGF6, THBS2, THBS3, THBS4	1697	72	16659	2.99956	0.0117717	0.00147909	0.0102699
INTERPRO	IPR000152:EGF-type aspartate/asparagine hydroxylation conserved site	26	1.35276	9.336e-06	MEGF8, LTBP3, NELL1, SUSD1, NPNT, C1R, FAT3, FAT4, FBN3, MATN2, CUBN, SCUBE1, FBN1, NOTCH2NL, DLL1, NRXN1, CELSR1, FBLN1, LRP1, UMODL1, SNED1, FBLN2, NOTCH4, EGFL8, VCAN, MEGF6	1697	97	16659	2.63129	0.0183156	0.00205182	0.0160315
SMART	SM00181:EGF	47	2.44537	1.14228e-05	FRAS1, MEGF8, LTBP3, NPNT, SUSD1, TNC, NELL1, MEGF11, FAT3, FAT4, FAT2, ZNF578, FBN3, AGRN, THBS1, THBS2, THBS3, THBS4, MATN2, ADAM28, SELP, ADAM11, CUBN, TNXB, HYAL3, CNTNAP4, SCUBE1, FBN1, HSPG2, NOTCH2NL, DLL1, CELSR1, STAB2, NRXN1, GPR179, MUC4, FBLN1, LRP1, SNED1, STAB1, FBLN2, NOTCH4, LRP6, EGFL8, RELN, VCAN, MEGF6	1100	201	9079	1.92995	0.0043654	0.00218509	0.0158307
INTERPRO	IPR018097:EGF-like calcium-binding, conserved site	25	1.30073	2.42474e-05	MEGF8, LTBP3, NELL1, SUSD1, NPNT, C1R, FAT3, FAT4, FBN3, THBS3, THBS4, CUBN, SCUBE1, FBN1, NOTCH2NL, DLL1, FBLN1, LRP1, UMODL1, SNED1, FBLN2, NOTCH4, VCAN, EGFL8, MEGF6	1697	96	16659	2.55644	0.0468761	0.00435507	0.041632
INTERPRO	IPR001881:EGF-like calcium-binding	25	1.30073	2.42474e-05	MEGF8, LTBP3, NELL1, SUSD1, NPNT, C1R, FAT3, FAT4, FBN3, THBS3, THBS4, MATN2, CUBN, SCUBE1, FBN1, NOTCH2NL, DLL1, FBLN1, LRP1, SNED1, FBLN2, NOTCH4, VCAN, EGFL8, MEGF6	1697	96	16659	2.55644	0.0468761	0.00435507	0.041632
INTERPRO	IPR006209:EGF	29	1.50884	6.31085e-05	LTBP3, TNC, FAT3, FAT4, FAT2, FBN3, AGRN, THBS1, THBS2, MATN2, SELP, CUBN, CNTNAP4, SCUBE1, FBN1, NOTCH2NL, HSPG2, DLL1, STAB2, CELSR1, NRXN1, LRP1, SNED1, STAB1, NOTCH4, LRP6, EGFL8, VCAN, MEGF6	1697	127	16659	2.24162	0.117467	0.00888592	0.108321
SMART	SM00179:EGF_CA	25	1.30073	0.00035494	MEGF8, LTBP3, NELL1, SUSD1, NPNT, C1R, FAT3, FAT4, FBN3, THBS3, THBS4, MATN2, CUBN, SCUBE1, FBN1, NOTCH2NL, DLL1, FBLN1, LRP1, SNED1, FBLN2, NOTCH4, VCAN, EGFL8, MEGF6	1100	96	9079	2.14938	0.127128	0.0224062	0.490821
Actin	Enrichment Score: 3.5995690215138083
Category	Term	Count	%	PValue	Genes	List Total	Pop Hits	Pop Total	Fold Enrichment	Bonferroni	Benjamini	FDR
INTERPRO	IPR001715:Calponin-like actin-binding	21	1.09261	1.39193e-05	VAV3, ACTN4, UTRN, MICAL3, IQGAP3, IQGAP2, TAGLN2, FLNB, MICALL1, SYNE1, SYNE2, MACF1, LRCH2, NAV2, DMD, LIMCH1, LRCH4, DST, PARVB, SPTB, PLEC	1697	70	16659	2.94502	0.0271841	0.00275224	0.023901
INTERPRO	IPR018159:Spectrin/alpha-actinin	12	0.62435	0.000144865	SYNE1, SYNE2, EVPL, MACF1, ACTN4, DMD, UTRN, DSP, AKAP6, DST, SPTB, PLEC	1697	31	16659	3.80003	0.249378	0.0149841	0.248485
SMART	SM00033:CH	21	1.09261	0.000160079	VAV3, ACTN4, UTRN, MICAL3, IQGAP3, IQGAP2, TAGLN2, FLNB, MICALL1, SYNE1, SYNE2, MACF1, LRCH2, NAV2, DMD, LIMCH1, LRCH4, DST, PARVB, SPTB, PLEC	1100	70	9079	2.47609	0.0594733	0.0152119	0.22164
INTERPRO	IPR001101:Plectin repeat	6	0.312175	0.000191476	EVPL, EPPK1, MACF1, DSP, DST, PLEC	1697	7	16659	8.41434	0.315563	0.0178931	0.328313
INTERPRO	IPR001589:Actinin-type, actin-binding, conserved site	10	0.520291	0.00024929	SYNE1, SYNE2, MACF1, ACTN4, DMD, UTRN, DST, FLNB, SPTB, PLEC	1697	23	16659	4.26815	0.389609	0.0212346	0.427244
SMART	SM00250:PLEC	6	0.312175	0.000438248	EVPL, EPPK1, MACF1, DSP, DST, PLEC	1100	7	9079	7.07455	0.15455	0.0207671	0.605699
SMART	SM00150:SPEC	12	0.62435	0.000657366	SYNE1, SYNE2, EVPL, MACF1, ACTN4, DMD, UTRN, DSP, AKAP6, DST, SPTB, PLEC	1100	31	9079	3.19496	0.222642	0.0207691	0.907261
INTERPRO	IPR002017:Spectrin repeat	8	0.416233	0.00359905	SYNE1, SYNE2, MACF1, ACTN4, DMD, UTRN, DST, SPTB	1697	21	16659	3.73971	0.999206	0.171276	6.00401
Metal ion binding	Enrichment Score: 3.5863185586492596
Category	Term	Count	%	PValue	Genes	List Total	Pop Hits	Pop Total	Fold Enrichment	Bonferroni	Benjamini	FDR
GOTERM_MF_ALL	GO:0043167~ion binding	513	26.6909	3.63137e-06	ZNF630, LTBP3, CYP2D6, CDH20, BRPF1, ZNF774, CUL9, GRIN2D, ADAM2, GIT2, ZNF101, CDH23, PTPRF, BRAF, LIG1, ZNF48, GRIN2A, LIG4, ZNF793, MECOM, PCLO, ZNF500, ADAMTS7, PITPNM1, ADAMTS9, ZNF239, ZGLP1, RYR1, ZNF383, RYR2, ST18, SLC30A10, PPP2R3B, ZNF132, FLG2, ARIH2, ZNF224, FAHD2B, SEC23IP, DHX58, ZNF622, ZNF398, NPLOC4, TAOK2, CYP2C9, KLF13, SPHK1, PCDH15, ZNF524, DAGLB, PCDH18, HGS, SYTL3, ZNF534,…	1555	4241	15143	1.17796	0.00451086	0.000564974	0.00589745
GOTERM_MF_ALL	GO:0046872~metal ion binding	500	26.0146	6.26977e-06	ZNF630, LTBP3, CYP2D6, CDH20, BRPF1, ZNF774, CUL9, GRIN2D, ADAM2, GIT2, ZNF101, CDH23, BRAF, LIG1, ZNF48, GRIN2A, LIG4, ZNF793, MECOM, PCLO, ZNF500, ADAMTS7, PITPNM1, ADAMTS9, ZNF239, ZGLP1, RYR1, ZNF383, RYR2, ST18, SLC30A10, PPP2R3B, ZNF132, FLG2, ARIH2, ZNF224, FAHD2B, SEC23IP, DHX58, ZNF622, ZNF398, NPLOC4, TAOK2, CYP2C9, KLF13, SPHK1, PCDH15, ZNF524, DAGLB, PCDH18, HGS, SYTL3, ZNF534, ENOX2,…	1555	4140	15143	1.17612	0.0077755	0.000709375	0.0101821
GOTERM_MF_ALL	GO:0043169~cation binding	504	26.2227	7.00039e-06	ZNF630, LTBP3, CYP2D6, CDH20, BRPF1, ZNF774, CUL9, GRIN2D, ADAM2, GIT2, ZNF101, CDH23, BRAF, LIG1, ZNF48, GRIN2A, LIG4, ZNF793, MECOM, PCLO, ZNF500, ADAMTS7, PITPNM1, ADAMTS9, ZNF239, ZGLP1, RYR1, ZNF383, RYR2, ST18, SLC30A10, PPP2R3B, ZNF132, FLG2, ARIH2, ZNF224, FAHD2B, SEC23IP, DHX58, ZNF622, ZNF398, NPLOC4, TAOK2, CYP2C9, KLF13, SPHK1, PCDH15, ZNF524, DAGLB, PCDH18, HGS, SYTL3, ZNF534, ENOX2,…	1555	4179	15143	1.17446	0.00867764	0.000726029	0.0113685
GOTERM_MF_ALL	GO:0008270~zinc ion binding	261	13.5796	0.0477849	ZNF630, PDLIM7, DZIP3, THOP1, UTRN, RNF212, BRPF1, ZNF774, CUL9, ZFP90, ADAM2, GIT2, RARA, CYHR1, ZNF101, RNF220, ZC3HC1, BRAF, ZNF48, ZNF793, MECOM, PCLO, SCEL, ZNF500, ADAMTS7, ADAMTS9, UBR7, UBR5, MLLT10, ZGLP1, ZNF239, ZNF383, ST18, SLC30A10, ZNF132, KEL, ACE, ARIH2, ZNF224, DMD, DHX58, ZNF622, ZBTB49, ZNF398, IKZF4, NPLOC4, CRIP2, KLF13, ZBTB40, RNF207, CSRP1, ZNF524, NR1I3, HGS, ZIK1, SYTL3…	1555	2311	15143	1.09982	1	0.631883	54.8516
GOTERM_MF_ALL	GO:0046914~transition metal ion binding	302	15.7128	0.153699	ZNF630, PDLIM7, DZIP3, THOP1, CYP2D6, UTRN, RNF212, BRPF1, ZNF774, CUL9, ZFP90, ADAM2, GIT2, RARA, CYHR1, ZNF101, RNF220, ZC3HC1, BRAF, NUDT15, ZNF48, ZNF793, MECOM, PCLO, SCEL, ZNF500, ADAMTS7, ADAMTS9, UBR7, ALOX15B, MLLT10, UBR5, ZGLP1, ZNF239, ZNF383, ST18, SLC30A10, ZNF132, MRE11A, KEL, ACE, ARIH2, ZNF224, DMD, DHX58, ZBTB49, ZNF622, ZNF398, IKZF4, NPLOC4, CRIP2, KLF13, CYP2C9, ZBTB40, RNF20…	1555	2785	15143	1.056	1	0.905673	93.3481
Laminin/lectin	Enrichment Score: 3.4040645282316504
Category	Term	Count	%	PValue	Genes	List Total	Pop Hits	Pop Total	Fold Enrichment	Bonferroni	Benjamini	FDR
INTERPRO	IPR001791:Laminin G	15	0.780437	9.69126e-05	CNTNAP4, NELL1, CSPG4, COL15A1, HSPG2, NRXN1, CELSR1, LAMA1, LAMA4, FAT3, FAT4, FAT2, AGRN, COL11A2, USH2A	1697	45	16659	3.27225	0.174608	0.0119219	0.166298
INTERPRO	IPR013320:Concanavalin A-like lectin/glucanase, subgroup	19	0.988554	0.000587827	PTX4, CNTNAP4, LGALS2, CSPG4, HSPG2, NRXN1, CELSR1, LAMA1, LAMA4, FAT3, FAT4, FAT2, AGRN, THBS1, PTX3, THBS2, THBS3, USH2A, THBS4	1697	77	16659	2.42231	0.68784	0.0422035	1.00469
SMART	SM00282:LamG	15	0.780437	0.000590345	CNTNAP4, NELL1, CSPG4, COL15A1, HSPG2, NRXN1, CELSR1, LAMA1, LAMA4, FAT3, FAT4, FAT2, AGRN, COL11A2, USH2A	1100	45	9079	2.75121	0.202417	0.0203509	0.815113
INTERPRO	IPR012680:Laminin G, subdomain 2	13	0.676379	0.00071946	CNTNAP4, COL15A1, HSPG2, CSPG4, CELSR1, NRXN1, LAMA1, LAMA4, FAT3, FAT4, FAT2, COL11A2, USH2A	1697	42	16659	3.03851	0.759502	0.0479516	1.22837
ATPase activity	Enrichment Score: 3.172344692894725
Category	Term	Count	%	PValue	Genes	List Total	Pop Hits	Pop Total	Fold Enrichment	Bonferroni	Benjamini	FDR
GOTERM_MF_ALL	GO:0032559~adenyl ribonucleotide binding	210	10.9261	1.12745e-06	KIFC1, KIFC3, ACTG1, KIF13A, DHX37, CUL9, WNK4, RAB26, DHX35, ROS1, PIK3CG, IKBKAP, KIF5B, BRAF, MYH3, HKDC1, LIG1, ABCC11, LIG4, MYH8, ATP2C2, MYO18B, MAPK6, NAV2, RARS, MAPK7, MYO18A, EIF2AK4, KIF26B, DNAH11, KIF4B, DNAH10, DNAH12, ERBB3, DNAH17, UBA7, TK1, C10ORF88, SGK223, POLQ, POTEF, DHX58, POTEE, DCAKD, SPHK2, TAOK2, SPHK1, AARSD1, DDX4, ABCG4, EPHA2, ABCG1, NTRK3, EPHA7, TNK1, RAD54B, GK,…	1555	1497	15143	1.36609	0.0014027	0.000280697	0.00183105
GOTERM_MF_ALL	GO:0030554~adenyl nucleotide binding	217	11.2903	2.92159e-06	KIFC1, KIFC3, ACTG1, KIF13A, DHX37, CUL9, WNK4, RAB26, DHX35, ROS1, PIK3CG, IKBKAP, KIF5B, BRAF, MYH3, HKDC1, LIG1, ABCC11, LIG4, MYH8, ATP2C2, MYO18B, MAPK6, NAV2, RARS, MAPK7, MYO18A, EIF2AK4, KIF26B, DNAH11, DNAH10, KIF4B, DNAH12, ERBB3, DNAH17, UBA7, TK1, C10ORF88, SGK223, POLQ, POTEF, DHX58, POTEE, DCAKD, SPHK2, TAOK2, SPHK1, AARSD1, DDX4, ABCG4, EPHA2, ABCG1, NTRK3, EPHA7, TNK1, RAD54B, GK,…	1555	1577	15143	1.34001	0.00363078	0.000606047	0.00474477
GOTERM_MF_ALL	GO:0005524~ATP binding	205	10.666	3.18776e-06	KIFC1, KIFC3, ACTG1, KIF13A, DHX37, WNK4, CUL9, DHX35, RAB26, ROS1, PIK3CG, IKBKAP, KIF5B, BRAF, MYH3, HKDC1, LIG1, ABCC11, LIG4, MYH8, ATP2C2, MYO18B, MAPK6, NAV2, RARS, MAPK7, MYO18A, EIF2AK4, KIF26B, DNAH11, KIF4B, DNAH10, DNAH12, ERBB3, DNAH17, UBA7, TK1, C10ORF88, SGK223, POLQ, POTEF, DHX58, POTEE, DCAKD, SPHK2, TAOK2, SPHK1, AARSD1, DDX4, ABCG4, EPHA2, ABCG1, NTRK3, EPHA7, TNK1, RAD54B, GK,…	1555	1477	15143	1.35162	0.0039609	0.000566806	0.00517703
GOTERM_MF_ALL	GO:0001882~nucleoside binding	220	11.4464	4.36029e-06	KIFC1, KIFC3, ACTG1, KIF13A, DHX37, CUL9, WNK4, RAB26, DHX35, ROS1, PIK3CG, IKBKAP, KIF5B, BRAF, MYH3, HKDC1, LIG1, ABCC11, LIG4, MYH8, ATP2C2, MYO18B, MAPK6, NAV2, RARS, MAPK7, MYO18A, EIF2AK4, KIF26B, DNAH11, DNAH10, KIF4B, DNAH12, ERBB3, DNAH17, UBA7, TK1, C10ORF88, SGK223, POLQ, SLC28A1, POTEF, DHX58, POTEE, DCAKD, SPHK2, TAOK2, SPHK1, AARSD1, ABCG4, DDX4, EPHA2, ABCG1, NTRK3, EPHA7, TNK1, RA…	1555	1612	15143	1.32904	0.00541387	0.000602993	0.0070812
GOTERM_MF_ALL	GO:0001883~purine nucleoside binding	218	11.3424	5.85542e-06	KIFC1, KIFC3, ACTG1, KIF13A, DHX37, CUL9, WNK4, RAB26, DHX35, ROS1, PIK3CG, IKBKAP, KIF5B, BRAF, MYH3, HKDC1, LIG1, ABCC11, LIG4, MYH8, ATP2C2, MYO18B, MAPK6, NAV2, RARS, MAPK7, MYO18A, EIF2AK4, KIF26B, DNAH11, DNAH10, KIF4B, DNAH12, ERBB3, DNAH17, UBA7, TK1, C10ORF88, SGK223, POLQ, POTEF, DHX58, POTEE, DCAKD, SPHK2, TAOK2, SPHK1, AARSD1, DDX4, ABCG4, EPHA2, ABCG1, NTRK3, EPHA7, TNK1, RAD54B, GK,…	1555	1601	15143	1.32601	0.00726351	0.000728736	0.00950921
GOTERM_MF_ALL	GO:0016887~ATPase activity	57	2.96566	0.000150309	ATP5D, MOV10L1, IGHMBP2, DDX27, DDX25, DHX35, DDX20, DYNC1H1, LONRF1, MYO3A, CCNH, ATP4B, ABCC11, CFTR, HLTF, ATP2C2, MYO18A, DNAH11, ABCA8, MYL7, DNAH10, ABCA7, DNAH9, DNAH12, WRNIP1, DNAH17, DNAH1, ABCA2, DNAH2, ATP6V1G1, ABCA4, ABCA3, ABCA6, C10ORF88, ABCA5, ERCC6, CHD1L, DDX49, TAP1, POLQ, CHD6, DHX58, ERCC2, BRIP1, ATP1A4, ABCG4, DDX4, ABCG1, DNA2, HELB, ABCC4, ABCC1, RAD54B, MYH14, KATNAL2,…	1555	334	15143	1.66192	0.170679	0.0132788	0.243833
GOTERM_MF_ALL	GO:0042623~ATPase activity, coupled	43	2.23725	0.00463115	ATP5D, ABCA8, MYL7, ABCA2, MOV10L1, ATP6V1G1, ABCA4, ABCA3, DDX27, IGHMBP2, ERCC6, CHD1L, DDX49, DDX25, TAP1, DHX35, DDX20, POLQ, CHD6, DYNC1H1, LONRF1, DHX58, ERCC2, MYO3A, ATP4B, CCNH, ABCC11, BRIP1, ATP1A4, CFTR, DDX4, ABCG1, DNA2, ATP2C2, HELB, ABCC4, ABCC1, RAD54B, MYH14, KATNAL2, MYO18A, DDX53, MYH10	1555	272	15143	1.5395	0.996909	0.240579	7.26163
GOTERM_MF_ALL	GO:0017111~nucleoside-triphosphatase activity	96	4.9948	0.00794957	ATP5D, KIFC1, MYH15, RHOQ, MOV10L1, KIFC3, SETX, KIF13A, DDX27, IGHMBP2, MCM7, NUBP1, DHX37, DDX25, DHX35, DDX20, DYNC1H1, LONRF1, KIF12, KIF5B, MYO3A, CCNH, ATP4B, KIF17, MYH3, MYO3B, ABCC11, CFTR, HLTF, MYH8, DCTN2, ATP2C2, MYO18B, GNB2, NAV2, EFTUD1, KIF19, MYO18A, RAD17, KIF26B, MYO5A, ABCA8, DNAH11, MYL7, KIF4B, CGNL1, ABCA7, BTAF1, DNAH10, IFIH1, DNAH9, DNAH12, DNAH17, WRNIP1, MYL1, ABCA2, …	1555	728	15143	1.28417	0.999952	0.31763	12.1573
GOTERM_MF_ALL	GO:0016817~hydrolase activity, acting on acid anhydrides	100	5.20291	0.00823913	KIFC1, MYH15, KIFC3, SETX, KIF13A, IGHMBP2, DDX27, DHX37, DDX25, DHX35, DDX20, LONRF1, KIF5B, MYO3A, MYH3, NUDT14, MYO3B, ABCC11, MYH8, DCTN2, ATP2C2, MYO18B, NAV2, EFTUD1, MYO18A, RAD17, KIF26B, DNAH11, ABCA8, MYL7, KIF4B, CGNL1, ABCA7, DNAH10, IFIH1, DNAH12, ENPP2, DNAH17, MYL1, ABCA2, ABCA4, ABCA3, ABCA6, C10ORF88, ABCA5, DDX49, POLQ, DHX58, MYO1A, BRIP1, MYLPF, MYO1F, MYO1H, ABCG4, DDX4, ABCG…	1555	764	15143	1.27464	0.999966	0.317156	12.5728
GOTERM_MF_ALL	GO:0016462~pyrophosphatase activity	99	5.15088	0.00874	KIFC1, MYH15, SETX, KIFC3, KIF13A, IGHMBP2, DDX27, DHX37, DDX25, DHX35, DDX20, LONRF1, KIF5B, MYO3A, MYH3, NUDT14, MYO3B, ABCC11, MYH8, DCTN2, ATP2C2, MYO18B, NAV2, EFTUD1, MYO18A, RAD17, KIF26B, DNAH11, ABCA8, MYL7, KIF4B, CGNL1, ABCA7, DNAH10, IFIH1, DNAH12, ENPP2, DNAH17, MYL1, ABCA2, ABCA4, ABCA3, ABCA6, C10ORF88, ABCA5, DDX49, POLQ, DHX58, MYO1A, BRIP1, MYLPF, MYO1F, MYO1H, ABCG4, DDX4, ABCG…	1555	757	15143	1.27356	0.999982	0.323164	13.2871
GOTERM_MF_ALL	GO:0016818~hydrolase activity, acting on acid anhydrides, in phosphorus-containing anhydrides	99	5.15088	0.00982835	KIFC1, MYH15, SETX, KIFC3, KIF13A, IGHMBP2, DDX27, DHX37, DDX25, DHX35, DDX20, LONRF1, KIF5B, MYO3A, MYH3, NUDT14, MYO3B, ABCC11, MYH8, DCTN2, ATP2C2, MYO18B, NAV2, EFTUD1, MYO18A, RAD17, KIF26B, DNAH11, ABCA8, MYL7, KIF4B, CGNL1, ABCA7, DNAH10, IFIH1, DNAH12, ENPP2, DNAH17, MYL1, ABCA2, ABCA4, ABCA3, ABCA6, C10ORF88, ABCA5, DDX49, POLQ, DHX58, MYO1A, BRIP1, MYLPF, MYO1F, MYO1H, ABCG4, DDX4, ABCG…	1555	760	15143	1.26854	0.999995	0.336279	14.8205
GOTERM_MF_ALL	GO:0032553~ribonucleotide binding	218	11.3424	0.012358	KIFC1, KIFC3, ACTG1, KIF13A, DHX37, CUL9, WNK4, RAB26, DHX35, ROS1, PIK3CG, IKBKAP, KIF5B, BRAF, MYH3, HKDC1, LIG1, ABCC11, LIG4, MYH8, ATP2C2, MYO18B, MAPK6, NAV2, RARS, MAPK7, MYO18A, EIF2AK4, KIF26B, DNAH11, DNAH10, KIF4B, DNAH12, ERBB3, DNAH17, UBA7, TK1, C10ORF88, SGK223, POLQ, POTEF, DHX58, POTEE, DCAKD, SPHK2, TAOK2, SPHK1, AARSD1, DDX4, ABCG4, EPHA2, ABCG1, NTRK3, EPHA7, TNK1, RAD54B, GK,…	1555	1836	15143	1.15629	1	0.374458	18.2867
GOTERM_MF_ALL	GO:0032555~purine ribonucleotide binding	218	11.3424	0.012358	KIFC1, KIFC3, ACTG1, KIF13A, DHX37, CUL9, WNK4, RAB26, DHX35, ROS1, PIK3CG, IKBKAP, KIF5B, BRAF, MYH3, HKDC1, LIG1, ABCC11, LIG4, MYH8, ATP2C2, MYO18B, MAPK6, NAV2, RARS, MAPK7, MYO18A, EIF2AK4, KIF26B, DNAH11, DNAH10, KIF4B, DNAH12, ERBB3, DNAH17, UBA7, TK1, C10ORF88, SGK223, POLQ, POTEF, DHX58, POTEE, DCAKD, SPHK2, TAOK2, SPHK1, AARSD1, DDX4, ABCG4, EPHA2, ABCG1, NTRK3, EPHA7, TNK1, RAD54B, GK,…	1555	1836	15143	1.15629	1	0.374458	18.2867
GOTERM_MF_ALL	GO:0017076~purine nucleotide binding	226	11.7586	0.0144135	KIFC1, KIFC3, ACTG1, KIF13A, DHX37, CUL9, WNK4, RAB26, DHX35, ROS1, PIK3CG, IKBKAP, KIF5B, BRAF, MYH3, HKDC1, LIG1, ABCC11, LIG4, MYH8, ATP2C2, MYO18B, MAPK6, NAV2, RARS, MAPK7, MYO18A, EIF2AK4, KIF26B, DNAH11, DNAH10, KIF4B, DNAH12, ERBB3, DNAH17, UBA7, TK1, C10ORF88, SGK223, POLQ, POTEF, DHX58, POTEE, DCAKD, SPHK2, TAOK2, SPHK1, AARSD1, ABCG4, DDX4, EPHA2, ABCG1, NTRK3, EPHA7, TNK1, RAD54B, GK,…	1555	1918	15143	1.14747	1	0.403359	21.0053
GOTERM_MF_ALL	GO:0016787~hydrolase activity	264	13.7357	0.0186598	KIFC1, BTD, THOP1, PGAM2, GPCPD1, DNASE1L2, KIFC3, KIF13A, DHX37, ADAM2, VNN1, DHX35, PTPRJ, F11, PLD1, PTPRF, KIF5B, NUDT14, MYH3, NUDT15, ABCC11, PTPRU, MYH8, DCTN2, ADAMTS7, ATP2C2, ADAMTS9, MYO18B, NAV2, MYO18A, KIF26B, DNAH11, DNAH10, KIF4B, PPP2R3B, DNAH12, ENPP2, DNAH17, MRE11A, KEL, RBP3, MANSC1, C10ORF88, ACE, FAHD2B, POLQ, DHX58, PLB1, EME2, ENGASE, ABCG4, DDX4, DAGLB, ABCG1, PLA2G4A, S…	1555	2283	15143	1.12611	1	0.420373	26.3549
GOTERM_MF_ALL	GO:0000166~nucleotide binding	255	13.2674	0.0405273	RBPMS2, KIFC1, TRMT2A, NELL1, PGD, SART3, KIFC3, KIF13A, ACTG1, DHX37, CUL9, WNK4, RAB26, DHX35, ROS1, PIK3CG, IKBKAP, KIF5B, BRAF, MYH3, HKDC1, LIG1, PTBP1, ABCC11, LIG4, MYH8, ATP2C2, MYO18B, MAPK6, NAV2, RARS, MAPK7, MYO18A, EIF2AK4, KIF26B, DNAH11, DNAH10, KIF4B, DNAH12, ERBB3, DNAH17, UBA7, IGF2BP2, C10ORF88, TK1, SGK223, PABPC3, POLQ, POTEF, DHX58, POTEE, DCAKD, GPD1, SPHK2, TAOK2, SPHK1, A…	1555	2245	15143	1.10613	1	0.594907	48.9264
Fibronectin	Enrichment Score: 2.9681710565286465
Category	Term	Count	%	PValue	Genes	List Total	Pop Hits	Pop Total	Fold Enrichment	Bonferroni	Benjamini	FDR
INTERPRO	IPR003961:Fibronectin, type III	37	1.92508	0.000178604	CRLF3, TNC, ITGB4, HCFC1, HCFC2, NEO1, TTN, ABI3BP, IL12RB2, RIMBP3C, RIMBP3B, MYOM2, MYOM3, FNDC1, COL6A3, VWA1, ROS1, USH2A, PTPRJ, PTPRB, OBSCN, PTPRD, TNXB, LRRN4, PTPRF, BZRAP1, SDK1, AXL, MYBPHL, PTPRU, EPHA2, ELFN1, EPHA7, SNED1, UMODL1, CNTN4, KIAA0319, MERTK	1697	190	16659	1.91168	0.297891	0.0175279	0.306274
INTERPRO	IPR008957:Fibronectin, type III-like fold	33	1.71696	0.00178278	IL9R, CRLF3, TNC, ITGB4, NEO1, TTN, ABI3BP, IL12RB2, MYOM2, MYOM3, FNDC1, COL6A3, VWA1, ROS1, USH2A, PTPRJ, PTPRB, PTPRD, TNXB, LRRN4, PTPRF, BZRAP1, SDK1, AXL, MYBPHL, PTPRU, EPHA2, EPHA7, UMODL1, SNED1, CNTN4, MERTK, IL3RA	1697	184	16659	1.76061	0.970785	0.0934784	3.01783
SMART	SM00060:FN3	37	1.92508	0.0039129	CRLF3, TNC, ITGB4, HCFC1, HCFC2, NEO1, TTN, ABI3BP, IL12RB2, RIMBP3C, RIMBP3B, MYOM2, MYOM3, FNDC1, COL6A3, VWA1, ROS1, USH2A, PTPRJ, PTPRB, OBSCN, PTPRD, TNXB, LRRN4, PTPRF, BZRAP1, SDK1, AXL, MYBPHL, PTPRU, EPHA2, ELFN1, EPHA7, SNED1, UMODL1, CNTN4, KIAA0319, MERTK	1100	190	9079	1.60729	0.777222	0.0895795	5.28887
Dynein	Enrichment Score: 2.693095426043343
Category	Term	Count	%	PValue	Genes	List Total	Pop Hits	Pop Total	Fold Enrichment	Bonferroni	Benjamini	FDR
INTERPRO	IPR013602:Dynein heavy chain, N-terminal region 2	8	0.416233	0.000558637	DNAH11, DNAH10, DNAH9, DNAH12, DNAH17, DNAH1, DNAH2, DYNC1H1	1697	16	16659	4.90837	0.669256	0.0416615	0.955028
INTERPRO	IPR004273:Dynein heavy chain	8	0.416233	0.000558637	DNAH11, DNAH10, DNAH9, DNAH12, DNAH17, DNAH1, DNAH2, DYNC1H1	1697	16	16659	4.90837	0.669256	0.0416615	0.955028
INTERPRO	IPR011704:ATPase associated with various cellular activities, AAA-5	8	0.416233	0.000558637	DNAH11, DNAH10, DNAH9, DNAH12, DNAH17, DNAH1, DNAH2, DYNC1H1	1697	16	16659	4.90837	0.669256	0.0416615	0.955028
GOTERM_MF_ALL	GO:0003777~microtubule motor activity	19	0.988554	0.000644319	DNAH11, KIFC1, KIF4B, DNAH10, KIF12, DNAH9, DNAH12, KIF5B, KIF17, DNAH17, DNAH1, DNAH2, KIFC3, KIF13A, KIF19, DYNC1H1, ACAD11, KIF20A, KIF26B	1555	77	15143	2.40295	0.551764	0.0489154	1.0413
INTERPRO	IPR013594:Dynein heavy chain, N-terminal region 1	6	0.312175	0.000963831	DNAH11, DNAH10, DNAH9, DNAH17, DNAH2, DYNC1H1	1697	9	16659	6.54449	0.851817	0.0597322	1.64235
GOTERM_BP_ALL	GO:0007017~microtubule-based process	40	2.08117	0.00568643	DNAH11, DNAH10, CEP72, KIFC1, KIF4B, PRKCZ, DNAH9, HAUS5, DNAH12, CROCC, DNAH17, ASZ1, MLH1, DNAH1, DNAH2, KIFC3, KIF13A, TUBGCP6, MACF1, TEKT3, TEKT2, NEFH, RANBP1, PEX13, TEKT4, DYNC1H1, KIF12, RET, KIF5B, KIF17, BRCA1, TACC2, DCTN2, SPAG5, MAP2, KIF19, KPNA2, DST, KIF26B, KIF20A	1440	253	14116	1.54985	1	0.929722	9.98204
GOTERM_BP_ALL	GO:0007018~microtubule-based movement	21	1.09261	0.00989913	DNAH11, KIFC1, KIF4B, PRKCZ, DNAH10, KIF12, DNAH9, DNAH12, KIF5B, KIF17, DNAH17, DNAH1, DNAH2, KIFC3, KIF13A, MACF1, KIF19, DYNC1H1, DST, KIF20A, KIF26B	1440	113	14116	1.82176	1	0.965573	16.7612
GOTERM_BP_ALL	GO:0001539~ciliary or flagellar motility	5	0.260146	0.0468067	DNAH11, DNAH17, TEKT2, DNAH1, DNAH2	1440	14	14116	3.50099	1	0.988486	58.6874
Myosin	Enrichment Score: 2.3685459165249725
Category	Term	Count	%	PValue	Genes	List Total	Pop Hits	Pop Total	Fold Enrichment	Bonferroni	Benjamini	FDR
INTERPRO	IPR000048:IQ calmodulin-binding region	23	1.19667	4.32284e-05	MYO5A, OBSCN, CAMTA1, MYO1A, LRRIQ4, MYO3A, MYH3, MYO3B, IQGAP3, IQGAP2, MYO1F, MYO1H, MYH8, IQCA1, MYO18B, MYO10, SCN9A, MYH14, MYO18A, SCN4A, KIAA1683, MYH10, IQCE	1697	87	16659	2.59523	0.0820333	0.00710747	0.0742104
INTERPRO	IPR001609:Myosin head, motor region	14	0.728408	5.6683e-05	MYO5A, MYO1A, MYH15, MYO3A, MYH3, MYO3B, MYO1F, MYO1H, MYH8, MYO18B, MYO10, MYH14, MYO18A, MYH10	1697	38	16659	3.61669	0.106166	0.00859635	0.0972973
SMART	SM00242:MYSc	14	0.728408	0.000327109	MYO5A, MYO1A, MYH15, MYO3A, MYH3, MYO3B, MYO1F, MYO1H, MYH8, MYO18B, MYO10, MYH14, MYO18A, MYH10	1100	38	9079	3.04081	0.117771	0.0247493	0.452417
SMART	SM00015:IQ	23	1.19667	0.000520053	MYO5A, OBSCN, CAMTA1, MYO1A, LRRIQ4, MYO3A, MYH3, MYO3B, IQGAP3, IQGAP2, MYO1F, MYO1H, MYH8, IQCA1, MYO18B, MYO10, SCN9A, MYH14, MYO18A, SCN4A, KIAA1683, MYH10, IQCE	1100	87	9079	2.182	0.18064	0.0218937	0.718382
GOTERM_MF_ALL	GO:0000146~microfilament motor activity	7	0.364204	0.00528083	MYO5A, MYL7, MYO3A, MYH3, MYO1F, MYH14, MYH10	1555	17	15143	4.00987	0.998629	0.258914	8.23983
INTERPRO	IPR002928:Myosin tail	6	0.312175	0.0236962	CGNL1, MYH15, MYH3, MYH14, MYH8, MYH10	1697	17	16659	3.46473	1	0.497502	33.7566
GOTERM_BP_ALL	GO:0030705~cytoskeleton-dependent intracellular transport	11	0.57232	0.0350695	MYO5A, MYL7, PRKCZ, KIF4B, KIF5B, MACF1, MYH3, MYL1, MYH14, DST, MYH10	1440	52	14116	2.07366	1	0.977616	48.2279
INTERPRO	IPR004009:Myosin, N-terminal, SH3-like	5	0.260146	0.0466259	MYH15, MYH3, MYH14, MYH8, MYH10	1697	14	16659	3.50598	1	0.662664	55.9558
GOTERM_BP_ALL	GO:0030048~actin filament-based movement	6	0.312175	0.0779464	MYO5A, MYL7, MYH3, MYL1, MYH14, MYH10	1440	23	14116	2.55725	1	0.995025	77.6087
INTERPRO	IPR015650:Heavy chain of Myosin	3	0.156087	0.310345	MYH15, MYH3, MYH8	1697	11	16659	2.67729	1	0.986463	99.8306
Annotation Cluster 11	Enrichment Score: 2.3336479235057324
Category	Term	Count	%	PValue	Genes	List Total	Pop Hits	Pop Total	Fold Enrichment	Bonferroni	Benjamini	FDR
INTERPRO	IPR003129:Laminin G, thrombospondin-type, N-terminal	9	0.468262	0.000980376	NELL1, COL27A1, COL15A1, COL16A1, COL11A2, THBS1, THBS2, THBS3, THBS4	1697	22	16659	4.01594	0.856597	0.0588856	1.67032
SMART	SM00210:TSPN	9	0.468262	0.00300945	NELL1, COL27A1, COL15A1, COL16A1, COL11A2, THBS1, THBS2, THBS3, THBS4	1100	22	9079	3.37649	0.68474	0.0740706	4.09131
INTERPRO	IPR003367:Thrombospondin, type 3-like repeat	4	0.208117	0.00899415	THBS1, THBS2, THBS3, THBS4	1697	5	16659	7.85339	1	0.30586	14.3718
INTERPRO	IPR008859:Thrombospondin, C-terminal	4	0.208117	0.00899415	THBS1, THBS2, THBS3, THBS4	1697	5	16659	7.85339	1	0.30586	14.3718
INTERPRO	IPR017897:Thrombospondin, type 3 repeat	4	0.208117	0.00899415	THBS1, THBS2, THBS3, THBS4	1697	5	16659	7.85339	1	0.30586	14.3718
Annotation Cluster 12	Enrichment Score: 1.96194034496514
Category	Term	Count	%	PValue	Genes	List Total	Pop Hits	Pop Total	Fold Enrichment	Bonferroni	Benjamini	FDR
INTERPRO	IPR002909:Cell surface receptor IPT/TIG	13	0.676379	7.70704e-05	CAMTA1, PLXNA3, PARD3, PLXNA4, PLXNA1, PLXNA2, MET, PLXNB3, MACF1, NFATC2, PLXND1, RBPJL, NFATC1	1697	34	16659	3.75346	0.141531	0.0101221	0.132271
SMART	SM00429:IPT	13	0.676379	0.000398152	CAMTA1, PLXNA3, PARD3, PLXNA4, PLXNA1, PLXNA2, MET, PLXNB3, MACF1, NFATC2, PLXND1, RBPJL, NFATC1	1100	34	9079	3.1558	0.14146	0.0215533	0.550423
INTERPRO	IPR013548:Plexin cytoplasmic region	6	0.312175	0.000963831	PLXNA3, PLXNA4, PLXNA1, PLXNA2, PLXNB3, PLXND1	1697	9	16659	6.54449	0.851817	0.0597322	1.64235
INTERPRO	IPR002165:Plexin	8	0.416233	0.0331588	MEGF8, PLXNA3, PLXNA4, PLXNA1, PLXNA2, MET, PLXNB3, PLXND1	1697	31	16659	2.53335	1	0.570512	43.9593
INTERPRO	IPR003659:Plexin/semaphorin/integrin	9	0.468262	0.0819024	MEGF8, PLXNA3, PLXNA4, PLXNA1, PLXNA2, MET, PLXNB3, ITGB4, PLXND1	1697	45	16659	1.96335	1	0.806536	76.949
INTERPRO	IPR001627:Semaphorin/CD100 antigen	7	0.364204	0.0890729	PLXNA3, PLXNA4, PLXNA1, PLXNA2, MET, PLXNB3, PLXND1	1697	31	16659	2.21668	1	0.8192	79.853
SMART	SM00630:Sema	7	0.364204	0.1649	PLXNA3, PLXNA4, PLXNA1, PLXNA2, MET, PLXNB3, PLXND1	1100	31	9079	1.86372	1	0.776959	91.7719
SMART	SM00423:PSI	9	0.468262	0.170874	MEGF8, PLXNA3, PLXNA4, PLXNA1, PLXNA2, MET, PLXNB3, ITGB4, PLXND1	1100	45	9079	1.65073	1	0.768841	92.5511
Annotation Cluster 13	Enrichment Score: 1.9360713688954
Category	Term	Count	%	PValue	Genes	List Total	Pop Hits	Pop Total	Fold Enrichment	Bonferroni	Benjamini	FDR
GOTERM_MF_ALL	GO:0003777~microtubule motor activity	19	0.988554	0.000644319	DNAH11, KIFC1, KIF4B, DNAH10, KIF12, DNAH9, DNAH12, KIF5B, KIF17, DNAH17, DNAH1, DNAH2, KIFC3, KIF13A, KIF19, DYNC1H1, ACAD11, KIF20A, KIF26B	1555	77	15143	2.40295	0.551764	0.0489154	1.0413
GOTERM_BP_ALL	GO:0007018~microtubule-based movement	21	1.09261	0.00989913	DNAH11, KIFC1, KIF4B, PRKCZ, DNAH10, KIF12, DNAH9, DNAH12, KIF5B, KIF17, DNAH17, DNAH1, DNAH2, KIFC3, KIF13A, MACF1, KIF19, DYNC1H1, DST, KIF20A, KIF26B	1440	113	14116	1.82176	1	0.965573	16.7612
INTERPRO	IPR019821:Kinesin, motor region, conserved site	10	0.520291	0.0232647	KIF13A, KIF4B, KIFC1, KIF12, KIF5B, KIF17, KIF19, KIF26B, KIFC3, KIF20A	1697	42	16659	2.33732	1	0.501248	33.252
INTERPRO	IPR001752:Kinesin, motor region	10	0.520291	0.0232647	KIF13A, KIF4B, KIFC1, KIF12, KIF5B, KIF17, KIF19, KIF26B, KIFC3, KIF20A	1697	42	16659	2.33732	1	0.501248	33.252
SMART	SM00129:KISc	10	0.520291	0.0604716	KIF13A, KIF4B, KIFC1, KIF12, KIF5B, KIF17, KIF19, KIF26B, KIFC3, KIF20A	1100	42	9079	1.96515	1	0.573964	57.8755
Annotation Cluster 14	Enrichment Score: 1.8963735660577115
Category	Term	Count	%	PValue	Genes	List Total	Pop Hits	Pop Total	Fold Enrichment	Bonferroni	Benjamini	FDR
GOTERM_BP_ALL	GO:0045494~photoreceptor cell maintenance	8	0.416233	0.00362173	ERCC6, PCDH15, ABCA4, ACAD11, BBS10, USH2A, GPR98, CDH23	1440	21	14116	3.73439	0.999999	0.933002	6.47192
GOTERM_BP_ALL	GO:0043954~cellular component maintenance	8	0.416233	0.0104268	ERCC6, PCDH15, ABCA4, ACAD11, BBS10, USH2A, GPR98, CDH23	1440	25	14116	3.13689	1	0.961367	17.5754
GOTERM_BP_ALL	GO:0048496~maintenance of organ identity	3	0.156087	0.0541766	ACAD11, USH2A, GPR98	1440	4	14116	7.35208	1	0.990055	64.1969
Annotation Cluster 15	Enrichment Score: 1.7405959253104109
Category	Term	Count	%	PValue	Genes	List Total	Pop Hits	Pop Total	Fold Enrichment	Bonferroni	Benjamini	FDR
INTERPRO	IPR000884:Thrombospondin, type 1 repeat	18	0.936524	0.000200315	ADAMTS18, C7, ADAMTS17, ADAMTSL1, ADAMTS13, ADAMTS16, C6, ADAMTSL4, PAPLN, ADAMTS7, C8A, ADAMTS9, UNC5B, CTGF, BAI2, UNC5C, THBS1, THBS2	1697	65	16659	2.71848	0.327439	0.0178686	0.343444
INTERPRO	IPR008085:Thrombospondin, type 1 repeat, subgroup	8	0.416233	0.000344412	C8A, ADAMTS17, C7, UNC5B, ADAMTS13, UNC5C, THBS1, THBS2	1697	15	16659	5.23559	0.494422	0.0280189	0.589816
SMART	SM00209:TSP1	18	0.936524	0.00145774	ADAMTS18, C7, ADAMTS17, ADAMTSL1, ADAMTS13, ADAMTS16, C6, ADAMTSL4, PAPLN, ADAMTS7, C8A, ADAMTS9, UNC5B, CTGF, BAI2, UNC5C, THBS1, THBS2	1100	65	9079	2.28562	0.42806	0.0391228	2.00158
INTERPRO	IPR001590:Peptidase M12B, ADAM/reprolysin	11	0.57232	0.00468372	ADAMTS18, ADAMTS7, ADAM28, ADAMTS17, ADAMTS9, ADAM11, ADAMTS13, ADAM2, ADAMTS16, ADAM21, ADAM18	1697	39	16659	2.76882	0.999908	0.212071	7.74582
INTERPRO	IPR018358:Disintegrin, conserved site	11	0.57232	0.00684909	ADAMTS18, ADAMTS7, ADAM28, ADAMTS17, ADAMTS9, ADAM11, ADAMTS13, ADAM2, ADAMTS16, ADAM21, ADAM18	1697	41	16659	2.63376	0.999999	0.266017	11.1326
INTERPRO	IPR013273:Peptidase M12B, ADAM-TS	8	0.416233	0.00816603	ADAMTS18, ADAMTS7, ADAMTS17, ADAMTS9, ADAMTSL1, ADAMTS13, ADAMTS16, PAPLN	1697	24	16659	3.27225	1	0.297379	13.1347
INTERPRO	IPR010909:PLAC	7	0.364204	0.00932311	ADAMTS18, ADAMTS7, ADAMTS17, ADAMTSL1, ADAMTSL4, ADAMTS16, PAPLN	1697	19	16659	3.61669	1	0.309906	14.8586
INTERPRO	IPR002870:Peptidase M12B, propeptide	10	0.520291	0.0145627	ADAMTS18, ADAMTS7, ADAM28, ADAMTS17, ADAMTS9, ADAM11, ADAM2, ADAMTS16, ADAM21, ADAM18	1697	39	16659	2.51711	1	0.399253	22.2696
GOTERM_MF_ALL	GO:0008237~metallopeptidase activity	29	1.50884	0.0204294	ADAMTS18, ADAMTS17, AEBP1, ADAMTSL1, ADAMTS13, KEL, THOP1, ADAMTS16, ADAMTSL4, ANPEP, LNPEP, ACE, ADAM2, DPEP3, DPEP2, STAMBP, ADAM28, ADAM11, ACY1, ASTL, PAPLN, C9ORF3, ADAMTS7, ADAMTS9, CPXM1, ADAM21, ADAM18, CPB2, RNPEP	1555	183	15143	1.54322	1	0.435077	28.4822
INTERPRO	IPR010294:ADAM-TS Spacer 1	7	0.364204	0.0243961	ADAMTS18, ADAMTS7, ADAMTS17, ADAMTS9, ADAMTSL4, ADAMTS16, PAPLN	1697	23	16659	2.9877	1	0.502728	34.5675
INTERPRO	IPR006025:Peptidase M, neutral zinc metallopeptidases, zinc-binding site	17	0.884495	0.0325893	ADAM28, ADAMTS18, ADAMTS17, ADAM11, ASTL, ADAMTS13, KEL, THOP1, ADAMTS16, ANPEP, C9ORF3, ADAMTS7, LNPEP, ACE, ADAMTS9, ADAM21, RNPEP	1697	96	16659	1.73838	1	0.568742	43.3897
GOTERM_MF_ALL	GO:0004222~metalloendopeptidase activity	16	0.832466	0.110455	ADAM28, ADAMTS18, ADAMTS17, ADAM11, ASTL, ADAMTS13, KEL, THOP1, ADAMTS16, ADAMTSL4, PAPLN, ADAMTS7, ADAMTS9, ADAM2, ADAM21, ADAM18	1555	104	15143	1.49819	1	0.85672	85.0566
INTERPRO	IPR006586:ADAM, cysteine-rich	5	0.260146	0.139395	ADAM28, ADAM11, ADAM2, ADAM21, ADAM18	1697	20	16659	2.45418	1	0.896584	92.4076
INTERPRO	IPR001762:Blood coagulation inhibitor, Disintegrin	5	0.260146	0.179818	ADAM28, ADAM11, ADAM2, ADAM21, ADAM18	1697	22	16659	2.23108	1	0.939404	96.6766
SMART	SM00608:ACR	5	0.260146	0.217048	ADAM28, ADAM11, ADAM2, ADAM21, ADAM18	1100	20	9079	2.06341	1	0.806815	96.6335
INTERPRO	IPR001818:Peptidase M10A and M12B, matrixin and adamalysin	7	0.364204	0.270215	ADAMTS18, ADAMTS7, ADAM28, ADAMTS17, ADAMTS9, ADAMTS16, ADAM21	1697	43	16659	1.59807	1	0.977699	99.5527
SMART	SM00050:DISIN	5	0.260146	0.272381	ADAM28, ADAM11, ADAM2, ADAM21, ADAM18	1100	22	9079	1.87583	1	0.850864	98.781
Annotation Cluster 16	Enrichment Score: 1.7238075392487788
Category	Term	Count	%	PValue	Genes	List Total	Pop Hits	Pop Total	Fold Enrichment	Bonferroni	Benjamini	FDR
INTERPRO	IPR018359:Bromodomain, conserved site	10	0.520291	0.00853244	BRWD1, BRD2, BRPF1, TRIM66, EP300, ASH1L, BRD7, CECR2, PBRM1, BAZ2B	1697	36	16659	2.72687	1	0.303017	13.6841
INTERPRO	IPR001487:Bromodomain	10	0.520291	0.0171396	BRWD1, BRD2, BRPF1, TRIM66, EP300, ASH1L, BRD7, CECR2, PBRM1, BAZ2B	1697	40	16659	2.45418	1	0.424265	25.6875
SMART	SM00297:BROMO	10	0.520291	0.0460789	BRWD1, BRD2, BRPF1, TRIM66, EP300, ASH1L, BRD7, CECR2, PBRM1, BAZ2B	1100	40	9079	2.06341	1	0.48787	47.995
Annotation Cluster 17	Enrichment Score: 1.675486624760646
Category	Term	Count	%	PValue	Genes	List Total	Pop Hits	Pop Total	Fold Enrichment	Bonferroni	Benjamini	FDR
INTERPRO	IPR011511:Variant SH3	15	0.780437	0.00511304	FYB, VAV3, SH3PXD2A, MPP2, ARHGEF5, BZRAP1, MPP5, CASK, SHANK1, DOCK4, TJP1, RIMBP3C, RIMBP3B, SORBS1, DLG5, TJP2	1697	65	16659	2.2654	0.999961	0.22411	8.42681
INTERPRO	IPR001452:Src homology-3 domain	33	1.71696	0.0161327	STAM2, CASK, PACSIN1, RIMBP3C, RIMBP3B, SORBS1, PACSIN3, UBASH3A, PEX13, DLG5, SH3TC1, TEC, FYB, VAV3, SH3PXD2A, C1ORF168, NOXO1, MPP2, HCK, ARHGEF5, BZRAP1, MPP5, MYO1F, SHANK1, DOCK4, NEBL, TJP1, NEB, LCK, MAPK8IP2, TNK1, TJP2, SRGAP1, SRGAP2	1697	213	16659	1.5209	1	0.420632	24.3692
SMART	SM00326:SH3	33	1.71696	0.114065	STAM2, CASK, PACSIN1, RIMBP3C, RIMBP3B, SORBS1, PACSIN3, UBASH3A, PEX13, DLG5, SH3TC1, TEC, FYB, VAV3, SH3PXD2A, C1ORF168, NOXO1, MPP2, HCK, ARHGEF5, BZRAP1, MPP5, MYO1F, SHANK1, DOCK4, NEBL, TJP1, NEB, LCK, MAPK8IP2, TNK1, TJP2, SRGAP1, SRGAP2	1100	213	9079	1.27873	1	0.724316	81.3365
Annotation Cluster 18	Enrichment Score: 1.5924168878503862
Category	Term	Count	%	PValue	Genes	List Total	Pop Hits	Pop Total	Fold Enrichment	Bonferroni	Benjamini	FDR
INTERPRO	IPR001194:DENN	6	0.312175	0.0182202	MADD, DENND4A, DENND4B, DENND3, ST5, DENND1C	1697	16	16659	3.68128	1	0.433844	27.0781
INTERPRO	IPR005112:dDENN	6	0.312175	0.0182202	MADD, DENND4A, DENND4B, DENND3, ST5, DENND1C	1697	16	16659	3.68128	1	0.433844	27.0781
INTERPRO	IPR005113:uDENN	6	0.312175	0.0182202	MADD, DENND4A, DENND4B, DENND3, ST5, DENND1C	1697	16	16659	3.68128	1	0.433844	27.0781
SMART	SM00800:uDENN	6	0.312175	0.0358602	MADD, DENND4A, DENND4B, DENND3, ST5, DENND1C	1100	16	9079	3.09511	0.999999	0.470469	39.7188
SMART	SM00799:DENN	6	0.312175	0.0358602	MADD, DENND4A, DENND4B, DENND3, ST5, DENND1C	1100	16	9079	3.09511	0.999999	0.470469	39.7188
SMART	SM00801:dDENN	6	0.312175	0.0358602	MADD, DENND4A, DENND4B, DENND3, ST5, DENND1C	1100	16	9079	3.09511	0.999999	0.470469	39.7188
Annotation Cluster 19	Enrichment Score: 1.5895140815890771
Category	Term	Count	%	PValue	Genes	List Total	Pop Hits	Pop Total	Fold Enrichment	Bonferroni	Benjamini	FDR
INTERPRO	IPR018249:EF-HAND 2	36	1.87305	0.00352152	MYL7, PPP2R3B, EFCAB7, NKD2, EFCAB6, EFCAB5, MYL1, EFCAB3, S100A9, DUOX1, FLG2, EPS15L1, RCVRN, NECAB3, KCNIP3, EFHD1, CGREF1, MACF1, CALML4, PLCH2, SLC25A23, EHD1, SDF4, S100A2, EHD4, GUCA1B, ACTN4, MYLPF, LETM1, FLG, CAPN14, NINL, RYR2, EFHA2, FKBP10, DST	1697	215	16659	1.64373	0.999074	0.172032	5.87833
INTERPRO	IPR011992:EF-Hand type	38	1.97711	0.00521271	MYL7, PPP2R3B, EFCAB7, NKD2, EFCAB6, MYL1, EFCAB3, S100A9, UTRN, DUOX1, FLG2, EPS15L1, RCVRN, NECAB3, KCNIP3, PLCL1, EFHD1, MACF1, CALML4, PLCH2, DMD, SLC25A23, DTNB, EHD1, SDF4, S100A2, EHD4, GUCA1B, ACTN4, MYLPF, PLCE1, FLG, CAPN14, NINL, RYR1, RYR2, EFHA2, DST	1697	236	16659	1.58066	0.999968	0.223061	8.58422
INTERPRO	IPR018247:EF-HAND 1	33	1.71696	0.0206378	MYL7, PPP2R3B, EFCAB7, NKD2, EFCAB6, EFCAB5, EFCAB3, S100A9, DUOX1, FLG2, EPS15L1, RCVRN, NECAB3, KCNIP3, EFHD1, CGREF1, MACF1, PLCH2, SLC25A23, EHD1, SDF4, S100A2, EHD4, GUCA1B, ACTN4, MYLPF, LETM1, FLG, CAPN14, NINL, EFHA2, FKBP10, DST	1697	217	16659	1.49287	1	0.47019	30.1012
INTERPRO	IPR002048:Calcium-binding EF-hand	23	1.19667	0.0322462	GUCA1B, MYL7, EFCAB7, EFCAB6, ACTN4, MYL1, DUOX1, MYLPF, RCVRN, EPS15L1, KCNIP3, EFHD1, CGREF1, MACF1, CALML4, SLC25A23, PLCH2, NINL, RYR2, EFHA2, FKBP10, SDF4, DST	1697	143	16659	1.57892	1	0.569519	43.0439
SMART	SM00054:EFh	23	1.19667	0.140205	GUCA1B, MYL7, EFCAB7, EFCAB6, ACTN4, MYL1, DUOX1, MYLPF, RCVRN, EPS15L1, KCNIP3, EFHD1, CGREF1, MACF1, CALML4, SLC25A23, PLCH2, NINL, RYR2, EFHA2, FKBP10, SDF4, DST	1100	143	9079	1.32751	1	0.747802	87.6769
INTERPRO	IPR018248:EF hand	18	0.936524	0.169518	GUCA1B, MYL7, ACTN4, S100A9, DUOX1, MYLPF, FLG2, EPS15L1, RCVRN, NECAB3, KCNIP3, EFHD1, MACF1, SLC25A23, PLCH2, NINL, EFHA2, DST	1697	130	16659	1.35924	1	0.92906	95.8823
Annotation Cluster 20	Enrichment Score: 1.52402707590092
Category	Term	Count	%	PValue	Genes	List Total	Pop Hits	Pop Total	Fold Enrichment	Bonferroni	Benjamini	FDR
GOTERM_BP_ALL	GO:0006897~endocytosis	34	1.76899	0.0152215	ABCA7, PDLIM7, HIP1R, SYNJ1, EPS15L1, APLP1, STON1-GTF2A1L, PACSIN1, PACSIN3, AP3B2, PTX3, THBS1, EHD1, EHD4, LY75, CLN3, CUBN, HCK, GTF2A1L, PI4KB, STAB2, CLEC4M, CD36, LRP1, LRP10, TFRC, RABEP1, STAB1, LRP6, RIN1, MERTK, STEAP2, CLTCL1, LRP3, RIN3	1440	220	14116	1.51497	1	0.971873	24.637
GOTERM_BP_ALL	GO:0010324~membrane invagination	34	1.76899	0.0152215	ABCA7, PDLIM7, HIP1R, SYNJ1, EPS15L1, APLP1, STON1-GTF2A1L, PACSIN1, PACSIN3, AP3B2, PTX3, THBS1, EHD1, EHD4, LY75, CLN3, CUBN, HCK, GTF2A1L, PI4KB, STAB2, CLEC4M, CD36, LRP1, LRP10, TFRC, RABEP1, STAB1, LRP6, RIN1, MERTK, STEAP2, CLTCL1, LRP3, RIN3	1440	220	14116	1.51497	1	0.971873	24.637
GOTERM_BP_ALL	GO:0016044~membrane organization	50	2.60146	0.0517582	PDLIM7, HIP1R, SYNJ1, EPS15L1, PACSIN1, PACSIN3, ATG7, ADAM2, AP3B2, SEC24C, CLN3, CRISP1, PI4KB, CLEC4M, LETM1, CD36, LRP10, OTOF, RIN1, STEAP2, RIN3, ABCA7, RTP2, ABCA4, APLP1, STON1-GTF2A1L, ROPN1B, AGRN, PTX3, EHD1, THBS1, EHD4, LY75, SCLT1, NPLOC4, CUBN, VAV3, HCK, GTF2A1L, STAB2, PLSCR1, LRP1, RABEP1, TFRC, STAB1, LRP6, MERTK, CLTCL1, SYT17, LRP3, MYH10	1440	381	14116	1.28645	1	0.991027	62.4705
GOTERM_BP_ALL	GO:0016192~vesicle-mediated transport	71	3.69407	0.0668338	ALS2, SEC31B, PDLIM7, HIP1R, SYNJ1, EPS15L1, RTN3, PACSIN1, PACSIN3, AP3B2, VPS13A, SEC24C, GOLGA4, CLN3, KIF17, CECR2, OPTN, PI4KB, PCLO, CLEC4M, CD36, LRP10, LYST, SCIN, RIN1, CUX1, STEAP2, AKAP3, RIN3, TG, ABCA7, NKD2, MAP4K2, CYTH3, ARFGEF2, LLGL2, APLP1, STON1-GTF2A1L, ROPN1B, PLIN3, EXOC4, DOPEY2, EXOC6, DOPEY1, PTX3, EHD1, THBS1, SDF4, PCSK4, EHD4, LY75, CUBN, VAV3, HCK, MYO1F, GTF2A1L, ST…	1440	576	14116	1.20833	1	0.992953	72.0731
Annotation Cluster 21	Enrichment Score: 1.4927285455841897
Category	Term	Count	%	PValue	Genes	List Total	Pop Hits	Pop Total	Fold Enrichment	Bonferroni	Benjamini	FDR
GOTERM_BP_ALL	GO:0030029~actin filament-based process	36	1.87305	0.0201229	DLC1, MYO5A, MYL7, TRIOBP, PRKCZ, TLN1, SSH1, PDLIM7, TCAP, CAPZA3, DIAPH3, MYL1, S100A9, RHOQ, TTN, DAAM2, ACTG1, EZR, SORBS1, ARHGDIB, TNXB, ACTN4, TAOK2, TRPM7, MYH3, EPB49, FLNB, EPB41L2, EPB41L3, XIRP2, LIMCH1, SCIN, MYH14, DST, FHOD1, MYH10	1440	241	14116	1.46432	1	0.967997	31.2618
GOTERM_BP_ALL	GO:0007010~cytoskeleton organization	59	3.06972	0.0207232	DLC1, CEP72, TLN1, PDLIM7, CAPZA3, CROCC, S100A9, MLH1, RHOQ, TTN, ACTG1, PACSIN1, RANBP1, DYNC1H1, RET, ACTN4, TRPM7, CECR2, PCLO, FLNB, TACC2, DCTN2, EPB41L2, EPB41L3, PLCE1, XIRP2, SPAG5, LIMCH1, SCIN, DST, FHOD1, TRIOBP, PRKCZ, HAUS5, TCAP, SSH1, SIPA1, DIAPH3, ASZ1, ANLN, DAAM2, TUBGCP6, EZR, SORBS1, MACF1, DMD, TEKT3, NEFH, TEKT2, TEKT4, ARHGDIB, CAP2, TNXB, TAOK2, SHANK1, EPB49, BRCA1, MAP…	1440	436	14116	1.32652	1	0.966343	32.0342
GOTERM_BP_ALL	GO:0030036~actin cytoskeleton organization	31	1.6129	0.0797382	DLC1, TRIOBP, PRKCZ, TLN1, SSH1, PDLIM7, TCAP, CAPZA3, DIAPH3, S100A9, RHOQ, TTN, DAAM2, ACTG1, EZR, SORBS1, ARHGDIB, TNXB, ACTN4, TAOK2, TRPM7, EPB49, FLNB, EPB41L2, EPB41L3, XIRP2, LIMCH1, SCIN, DST, FHOD1, MYH10	1440	226	14116	1.34463	1	0.994733	78.3976
Annotation Cluster 22	Enrichment Score: 1.4337163707616083
Category	Term	Count	%	PValue	Genes	List Total	Pop Hits	Pop Total	Fold Enrichment	Bonferroni	Benjamini	FDR
INTERPRO	IPR000008:C2 calcium-dependent membrane targeting	24	1.2487	0.0111465	C2CD2, CAPN5, PIK3C2G, PIK3C2B, SYT12, PRKCG, RPGRIP1, PCLO, RASAL2, PLCL1, PLCE1, PLA2G4A, RGS3, WWP2, PLCH2, OTOF, FER1L6, C2CD4C, SYT13, CPNE3, SYTL3, CC2D1A, RASA3, SYT17	1697	137	16659	1.71972	1	0.337013	17.5101
SMART	SM00239:C2	24	1.2487	0.0638528	C2CD2, CAPN5, PIK3C2G, PIK3C2B, SYT12, PRKCG, RPGRIP1, PCLO, RASAL2, PLCL1, PLCE1, PLA2G4A, RGS3, WWP2, PLCH2, OTOF, FER1L6, C2CD4C, SYT13, CPNE3, SYTL3, CC2D1A, RASA3, SYT17	1100	137	9079	1.44589	1	0.581645	59.9287
INTERPRO	IPR018029:C2 membrane targeting protein	17	0.884495	0.0702315	PIK3C2B, SYT12, PRKCG, PCLO, PLCL1, PLCE1, PLA2G4A, RGS3, OTOF, PLCH2, FER1L6, C2CD4C, SYT13, CPNE3, SYTL3, RASA3, SYT17	1697	106	16659	1.57438	1	0.770363	71.3648
Annotation Cluster 23	Enrichment Score: 1.4009143434962132
Category	Term	Count	%	PValue	Genes	List Total	Pop Hits	Pop Total	Fold Enrichment	Bonferroni	Benjamini	FDR
INTERPRO	IPR019787:Zinc finger, PHD-finger	17	0.884495	0.0111144	DPF3, ING4, PHF20, PHF12, PHF3, BRPF1, TRIM66, UBR7, MLLT10, ASH1L, PYGO1, PHF21A, BAZ2B, MLL3, NSD1, MLL4, NFX1	1697	85	16659	1.96335	1	0.341337	17.4641
INTERPRO	IPR001965:Zinc finger, PHD-type	16	0.832466	0.0376836	DPF3, ING4, PHF20, PHF12, PHF3, BRPF1, TRIM66, UBR7, MLLT10, ASH1L, PYGO1, PHF21A, BAZ2B, MLL3, NSD1, MLL4	1697	90	16659	1.7452	1	0.608966	48.2968
INTERPRO	IPR019786:Zinc finger, PHD-type, conserved site	16	0.832466	0.0483843	DPF3, ING4, PHF20, PHF12, PHF3, BRPF1, TRIM66, UBR7, MLLT10, ASH1L, PYGO1, PHF21A, BAZ2B, NSD1, MLL4, NFX1	1697	93	16659	1.6889	1	0.672368	57.3302
SMART	SM00249:PHD	16	0.832466	0.122913	DPF3, ING4, PHF20, PHF12, PHF3, BRPF1, TRIM66, UBR7, MLLT10, ASH1L, PYGO1, PHF21A, BAZ2B, MLL3, NSD1, MLL4	1100	90	9079	1.46731	1	0.724166	83.7604
Annotation Cluster 24	Enrichment Score: 1.3711403144025045
Category	Term	Count	%	PValue	Genes	List Total	Pop Hits	Pop Total	Fold Enrichment	Bonferroni	Benjamini	FDR
INTERPRO	IPR017871:ABC transporter, conserved site	16	0.832466	0.000434664	ABCA8, ABCA7, ABCC11, ZNF839, CFTR, ABCA2, ABCA4, ABCG4, ABCA3, ABCA6, ABCG1, C10ORF88, ABCA5, TAP1, ABCC4, ABCC1	1697	57	16659	2.75557	0.577185	0.0338468	0.743832
INTERPRO	IPR003439:ABC transporter-like	14	0.728408	0.000767065	ABCA8, ABCA7, ABCC11, CFTR, ABCA2, ABCA4, ABCG4, ABCA3, ABCA6, ABCG1, ABCA5, TAP1, ABCC4, ABCC1	1697	48	16659	2.86321	0.781151	0.0493846	1.30914
INTERPRO	IPR003593:ATPase, AAA+ type, core	28	1.45682	0.00128011	DNAH11, ABCA8, ABCA7, DNAH10, DNAH9, DNAH12, WRNIP1, ABCA2, DNAH2, ABCA4, ABCA3, ABCA6, ABCA5, IGHMBP2, MCM7, NUBP1, TAP1, DYNC1H1, ABCC11, CFTR, ABCG4, ABCG1, MMAA, NAV2, ABCC4, ABCC1, KATNAL2, RAD17	1697	144	16659	1.90881	0.920837	0.0718811	2.17573
GOTERM_MF_ALL	GO:0042623~ATPase activity, coupled	43	2.23725	0.00463115	ATP5D, ABCA8, MYL7, ABCA2, MOV10L1, ATP6V1G1, ABCA4, ABCA3, DDX27, IGHMBP2, ERCC6, CHD1L, DDX49, DDX25, TAP1, DHX35, DDX20, POLQ, CHD6, DYNC1H1, LONRF1, DHX58, ERCC2, MYO3A, ATP4B, CCNH, ABCC11, BRIP1, ATP1A4, CFTR, DDX4, ABCG1, DNA2, ATP2C2, HELB, ABCC4, ABCC1, RAD54B, MYH14, KATNAL2, MYO18A, DDX53, MYH10	1555	272	15143	1.5395	0.996909	0.240579	7.26163
SMART	SM00382:AAA	28	1.45682	0.013106	DNAH11, ABCA8, ABCA7, DNAH10, DNAH9, DNAH12, WRNIP1, ABCA2, DNAH2, ABCA4, ABCA3, ABCA6, ABCA5, IGHMBP2, MCM7, NUBP1, TAP1, DYNC1H1, ABCC11, CFTR, ABCG4, ABCG1, MMAA, NAV2, ABCC4, ABCC1, KATNAL2, RAD17	1100	144	9079	1.60487	0.993608	0.244753	16.7106
GOTERM_MF_ALL	GO:0016820~hydrolase activity, acting on acid anhydrides, catalyzing transmembrane movement of substances	16	0.832466	0.163509	ATP5D, ABCA8, ATP4B, ABCC11, ATP1A4, CFTR, ABCA2, ATP6V1G1, ABCA4, ABCA3, ABCG1, ATP6V1C2, ATP2C2, TAP1, ABCC4, ABCC1	1555	111	15143	1.40371	1	0.915398	94.4955
INTERPRO	IPR001140:ABC transporter, transmembrane region	5	0.260146	0.22356	TAP1, ABCC11, ABCC4, CFTR, ABCC1	1697	24	16659	2.04515	1	0.962167	98.7033
GOTERM_MF_ALL	GO:0042626~ATPase activity, coupled to transmembrane movement of substances	15	0.780437	0.225819	ATP5D, ABCA8, ATP4B, ABCC11, ATP1A4, CFTR, ABCA2, ATP6V1G1, ABCA4, ABCA3, ABCG1, ATP2C2, TAP1, ABCC4, ABCC1	1555	109	15143	1.34013	1	0.947688	98.4343
GOTERM_MF_ALL	GO:0043492~ATPase activity, coupled to movement of substances	15	0.780437	0.236115	ATP5D, ABCA8, ATP4B, ABCC11, ATP1A4, CFTR, ABCA2, ATP6V1G1, ABCA4, ABCA3, ABCG1, ATP2C2, TAP1, ABCC4, ABCC1	1555	110	15143	1.32795	1	0.948567	98.7402
INTERPRO	IPR017940:ABC transporter integral membrane type 1	5	0.260146	0.317221	TAP1, ABCC11, ABCC4, CFTR, ABCC1	1697	28	16659	1.75299	1	0.987632	99.8574
GOTERM_MF_ALL	GO:0015405~P-P-bond-hydrolysis-driven transmembrane transporter activity	15	0.780437	0.371034	ATP5D, ABCA8, ATP4B, ABCC11, ATP1A4, CFTR, ABCA2, ATP6V1G1, ABCA4, ABCA3, ABCG1, ATP2C2, TAP1, ABCC4, ABCC1	1555	122	15143	1.19733	1	0.979769	99.9464
GOTERM_MF_ALL	GO:0015399~primary active transmembrane transporter activity	15	0.780437	0.371034	ATP5D, ABCA8, ATP4B, ABCC11, ATP1A4, CFTR, ABCA2, ATP6V1G1, ABCA4, ABCA3, ABCG1, ATP2C2, TAP1, ABCC4, ABCC1	1555	122	15143	1.19733	1	0.979769	99.9464
GOTERM_MF_ALL	GO:0022804~active transmembrane transporter activity	36	1.87305	0.678852	ATP5D, ABCA8, SLC16A14, MFSD9, SLC5A4, SLC22A18, SLC15A1, SLC6A3, ABCA2, ATP6V1G1, ABCA4, SLC7A4, ABCA3, SLC1A7, TAP1, SLC22A4, SLC4A1, SLC28A1, SLC12A8, SLC12A9, ATP4B, SLC12A3, SLC22A8, ABCC11, SLC34A1, ATP1A4, CFTR, SLC6A18, ABCG1, ATP2C2, SLC6A9, SLC7A2, ABCC4, ABCC1, TMCO3, SLC25A15	1555	363	15143	0.965778	1	0.99803	100
Annotation Cluster 25	Enrichment Score: 1.3601013508960758
Category	Term	Count	%	PValue	Genes	List Total	Pop Hits	Pop Total	Fold Enrichment	Bonferroni	Benjamini	FDR
INTERPRO	IPR019748:FERM central domain	11	0.57232	0.0180943	EPB41L2, EPB41L3, TLN1, MYO10, EZR, FERMT3, EPB41L5, PTPN4, FRMPD1, FRMPD4, FARP1	1697	47	16659	2.29753	1	0.436668	26.9174
INTERPRO	IPR014352:FERM/acyl-CoA-binding protein, 3-helical bundle	10	0.520291	0.0268505	EPB41L2, EPB41L3, TLN1, MYO10, EZR, EPB41L5, PTPN4, ACBD6, FARP1, ACBD4	1697	43	16659	2.28296	1	0.526916	37.3376
INTERPRO	IPR019747:FERM conserved site	11	0.57232	0.0271977	EPB41L2, EPB41L3, TLN1, MYO10, EZR, FERMT3, EPB41L5, PTPN4, FRMPD1, FRMPD4, FARP1	1697	50	16659	2.15968	1	0.521836	37.7204
INTERPRO	IPR019749:Band 4.1 domain	11	0.57232	0.0271977	EPB41L2, EPB41L3, TLN1, MYO10, EZR, FERMT3, EPB41L5, PTPN4, FRMPD1, FRMPD4, FARP1	1697	50	16659	2.15968	1	0.521836	37.7204
INTERPRO	IPR000798:Ezrin/radixin/moesin ERM	6	0.312175	0.0301294	EPB41L2, EPB41L3, EZR, EPB41L5, PTPN4, FARP1	1697	18	16659	3.27225	1	0.549329	40.8662
INTERPRO	IPR014847:FERM adjacent (FA)	5	0.260146	0.0361377	EPB41L2, EPB41L3, EPB41L5, PTPN4, FARP1	1697	13	16659	3.77567	1	0.597866	46.8517
INTERPRO	IPR000299:FERM domain	10	0.520291	0.0450704	EPB41L2, EPB41L3, TLN1, MYO10, EZR, EPB41L5, PTPN4, FRMPD1, FRMPD4, FARP1	1697	47	16659	2.08867	1	0.658453	54.7053
SMART	SM00295:B41	11	0.57232	0.0736002	EPB41L2, EPB41L3, TLN1, MYO10, EZR, FERMT3, EPB41L5, PTPN4, FRMPD1, FRMPD4, FARP1	1100	50	9079	1.8158	1	0.623186	65.3398
INTERPRO	IPR018979:FERM, N-terminal	7	0.364204	0.0782508	EPB41L2, EPB41L3, TLN1, EZR, EPB41L5, PTPN4, FARP1	1697	30	16659	2.29057	1	0.794377	75.3229
INTERPRO	IPR018980:FERM, C-terminal PH-like domain	6	0.312175	0.103767	EPB41L2, EPB41L3, EZR, EPB41L5, PTPN4, FARP1	1697	25	16659	2.35602	1	0.84339	84.7621
INTERPRO	IPR019750:Band 4.1 subgroup	6	0.312175	0.103767	EPB41L2, EPB41L3, EZR, EPB41L5, PTPN4, FARP1	1697	25	16659	2.35602	1	0.84339	84.7621
Annotation Cluster 26	Enrichment Score: 1.3494110364246918
Category	Term	Count	%	PValue	Genes	List Total	Pop Hits	Pop Total	Fold Enrichment	Bonferroni	Benjamini	FDR
GOTERM_MF_ALL	GO:0030695~GTPase regulator activity	63	3.27784	0.000799569	DLC1, ALS2, RAB3GAP2, MLPH, RGL3, IQGAP3, IQGAP2, ARHGAP15, TTN, RCBTB2, AGAP7, ARHGAP20, TIAM2, STARD8, GIT2, RANBP1, EIF2B4, EIF2B5, RPGR, MADD, ARHGEF18, ARHGEF5, MINK1, ARHGEF15, PSD2, HERC2, HERC1, FARP1, ARHGAP25, ARHGAP30, RALGAPA2, ARHGAP31, PLCE1, RIN1, SRGAP1, SRGAP2, RIN3, RABGAP1, TBC1D3G, RHPN1, SIPA1, MAP4K2, RABGAP1L, CYTH3, ARFGEF2, RASAL2, ARHGAP40, RGS11, PLEKHG2, TBC1D4, GPSM2,…	1555	404	15143	1.51859	0.630595	0.0568973	1.29068
GOTERM_MF_ALL	GO:0060589~nucleoside-triphosphatase regulator activity	63	3.27784	0.00138418	DLC1, ALS2, RAB3GAP2, MLPH, RGL3, IQGAP3, IQGAP2, ARHGAP15, TTN, RCBTB2, AGAP7, ARHGAP20, TIAM2, STARD8, GIT2, RANBP1, EIF2B4, EIF2B5, RPGR, MADD, ARHGEF18, ARHGEF5, MINK1, ARHGEF15, PSD2, HERC2, HERC1, FARP1, ARHGAP25, ARHGAP30, RALGAPA2, ARHGAP31, PLCE1, RIN1, SRGAP1, SRGAP2, RIN3, RABGAP1, TBC1D3G, RHPN1, SIPA1, MAP4K2, RABGAP1L, CYTH3, ARFGEF2, RASAL2, ARHGAP40, RGS11, PLEKHG2, TBC1D4, GPSM2,…	1555	413	15143	1.4855	0.821737	0.0913592	2.22445
GOTERM_MF_ALL	GO:0005096~GTPase activator activity	36	1.87305	0.0057633	DLC1, RAB3GAP2, RABGAP1, TBC1D3G, SIPA1, IQGAP3, RABGAP1L, IQGAP2, ARHGAP15, RASAL2, ARHGAP40, RGS11, AGAP7, ARHGAP20, TIAM2, STARD8, GIT2, TBC1D4, GPSM2, RANBP1, RASA3, ARHGDIB, VAV3, ARHGEF15, DOCK4, ARHGAP25, ARHGAP30, ARHGAP31, RALGAPA2, RABEP1, RGS3, RIN1, TBC1D20, SRGAP1, SRGAP2, RIN3	1555	220	15143	1.59353	0.99925	0.268657	8.95998
GOTERM_MF_ALL	GO:0005085~guanyl-nucleotide exchange factor activity	26	1.35276	0.0118709	ALS2, RGL3, CYTH3, TTN, ARFGEF2, RCBTB2, PLEKHG2, TIAM2, EIF2B4, EIF2B5, OBSCN, ECT2L, RPGR, VAV3, KIAA1244, MADD, ARHGEF18, ARHGEF5, HERC2, DOCK8, PSD2, ARHGEF15, HERC1, FARP1, DOCK4, PLCE1	1555	152	15143	1.66576	1	0.371622	17.6297
GOTERM_MF_ALL	GO:0008047~enzyme activator activity	48	2.4974	0.0164969	DLC1, ALS2, RAB3GAP2, RABGAP1, TBC1D3G, ERBB3, SIPA1, IQGAP3, RABGAP1L, IQGAP2, RCVRN, ARHGAP15, RASAL2, ARHGAP40, AGAP7, RGS11, CTAGE4, ARHGAP20, TIAM2, STARD8, GIT2, TBC1D4, GPSM2, RANBP1, RASA3, CASP1, ARHGDIB, GUCA1B, VAV3, NOXO1, MADD, ARHGEF15, TAB1, DOCK4, ARHGAP25, ARHGAP30, ARHGAP31, RALGAPA2, TNFRSF10B, RABEP1, RGS3, GMFG, MAPK8IP2, RIN1, TBC1D20, SRGAP1, SRGAP2, RIN3	1555	335	15143	1.39533	1	0.411998	23.674
GOTERM_MF_ALL	GO:0005083~small GTPase regulator activity	39	2.02914	0.0337026	DLC1, ALS2, RABGAP1, TBC1D3G, RHPN1, MLPH, SIPA1, MAP4K2, RGL3, IQGAP3, RABGAP1L, IQGAP2, CYTH3, TTN, ARFGEF2, RASAL2, RCBTB2, AGAP7, PLEKHG2, TIAM2, GIT2, TBC1D4, RANBP1, ARHGDIB, ECT2L, OBSCN, VAV3, KIAA1244, MADD, ARHGEF18, ARHGEF5, MINK1, PSD2, ARHGEF15, HERC1, FARP1, DOCK4, SYTL3, TBC1D20	1555	274	15143	1.3861	1	0.54635	42.6955
GOTERM_MF_ALL	GO:0030234~enzyme regulator activity	101	5.25494	0.0600824	DLC1, ALS2, RAB3GAP2, RGL3, IQGAP3, IQGAP2, RCVRN, TTN, RCBTB2, AGAP7, TIAM2, STARD8, GIT2, RGN, DNAJC3, EIF2B4, PI15, EIF2B5, IKBKAP, WFDC10B, C4A, MADD, C4B, PSD2, FARP1, RALGAPA2, PLCE1, PPP2R3B, TBC1D3G, RHPN1, ERBB3, SIPA1, MAP4K2, COL28A1, RABGAP1L, ARFGEF2, RASAL2, LMTK2, ARHGDIB, OBSCN, PHACTR2, VAV3, DOCK8, SERPINI1, DOCK4, RABEP1, RGS3, PRKAR1B, SYTL3, TBC1D20, MUC5B, MLPH, ARHGAP15, AR…	1555	839	15143	1.17231	1	0.70042	63.444
GOTERM_BP_ALL	GO:0051056~regulation of small GTPase mediated signal transduction	34	1.76899	0.0797258	DLC1, ALS2, RABGAP1, TBC1D3G, SIPA1, IQGAP3, RGL3, RABGAP1L, IQGAP2, CYTH3, TTN, ARFGEF2, SCRIB, RASAL2, AGAP7, PLEKHG2, TIAM2, GIT2, TBC1D4, RASA3, ECT2L, OBSCN, VAV3, KIAA1244, ARHGEF18, ARHGEF5, PSD2, ARHGEF15, FARP1, RALGAPA2, PLCE1, RELN, MTOR, TBC1D20	1440	252	14116	1.3226	1	0.995185	78.3923
GOTERM_MF_ALL	GO:0005088~Ras guanyl-nucleotide exchange factor activity	14	0.728408	0.113888	ALS2, OBSCN, ECT2L, VAV3, MADD, ARHGEF18, ARHGEF5, RGL3, ARHGEF15, TTN, FARP1, RCBTB2, PLEKHG2, TIAM2	1555	88	15143	1.54927	1	0.858436	85.9662
INTERPRO	IPR001331:Guanine-nucleotide dissociation stimulator, CDC24, conserved site	10	0.520291	0.18768	ALS2, ECT2L, OBSCN, PLEKHG2, VAV3, TIAM2, ARHGEF18, ARHGEF5, ARHGEF15, FARP1	1697	63	16659	1.55821	1	0.943757	97.1833
GOTERM_BP_ALL	GO:0035023~regulation of Rho protein signal transduction	14	0.728408	0.206367	ALS2, DLC1, OBSCN, ECT2L, VAV3, ARHGEF18, ARHGEF5, ARHGEF15, TTN, SCRIB, FARP1, PLEKHG2, TIAM2, MTOR	1440	99	14116	1.38625	1	0.997469	98.591
GOTERM_MF_ALL	GO:0005089~Rho guanyl-nucleotide exchange factor activity	11	0.57232	0.224807	ALS2, ECT2L, OBSCN, PLEKHG2, VAV3, TIAM2, ARHGEF18, ARHGEF5, ARHGEF15, TTN, FARP1	1555	74	15143	1.44758	1	0.949756	98.4007
GOTERM_BP_ALL	GO:0046578~regulation of Ras protein signal transduction	26	1.35276	0.234114	ALS2, DLC1, RABGAP1, TBC1D3G, RABGAP1L, CYTH3, ARFGEF2, TTN, SCRIB, PLEKHG2, AGAP7, TIAM2, GIT2, TBC1D4, OBSCN, ECT2L, VAV3, KIAA1244, ARHGEF18, ARHGEF5, PSD2, ARHGEF15, FARP1, PLCE1, MTOR, TBC1D20	1440	210	14116	1.21368	1	0.998142	99.269
INTERPRO	IPR000219:Dbl homology (DH) domain	10	0.520291	0.266663	ALS2, ECT2L, OBSCN, PLEKHG2, VAV3, TIAM2, ARHGEF18, ARHGEF5, ARHGEF15, FARP1	1697	69	16659	1.42272	1	0.97689	99.5138
SMART	SM00325:RhoGEF	10	0.520291	0.459709	ALS2, ECT2L, OBSCN, PLEKHG2, VAV3, TIAM2, ARHGEF18, ARHGEF5, ARHGEF15, FARP1	1100	69	9079	1.19618	1	0.949446	99.9803
Annotation Cluster 27	Enrichment Score: 1.3451843449971497
Category	Term	Count	%	PValue	Genes	List Total	Pop Hits	Pop Total	Fold Enrichment	Bonferroni	Benjamini	FDR
INTERPRO	IPR000449:Ubiquitin-associated/translation elongation factor EF1B, N-terminal	10	0.520291	0.0122829	TDRD3, NACA, TNRC6C, VPS13D, UBQLN3, UBASH3A, UBQLN2, UBAP2, UBAC2, LATS1	1697	38	16659	2.58335	1	0.354014	19.123
INTERPRO	IPR015940:Ubiquitin-associated/translation elongation factor EF1B, N-terminal, eukaryote	9	0.468262	0.0585642	TDRD3, TNRC6C, VPS13D, UBQLN3, UBASH3A, UBQLN2, UBAP2, UBAC2, LATS1	1697	42	16659	2.10359	1	0.723309	64.5263
SMART	SM00165:UBA	9	0.468262	0.128089	TDRD3, TNRC6C, VPS13D, UBQLN3, UBASH3A, UBQLN2, UBAP2, UBAC2, LATS1	1100	42	9079	1.76864	1	0.730835	85.0394
Annotation Cluster 28	Enrichment Score: 1.3446168011305812
Category	Term	Count	%	PValue	Genes	List Total	Pop Hits	Pop Total	Fold Enrichment	Bonferroni	Benjamini	FDR
INTERPRO	IPR011993:Pleckstrin homology-type	46	2.39334	0.00623974	TRIOBP, PHLDB1, TLN1, RABGAP1, FERMT3, RABGAP1L, ANLN, CYTH3, ARHGAP15, VEPH1, PLCL1, AGAP7, PLEKHG2, ARHGAP20, EZR, TIAM2, PLCH2, TBC1D4, RANBP1, FRS3, RASA3, SHC2, TEC, ECT2L, CNKSR1, OSBP2, PLD1, VAV3, OSBPL9, RGPD4, ARHGEF18, RGPD3, PTPN4, PSD2, IRS1, RAPH1, FARP1, ARHGAP25, EPB41L2, EPB41L3, MYO10, PLEKHA6, PLEKHA5, DOK7, EPB41L5, MAPK8IP2, SPTB	1697	303	16659	1.49033	0.999996	0.250402	10.1915
INTERPRO	IPR001849:Pleckstrin homology	38	1.97711	0.0521853	PHLPP1, ALS2, TRIOBP, PHLDB1, FERMT3, ANLN, CYTH3, ARHGAP15, RASAL2, VEPH1, PLCL1, AGAP7, PLEKHG2, ARHGAP20, TIAM2, PLCH2, RASA3, TEC, OBSCN, CNKSR1, OSBP2, PLD1, VAV3, OSBPL9, ARHGEF18, ARHGEF5, PSD2, TECPR1, IRS1, RAPH1, FARP1, ARHGAP25, MYO10, PLEKHA6, PLEKHA5, DOK7, SNTG1, SPTB	1697	277	16659	1.3467	1	0.69245	60.1644
SMART	SM00233:PH	38	1.97711	0.284076	PHLPP1, ALS2, TRIOBP, PHLDB1, FERMT3, ANLN, CYTH3, ARHGAP15, RASAL2, VEPH1, PLCL1, AGAP7, PLEKHG2, ARHGAP20, TIAM2, PLCH2, RASA3, TEC, OBSCN, CNKSR1, OSBP2, PLD1, VAV3, OSBPL9, ARHGEF18, ARHGEF5, PSD2, TECPR1, IRS1, RAPH1, FARP1, ARHGAP25, MYO10, PLEKHA6, PLEKHA5, DOK7, SNTG1, SPTB	1100	277	9079	1.13227	1	0.860418	99.0262
Annotation Cluster 29	Enrichment Score: 1.3205559886475133
Category	Term	Count	%	PValue	Genes	List Total	Pop Hits	Pop Total	Fold Enrichment	Bonferroni	Benjamini	FDR
GOTERM_MF_ALL	GO:0005217~intracellular ligand-gated ion channel activity	8	0.416233	0.000586195	KCNA10, RYR1, RYR2, CFTR, CNGA4, CNGB3, CNGA2, ITPR2	1555	16	15143	4.86913	0.518104	0.0475031	0.947783
INTERPRO	IPR003608:MIR	4	0.208117	0.0732789	POMT1, RYR1, RYR2, ITPR2	1697	10	16659	3.92669	1	0.778389	72.9346
INTERPRO	IPR016093:MIR motif	4	0.208117	0.0732789	POMT1, RYR1, RYR2, ITPR2	1697	10	16659	3.92669	1	0.778389	72.9346
SMART	SM00472:MIR	4	0.208117	0.110806	POMT1, RYR1, RYR2, ITPR2	1100	10	9079	3.30145	1	0.723385	80.362
INTERPRO	IPR015925:Ryanodine receptor-related	3	0.156087	0.11781	RYR1, RYR2, ITPR2	1697	6	16659	4.90837	1	0.867051	88.3818
INTERPRO	IPR013662:RyR and IP3R Homology associated	3	0.156087	0.11781	RYR1, RYR2, ITPR2	1697	6	16659	4.90837	1	0.867051	88.3818
INTERPRO	IPR000699:Intracellular calcium-release channel	3	0.156087	0.11781	RYR1, RYR2, ITPR2	1697	6	16659	4.90837	1	0.867051	88.3818
Annotation Cluster 30	Enrichment Score: 1.2982131869704727
Category	Term	Count	%	PValue	Genes	List Total	Pop Hits	Pop Total	Fold Enrichment	Bonferroni	Benjamini	FDR
GOTERM_MF_ALL	GO:0001871~pattern binding	25	1.30073	0.0247491	FGFR1, ENPP2, HSD17B12, ENDOU, SUSD2, APLP1, AZU1, NOD2, CTGF, THBS1, PTX3, THBS2, THBS4, F11, SELP, HAPLN3, TNXB, STAB2, NLRP3, ECM2, VEGFB, ABP1, STAB1, NAV2, VCAN	1555	154	15143	1.58089	1	0.485127	33.4356
GOTERM_MF_ALL	GO:0030247~polysaccharide binding	25	1.30073	0.0247491	FGFR1, ENPP2, HSD17B12, ENDOU, SUSD2, APLP1, AZU1, NOD2, CTGF, THBS1, PTX3, THBS2, THBS4, F11, SELP, HAPLN3, TNXB, STAB2, NLRP3, ECM2, VEGFB, ABP1, STAB1, NAV2, VCAN	1555	154	15143	1.58089	1	0.485127	33.4356
GOTERM_MF_ALL	GO:0030246~carbohydrate binding	48	2.4974	0.0391194	SUSD2, GPCPD1, NOD2, MAN2B2, CTGF, MAN2B1, F11, PFKL, PFKM, NLRP3, SIGLEC16, CLEC4M, VEGFB, MAN2A2, G6PD, NAV2, VCAN, GALNT8, FGFR1, CRYBG3, ENPP2, GALNT5, HSD17B12, ENDOU, PKD1L2, APLP1, AZU1, GALNT10, PKD1, PRPS1L1, THBS1, PTX3, THBS2, GALNT12, THBS4, LY75, SELP, HAPLN3, NOMO3, TNXB, LGALS2, STAB2, ECM2, AIM1, ABP1, PYGM, STAB1, SFTPA2, NOMO1, NOMO2	1555	354	15143	1.32044	1	0.588183	47.6955
GOTERM_MF_ALL	GO:0005539~glycosaminoglycan binding	21	1.09261	0.0800006	F11, SELP, FGFR1, TNXB, HAPLN3, HSD17B12, STAB2, NLRP3, ECM2, APLP1, VEGFB, AZU1, ABP1, NOD2, CTGF, NAV2, STAB1, VCAN, THBS1, THBS2, THBS4	1555	140	15143	1.46074	1	0.782733	74.1843
GOTERM_MF_ALL	GO:0008201~heparin binding	15	0.780437	0.168396	F11, SELP, FGFR1, TNXB, HSD17B12, ECM2, APLP1, AZU1, VEGFB, ABP1, NAV2, CTGF, THBS1, THBS2, THBS4	1555	103	15143	1.41819	1	0.917536	94.9952
Annotation Cluster 31	Enrichment Score: 1.2504997408222902
Category	Term	Count	%	PValue	Genes	List Total	Pop Hits	Pop Total	Fold Enrichment	Bonferroni	Benjamini	FDR
GOTERM_MF_ALL	GO:0005041~low-density lipoprotein receptor activity	5	0.260146	0.020195	CD36, LRP10, STAB1, LRP6, STAB2	1555	11	15143	4.42648	1	0.438573	28.2037
GOTERM_MF_ALL	GO:0030169~low-density lipoprotein binding	6	0.312175	0.0571111	CD36, LRP10, STAB1, LRP6, STAB2, THBS1	1555	21	15143	2.78236	1	0.692991	61.5213
GOTERM_MF_ALL	GO:0030228~lipoprotein receptor activity	5	0.260146	0.0600597	CD36, LRP10, STAB1, LRP6, STAB2	1555	15	15143	3.24609	1	0.705957	63.4297
GOTERM_MF_ALL	GO:0008034~lipoprotein binding	7	0.364204	0.143699	CD36, LRP1, LRP10, STAB1, LRP6, STAB2, THBS1	1555	35	15143	1.94765	1	0.891393	91.9499
Annotation Cluster 32	Enrichment Score: 1.2210889222036465
Category	Term	Count	%	PValue	Genes	List Total	Pop Hits	Pop Total	Fold Enrichment	Bonferroni	Benjamini	FDR
INTERPRO	IPR013998:Nebulin	3	0.156087	0.054048	NRAP, NEB, NEBL	1697	4	16659	7.36255	1	0.697545	61.4877
INTERPRO	IPR000900:Nebulin 35 residue motif	3	0.156087	0.054048	NRAP, NEB, NEBL	1697	4	16659	7.36255	1	0.697545	61.4877
SMART	SM00227:NEBU	3	0.156087	0.0743317	NRAP, NEB, NEBL	1100	4	9079	6.19023	1	0.61491	65.7173
Annotation Cluster 33	Enrichment Score: 1.2064363849198207
Category	Term	Count	%	PValue	Genes	List Total	Pop Hits	Pop Total	Fold Enrichment	Bonferroni	Benjamini	FDR
GOTERM_MF_ALL	GO:0003678~DNA helicase activity	10	0.520291	0.0179681	IGHMBP2, DNA2, ERCC6, MCM7, CHD1L, HELB, BRIP1, RAD54B, SETX, ERCC2	1555	40	15143	2.43457	1	0.415775	25.5073
GOTERM_MF_ALL	GO:0004003~ATP-dependent DNA helicase activity	6	0.312175	0.106485	IGHMBP2, DNA2, CHD1L, HELB, BRIP1, ERCC2	1555	25	15143	2.33718	1	0.849575	83.9359
GOTERM_MF_ALL	GO:0008094~DNA-dependent ATPase activity	10	0.520291	0.125574	IGHMBP2, DNA2, ERCC6, CHD1L, HELB, CCNH, BRIP1, RAD54B, MYO18A, ERCC2	1555	57	15143	1.70847	1	0.869627	88.688
Annotation Cluster 34	Enrichment Score: 1.1293276017621643
Category	Term	Count	%	PValue	Genes	List Total	Pop Hits	Pop Total	Fold Enrichment	Bonferroni	Benjamini	FDR
INTERPRO	IPR000436:Sushi/SCR/CCP	13	0.676379	0.00956867	C7, SELP, CR1, C6, SUSD1, SUSD2, C1R, C4BPB, CSMD1, CFHR1, SNED1, VCAN, CFHR5	1697	56	16659	2.27889	1	0.311526	15.2203
INTERPRO	IPR016060:Complement control module	13	0.676379	0.0110269	C7, SELP, CR1, C6, SUSD1, SUSD2, C1R, C4BPB, CSMD1, CFHR1, SNED1, VCAN, CFHR5	1697	57	16659	2.2389	1	0.344398	17.3385
GOTERM_BP_ALL	GO:0016064~immunoglobulin mediated immune response	12	0.62435	0.0186802	C8A, C7, CR1, NOD2, C4A, C4B, C6, MLH1, C4BPB, C1R, AICDA, LIG4	1440	54	14116	2.1784	1	0.970166	29.3713
GOTERM_BP_ALL	GO:0006956~complement activation	10	0.520291	0.0234165	C8A, CFHR1, C7, CR1, C4A, C4B, C6, C4BPB, C1R, CFHR5	1440	42	14116	2.33399	1	0.970711	35.3998
GOTERM_BP_ALL	GO:0006958~complement activation, classical pathway	8	0.416233	0.0236497	C8A, C7, CR1, C4A, C4B, C6, C4BPB, C1R	1440	29	14116	2.70421	1	0.96758	35.6837
GOTERM_BP_ALL	GO:0019724~B cell mediated immunity	12	0.62435	0.0241089	C8A, C7, CR1, NOD2, C4A, C4B, C6, MLH1, C4BPB, C1R, AICDA, LIG4	1440	56	14116	2.1006	1	0.961095	36.2392
GOTERM_BP_ALL	GO:0002541~activation of plasma proteins involved in acute inflammatory response	10	0.520291	0.0270238	C8A, CFHR1, C7, CR1, C4A, C4B, C6, C4BPB, C1R, CFHR5	1440	43	14116	2.27972	1	0.966681	39.6613
SMART	SM00032:CCP	13	0.676379	0.0331973	C7, SELP, CR1, C6, SUSD1, SUSD2, C1R, C4BPB, CSMD1, CFHR1, SNED1, VCAN, CFHR5	1100	56	9079	1.91602	0.999998	0.459755	37.3697
GOTERM_BP_ALL	GO:0002455~humoral immune response mediated by circulating immunoglobulin	8	0.416233	0.0333431	C8A, C7, CR1, C4A, C4B, C6, C4BPB, C1R	1440	31	14116	2.52975	1	0.980698	46.4928
GOTERM_BP_ALL	GO:0016485~protein processing	19	0.988554	0.0342002	F11, CLN3, C7, CR1, C4A, CORIN, ADAMTS13, C4B, C6, C4BPB, C1R, PCSK2, CFHR1, C8A, IFT172, PCSK9, PCSK7, CFHR5, CASP1	1440	112	14116	1.66297	1	0.980318	47.361
GOTERM_BP_ALL	GO:0002449~lymphocyte mediated immunity	13	0.676379	0.0493737	C7, CR1, C4A, C4B, C6, MLH1, C1R, C4BPB, LIG4, C8A, NOD2, LYST, AICDA	1440	70	14116	1.82052	1	0.989951	60.6915
GOTERM_BP_ALL	GO:0051605~protein maturation by peptide bond cleavage	15	0.780437	0.0520823	F11, C7, CR1, CORIN, C4A, C4B, C6, C4BPB, C1R, PCSK2, CFHR1, C8A, PCSK9, PCSK7, CFHR5	1440	86	14116	1.70979	1	0.99028	62.7064
GOTERM_BP_ALL	GO:0051604~protein maturation	19	0.988554	0.0693669	F11, CLN3, C7, CR1, C4A, CORIN, ADAMTS13, C4B, C6, C4BPB, C1R, PCSK2, CFHR1, C8A, IFT172, PCSK9, PCSK7, CFHR5, CASP1	1440	122	14116	1.52666	1	0.992981	73.4384
GOTERM_BP_ALL	GO:0002252~immune effector process	20	1.04058	0.086783	C7, CR1, MICA, C4A, C4B, C6, MLH1, PRKDC, MYO1F, C4BPB, C1R, LIG4, NLRP3, CFHR1, C8A, NOD2, LYST, AICDA, CFHR5, PTX3	1440	134	14116	1.4631	1	0.994497	81.2519
GOTERM_BP_ALL	GO:0002250~adaptive immune response	13	0.676379	0.0892185	C7, CR1, C4A, C4B, IL18, C6, MLH1, C1R, C4BPB, LIG4, C8A, NOD2, AICDA	1440	77	14116	1.65501	1	0.993559	82.1528
GOTERM_BP_ALL	GO:0002460~adaptive immune response based on somatic recombination of immune receptors built from immunoglobulin superfamily domains	13	0.676379	0.0892185	C7, CR1, C4A, C4B, IL18, C6, MLH1, C1R, C4BPB, LIG4, C8A, NOD2, AICDA	1440	77	14116	1.65501	1	0.993559	82.1528
GOTERM_BP_ALL	GO:0002253~activation of immune response	15	0.780437	0.0945948	C7, MICB, CR1, MICA, C4A, C4B, C6, CD247, C4BPB, C1R, CFHR1, C8A, IRAK3, NOD2, CFHR5	1440	94	14116	1.56427	1	0.994558	83.9987
GOTERM_BP_ALL	GO:0002443~leukocyte mediated immunity	14	0.728408	0.0955694	C7, CR1, C4A, C4B, C6, MLH1, MYO1F, C1R, C4BPB, LIG4, C8A, NOD2, LYST, AICDA	1440	86	14116	1.5958	1	0.994466	84.3134
GOTERM_BP_ALL	GO:0045087~innate immune response	20	1.04058	0.108066	MAVS, C7, IFIH1, KYNU, CR1, C4A, C4B, C6, CNPY3, C4BPB, C1R, ECSIT, APOBEC3F, C8A, NOD2, SARM1, LYST, VNN1, CFHR5, DHX58	1440	138	14116	1.42069	1	0.994801	87.8633
GOTERM_BP_ALL	GO:0048584~positive regulation of response to stimulus	31	1.6129	0.120605	PVR, C7, MICB, MICA, TNF, C6, CD247, C1R, CFHR1, AZU1, IRAK3, NOD2, IL1B, CFHR5, THBS1, SCG2, FCER1A, CR1, C4A, TAOK2, C4B, PRKCG, C4BPB, POLR3C, IRS1, BRCA1, C8A, NTRK3, PLA2G4A, MAPK8IP2, UTS2R	1440	236	14116	1.28765	1	0.995104	90.6521
GOTERM_BP_ALL	GO:0002526~acute inflammatory response	15	0.780437	0.122146	C7, CR1, C4A, C4B, C6, C4BPB, C1R, CFHR1, C8A, TFRC, SAA1, IL1B, VNN1, CFHR5, IL1A	1440	98	14116	1.50043	1	0.995169	90.9497
GOTERM_BP_ALL	GO:0006959~humoral immune response	12	0.62435	0.178044	C8A, CFHR1, C7, CR1, ST6GAL1, TNF, C4A, C4B, C6, C4BPB, C1R, CFHR5	1440	79	14116	1.48903	1	0.997488	97.31
GOTERM_BP_ALL	GO:0006957~complement activation, alternative pathway	4	0.208117	0.191512	C8A, C7, C4A, CFHR5	1440	15	14116	2.61407	1	0.997519	98.0165
GOTERM_BP_ALL	GO:0050778~positive regulation of immune response	19	0.988554	0.221811	PVR, FCER1A, C7, MICB, CR1, MICA, C4A, C4B, C6, CD247, C4BPB, C1R, POLR3C, CFHR1, C8A, IRAK3, NOD2, IL1B, CFHR5	1440	145	14116	1.2845	1	0.998026	99.0193
GOTERM_BP_ALL	GO:0048583~regulation of response to stimulus	51	2.65349	0.362844	PVR, MICB, MICA, SLC6A3, APOBEC3F, CFHR1, NOD2, SAA1, AOAH, IL1B, RARA, CFHR5, NT5E, F11, CLN3, PTPRF, C4A, C4B, PRKCG, IRS1, C8A, HIPK3, MAVS, PRKCZ, C7, TNF, C6, COL3A1, CD247, C1R, AZU1, IRAK3, ERCC6, MAP3K1, THBS1, SCG2, FCER1A, SELP, CR1, TAOK2, MYO1F, C4BPB, POLR3C, BRCA1, PLG, NTRK3, PLA2G4A, MAPK8IP2, MTOR, UTS2R, CPB2	1440	465	14116	1.07514	1	0.998884	99.9754
GOTERM_BP_ALL	GO:0050776~regulation of immune response	25	1.30073	0.448107	PVR, MAVS, C7, MICB, TNF, MICA, C6, COL3A1, CD247, C1R, APOBEC3F, CFHR1, IRAK3, NOD2, IL1B, RARA, CFHR5, FCER1A, CR1, C4A, C4B, MYO1F, C4BPB, POLR3C, C8A	1440	226	14116	1.08438	1	0.999134	99.9983
GOTERM_BP_ALL	GO:0002684~positive regulation of immune system process	25	1.30073	0.554621	PVR, C7, MICB, MICA, IL18, C6, CD247, C1R, CFHR1, IRAK3, NOD2, VNN1, IL1B, RARA, THBS1, CFHR5, CD5, FCER1A, CR1, C4A, C4B, C4BPB, POLR3C, C8A, LCK	1440	238	14116	1.0297	1	0.999494	100
GOTERM_BP_ALL	GO:0002682~regulation of immune system process	37	1.92508	0.734724	MAVS, PVR, C7, MICB, ELF1, MICA, TNF, C6, IL18, COL3A1, CD247, C1R, PRDM16, APOBEC3F, ARNT, CFHR1, IRAK3, NOD2, VNN1, IL1B, RARA, UBASH3A, CFHR5, THBS1, CD5, FCER1A, SELP, CR1, C4A, C4B, MYO1F, C4BPB, POLR3C, C8A, BPI, LCK, SCIN	1440	385	14116	0.942085	1	0.999887	100
Annotation Cluster 35	Enrichment Score: 1.1010439370502327
Category	Term	Count	%	PValue	Genes	List Total	Pop Hits	Pop Total	Fold Enrichment	Bonferroni	Benjamini	FDR
GOTERM_MF_ALL	GO:0015923~mannosidase activity	6	0.312175	0.014098	MAN2A2, MAN2B2, MAN1A2, MAN2B1, KIAA2018, MAN1C1	1555	15	15143	3.89531	1	0.405424	20.5935
GOTERM_MF_ALL	GO:0015924~mannosyl-oligosaccharide mannosidase activity	4	0.208117	0.0747138	MAN2A2, MAN1A2, KIAA2018, MAN1C1	1555	10	15143	3.89531	1	0.763768	71.6666
INTERPRO	IPR001382:Glycoside hydrolase, family 47	3	0.156087	0.192263	MAN1A2, KIAA2018, MAN1C1	1697	8	16659	3.68128	1	0.944737	97.4441
GOTERM_MF_ALL	GO:0004571~mannosyl-oligosaccharide 1,2-alpha-mannosidase activity	3	0.156087	0.194703	MAN1A2, KIAA2018, MAN1C1	1555	8	15143	3.65185	1	0.936136	97.0307
Annotation Cluster 36	Enrichment Score: 1.0863068530884628
Category	Term	Count	%	PValue	Genes	List Total	Pop Hits	Pop Total	Fold Enrichment	Bonferroni	Benjamini	FDR
GOTERM_MF_ALL	GO:0015923~mannosidase activity	6	0.312175	0.014098	MAN2A2, MAN2B2, MAN1A2, MAN2B1, KIAA2018, MAN1C1	1555	15	15143	3.89531	1	0.405424	20.5935
INTERPRO	IPR000602:Glycoside hydrolase, family 38, core	3	0.156087	0.0840839	MAN2A2, MAN2B2, MAN2B1	1697	5	16659	5.89004	1	0.812159	77.8718
INTERPRO	IPR015341:Glycoside hydrolase, family 38, central region	3	0.156087	0.0840839	MAN2A2, MAN2B2, MAN2B1	1697	5	16659	5.89004	1	0.812159	77.8718
INTERPRO	IPR011682:Glycosyl hydrolases 38, C-terminal	3	0.156087	0.0840839	MAN2A2, MAN2B2, MAN2B1	1697	5	16659	5.89004	1	0.812159	77.8718
GOTERM_MF_ALL	GO:0004559~alpha-mannosidase activity	3	0.156087	0.156202	MAN2A2, MAN2B2, MAN2B1	1555	7	15143	4.17354	1	0.907067	93.6604
GOTERM_BP_ALL	GO:0006013~mannose metabolic process	3	0.156087	0.231835	MAN2A2, MAN2B2, MAN2B1	1440	9	14116	3.26759	1	0.998084	99.2278
Annotation Cluster 37	Enrichment Score: 1.0673292967784882
Category	Term	Count	%	PValue	Genes	List Total	Pop Hits	Pop Total	Fold Enrichment	Bonferroni	Benjamini	FDR
GOTERM_MF_ALL	GO:0004386~helicase activity	26	1.35276	0.0041428	BTAF1, IFIH1, MOV10L1, SETX, IGHMBP2, DDX27, ERCC6, CHD1L, MCM7, DDX49, DHX37, DDX25, DDX20, DHX35, CHD6, POLQ, DHX58, ERCC2, BRIP1, HLTF, DDX4, DNA2, NAV2, HELB, RAD54B, DDX53	1555	140	15143	1.80853	0.994307	0.227733	6.51993
INTERPRO	IPR014001:DEAD-like helicase, N-terminal	19	0.988554	0.0266087	BTAF1, IFIH1, BRIP1, HLTF, DDX4, IGHMBP2, DDX27, ERCC6, CHD1L, DDX49, DHX37, DDX25, RAD54B, DDX20, DHX35, POLQ, CHD6, DDX53, DHX58	1697	109	16659	1.71117	1	0.528623	37.0697
GOTERM_MF_ALL	GO:0008026~ATP-dependent helicase activity	17	0.884495	0.0409681	BRIP1, MOV10L1, DDX4, IGHMBP2, DDX27, DNA2, CHD1L, DDX49, HELB, DDX25, DDX20, DHX35, POLQ, CHD6, DDX53, DHX58, ERCC2	1555	98	15143	1.68929	1	0.586337	49.3061
GOTERM_MF_ALL	GO:0070035~purine NTP-dependent helicase activity	17	0.884495	0.0409681	BRIP1, MOV10L1, DDX4, IGHMBP2, DDX27, DNA2, CHD1L, DDX49, HELB, DDX25, DDX20, DHX35, POLQ, CHD6, DDX53, DHX58, ERCC2	1555	98	15143	1.68929	1	0.586337	49.3061
INTERPRO	IPR014021:Helicase, superfamily 1 and 2, ATP-binding	17	0.884495	0.0751421	BTAF1, IFIH1, HLTF, DDX4, DDX27, ERCC6, CHD1L, DDX49, DHX37, DDX25, RAD54B, DDX20, DHX35, POLQ, CHD6, DDX53, DHX58	1697	107	16659	1.55967	1	0.78376	73.854
INTERPRO	IPR001650:DNA/RNA helicase, C-terminal	17	0.884495	0.0751421	BTAF1, IFIH1, HLTF, DDX4, DDX27, ERCC6, CHD1L, DDX49, DHX37, DDX25, RAD54B, DDX20, DHX35, POLQ, CHD6, DDX53, DHX58	1697	107	16659	1.55967	1	0.78376	73.854
SMART	SM00487:DEXDc	19	0.988554	0.104821	BTAF1, IFIH1, BRIP1, HLTF, DDX4, IGHMBP2, DDX27, ERCC6, CHD1L, DDX49, DHX37, DDX25, RAD54B, DDX20, DHX35, POLQ, CHD6, DDX53, DHX58	1100	109	9079	1.43871	1	0.723394	78.4486
SMART	SM00490:HELICc	17	0.884495	0.208009	BTAF1, IFIH1, HLTF, DDX4, DDX27, ERCC6, CHD1L, DDX49, DHX37, DDX25, RAD54B, DDX20, DHX35, POLQ, CHD6, DDX53, DHX58	1100	106	9079	1.3237	1	0.802882	96.0529
INTERPRO	IPR000330:SNF2-related	6	0.312175	0.22202	BTAF1, ERCC6, CHD1L, RAD54B, CHD6, HLTF	1697	32	16659	1.84064	1	0.962005	98.6585
INTERPRO	IPR000629:RNA helicase, ATP-dependent, DEAD-box, conserved site	6	0.312175	0.22202	DDX27, DDX49, DDX25, DDX20, DDX4, DDX53	1697	32	16659	1.84064	1	0.962005	98.6585
INTERPRO	IPR014014:RNA helicase, DEAD-box type, Q motif	6	0.312175	0.322951	DDX27, DDX49, DDX25, DDX20, DDX4, DDX53	1697	37	16659	1.5919	1	0.988181	99.8766
INTERPRO	IPR011545:DNA/RNA helicase, DEAD/DEAH box type, N-terminal	8	0.416233	0.429162	DDX27, DDX49, DDX25, DDX20, POLQ, DDX4, DDX53, DHX58	1697	61	16659	1.28744	1	0.996917	99.9934
Annotation Cluster 38	Enrichment Score: 1.0551865812143437
Category	Term	Count	%	PValue	Genes	List Total	Pop Hits	Pop Total	Fold Enrichment	Bonferroni	Benjamini	FDR
INTERPRO	IPR008266:Tyrosine protein kinase, active site	19	0.988554	0.0085506	FGFR1, RET, FLT1, ERBB3, HCK, MET, AXL, ALK, EPHA2, NTRK3, SGK223, EPHA7, LCK, LMTK2, TNK1, MERTK, ROS1, TEC, AATK	1697	97	16659	1.92287	1	0.298286	13.7113
GOTERM_MF_ALL	GO:0004713~protein tyrosine kinase activity	26	1.35276	0.032396	FGFR1, ERBB3, ASZ1, TTN, SGK223, LMTK2, ROS1, TEC, AATK, OBSCN, RET, FLT1, HCK, MET, AXL, CCL4L1, CCL4L2, ALK, STK4, IRS1, EPHA2, NTRK3, SGK196, EPHA7, LCK, TNK1, MERTK	1555	166	15143	1.52527	1	0.538651	41.424
GOTERM_MF_ALL	GO:0004714~transmembrane receptor protein tyrosine kinase activity	13	0.676379	0.0384903	FGFR1, RET, FLT1, ERBB3, MET, AXL, ALK, IRS1, EPHA2, NTRK3, EPHA7, MERTK, ROS1	1555	67	15143	1.88951	1	0.588724	47.1366
INTERPRO	IPR001245:Tyrosine protein kinase	19	0.988554	0.0527502	FGFR1, RET, FLT1, ERBB3, HCK, MET, AXL, ALK, EPHA2, NTRK3, EPHA7, SGK196, LCK, LMTK2, TNK1, MERTK, ROS1, TEC, AATK	1697	118	16659	1.58066	1	0.692454	60.5702
INTERPRO	IPR017441:Protein kinase, ATP binding site	56	2.91363	0.100796	CDK18, NUAK1, CASK, TTN, LATS1, ACVR1C, WNK4, PAK4, ROS1, RET, MYO3A, BRAF, PHKG1, MYO3B, MINK1, RPS6KC1, PRKCG, ALK, STK4, CDKL4, DAPK1, MAP3K15, MAST2, MAPK6, HIPK3, LCK, MAPK7, LRRK1, EIF2AK4, PRKCZ, FGFR1, ERBB3, MAP4K2, MKNK1, AKAP9, SGK223, IRAK3, MAP3K1, LMTK2, DCLK2, TEC, AATK, FLT1, TAOK2, HCK, MET, AXL, EPHA2, NTRK3, EPHA7, MAPK13, ULK2, TNK1, ABCC1, MERTK, TSSK6	1697	455	16659	1.20821	1	0.844583	83.871
SMART	SM00219:TyrKc	19	0.988554	0.178624	FGFR1, RET, FLT1, ERBB3, HCK, MET, AXL, ALK, EPHA2, NTRK3, EPHA7, SGK196, LCK, LMTK2, TNK1, MERTK, ROS1, TEC, AATK	1100	118	9079	1.32898	1	0.778492	93.4603
GOTERM_BP_ALL	GO:0007167~enzyme linked receptor protein signaling pathway	35	1.82102	0.589021	FGFR1, FGF5, LTBP3, ERBB3, COL3A1, RHOQ, SORBS1, CTGF, MAP3K1, FRS3, AGRN, ROS1, GUCA1B, PTPRJ, CNKSR1, RET, PTPRD, FLT1, PTPRF, SMAD6, PTPRA, MET, AXL, ZNF8, PTPRU, ECSIT, ALK, TAB1, IRS1, EPHA2, NTRK3, EPHA7, PLCE1, MAPK8IP2, AKAP3	1440	342	14116	1.00321	1	0.999617	100
GOTERM_BP_ALL	GO:0007169~transmembrane receptor protein tyrosine kinase signaling pathway	23	1.19667	0.606639	PTPRJ, FGF5, CNKSR1, FGFR1, RET, FLT1, ERBB3, PTPRA, MET, AXL, RHOQ, ALK, IRS1, EPHA2, NTRK3, PLCE1, EPHA7, SORBS1, CTGF, MAPK8IP2, FRS3, AGRN, ROS1	1440	224	14116	1.00654	1	0.999629	100
Annotation Cluster 39	Enrichment Score: 1.0421216282339463
Category	Term	Count	%	PValue	Genes	List Total	Pop Hits	Pop Total	Fold Enrichment	Bonferroni	Benjamini	FDR
INTERPRO	IPR003888:FY-rich, N-terminal	3	0.156087	0.0840839	TBRG1, MLL3, MLL4	1697	5	16659	5.89004	1	0.812159	77.8718
INTERPRO	IPR003889:FY-rich, C-terminal	3	0.156087	0.0840839	TBRG1, MLL3, MLL4	1697	5	16659	5.89004	1	0.812159	77.8718
INTERPRO	IPR018518:FY-rich, N-terminal subgroup	3	0.156087	0.0840839	TBRG1, MLL3, MLL4	1697	5	16659	5.89004	1	0.812159	77.8718
SMART	SM00541:FYRN	3	0.156087	0.114124	TBRG1, MLL3, MLL4	1100	5	9079	4.95218	1	0.71474	81.3535
Annotation Cluster 40	Enrichment Score: 1.034813434604753
Category	Term	Count	%	PValue	Genes	List Total	Pop Hits	Pop Total	Fold Enrichment	Bonferroni	Benjamini	FDR
GOTERM_BP_ALL	GO:0006958~complement activation, classical pathway	8	0.416233	0.0236497	C8A, C7, CR1, C4A, C4B, C6, C4BPB, C1R	1440	29	14116	2.70421	1	0.96758	35.6837
GOTERM_BP_ALL	GO:0002455~humoral immune response mediated by circulating immunoglobulin	8	0.416233	0.0333431	C8A, C7, CR1, C4A, C4B, C6, C4BPB, C1R	1440	31	14116	2.52975	1	0.980698	46.4928
GOTERM_BP_ALL	GO:0019835~cytolysis	6	0.312175	0.0557543	C8A, C7, MICB, MICA, C6, GZMH	1440	21	14116	2.80079	1	0.989399	65.2824
INTERPRO	IPR001862:Membrane attack complex component/perforin/complement C9	3	0.156087	0.349321	C8A, C7, C6	1697	12	16659	2.45418	1	0.991148	99.9376
SMART	SM00457:MACPF	3	0.156087	0.436111	C8A, C7, C6	1100	12	9079	2.06341	1	0.942133	99.9644
Annotation Cluster 41	Enrichment Score: 1.0024876699987422
Category	Term	Count	%	PValue	Genes	List Total	Pop Hits	Pop Total	Fold Enrichment	Bonferroni	Benjamini	FDR
GOTERM_BP_ALL	GO:0050953~sensory perception of light stimulus	34	1.76899	0.0117713	POU6F2, RBP3, BBS9, RP1L1, RCVRN, COL2A1, ABCA4, CNGB3, MFRP, KIFC3, CRX, C1QTNF5, ERCC6, WDR36, OPN1MW2, TGFBI, USH2A, CDH23, SPATA7, GUCA1B, RPGR, MYO3A, OPN1MW, MYO3B, PCDH15, RPGRIP1, CDS1, SIX6, BBS10, GPR98, CACNA2D4, PROM1, GRM6, MERTK, ACAD11	1440	216	14116	1.54303	1	0.957173	19.6163
GOTERM_BP_ALL	GO:0007601~visual perception	34	1.76899	0.0117713	POU6F2, RBP3, BBS9, RP1L1, RCVRN, COL2A1, ABCA4, CNGB3, MFRP, KIFC3, CRX, C1QTNF5, ERCC6, WDR36, OPN1MW2, TGFBI, USH2A, CDH23, SPATA7, GUCA1B, RPGR, MYO3A, OPN1MW, MYO3B, PCDH15, RPGRIP1, CDS1, SIX6, BBS10, GPR98, CACNA2D4, PROM1, GRM6, MERTK, ACAD11	1440	216	14116	1.54303	1	0.957173	19.6163
GOTERM_BP_ALL	GO:0007600~sensory perception	90	4.68262	0.234323	OR10A3, OR52A1, SLC6A3, POU6F2, OR52A5, RP1L1, RCVRN, OR4S1, TAS1R3, OR11H12, CNGB3, KIFC3, CRX, KCNIP3, OR8K1, WDR36, OR2T11, TGFBI, TAS2R8, COL11A2, USH2A, CDH23, COCH, RPGR, MYO3A, MYO3B, GRIN2A, RPGRIP1, CDS1, OR2W3, BBS10, SIX6, CNGA4, OR1D5, GPR98, CNGA2, ALDH7A1, OR52K1, OR4K15, OTOF, GRM6, OR5H15, OR2D3, TAS2R10, OR6F1, OR2T4, BBS9, RBP3, OR2T3, COL2A1, ABCA4, OR4A5, MFRP, C1QTNF5, ERCC6,…	1440	810	14116	1.0892	1	0.998079	99.2727
GOTERM_BP_ALL	GO:0050890~cognition	99	5.15088	0.280154	SLC6A3, OR4S1, RCVRN, OR11H12, CNGB3, KIFC3, OR8K1, ADAM2, TGFBI, IL1B, CDH23, COCH, MYO3A, MYO3B, GRIN2A, CNGA4, SIX6, OR1D5, CNGA2, OR52K1, OR5H15, OR2D3, OR2T4, RBP3, BBS9, OR2T3, ABCA4, OR4A5, OPN1MW2, OR51B5, B3GNT1, OR10C1, OR51B6, OR2C1, TECTA, OR4K5, OR2M7, OR2A5, MYO1A, OR13H1, OR6C74, PCDH15, OR6C70, CACNA2D4, PRKAR1B, OR52E8, MERTK, ACAD11, OR10A3, OR52A1, POU6F2, OR52A5, RP1L1, TAS1R3…	1440	909	14116	1.06763	1	0.998185	99.767
GOTERM_BP_ALL	GO:0003008~system process	161	8.37669	0.295552	ALS2, SLC22A18, GABRB3, SLC6A3, UTRN, AQP5, PGAM2, AQP7, RCVRN, OR4S1, AQP6, OR11H12, TTN, CNGB3, KIFC3, OR8K1, ADAM2, GRIN2D, TGFBI, IL1B, LGI4, EIF2B4, EIF2B5, CDH23, COCH, PTPRF, MYO3A, MYH3, MYO3B, GRIN2A, SIX6, PCLO, CNGA4, MYH8, OR1D5, CNGA2, COLQ, OR52K1, OR5H15, AKAP5, RYR1, RYR2, OR2D3, KBTBD10, KCNMB3, MYL7, BBS9, RBP3, KEL, OR2T4, OR2T3, MYL1, ASZ1, ABCA4, OR4A5, ACE, DMD, OPN1MW2, B3G…	1440	1503	14116	1.05006	1	0.998227	99.8436
GOTERM_BP_ALL	GO:0050877~neurological system process	128	6.65973	0.359401	ALS2, GABRB3, SLC6A3, OR4S1, RCVRN, OR11H12, CNGB3, KIFC3, OR8K1, GRIN2D, ADAM2, TGFBI, IL1B, LGI4, EIF2B4, EIF2B5, CDH23, COCH, MYO3A, PTPRF, MYO3B, GRIN2A, SIX6, PCLO, CNGA4, OR1D5, CNGA2, COLQ, OR52K1, OR5H15, AKAP5, OR2D3, KCNMB3, BBS9, RBP3, OR2T4, OR2T3, ASZ1, ABCA4, OR4A5, OPN1MW2, DMD, B3GNT1, OR51B5, OR10C1, OR51B6, AGRN, OR2C1, TECTA, OR4K5, OR2M7, MYO1A, OR2A5, OR13H1, OR6C74, PCDH15, …	1440	1210	14116	1.03699	1	0.998885	99.9729
Annotation Cluster 42	Enrichment Score: 1.0009592106617875
Category	Term	Count	%	PValue	Genes	List Total	Pop Hits	Pop Total	Fold Enrichment	Bonferroni	Benjamini	FDR
INTERPRO	IPR007087:Zinc finger, C2H2-type	98	5.09886	0.0233667	ZNF630, BRPF1, ZNF774, ZFP90, ZNF578, ZNF442, ANKZF1, ZNF180, ZNF101, ZNF449, ZNF594, ZNF48, ZNF8, ZNF7, ZNF793, MECOM, ZNF500, ZNF239, ZNF433, ZNF383, ZNF434, ZNF132, ZNF224, ZNF597, ZBTB49, ZNF398, IKZF4, KLF13, ZBTB40, ZNF839, ZNF524, HIVEP3, HIVEP2, ZIK1, ZMAT1, ZNF83, ZNF534, PHF20, GLI2, ZKSCAN3, ZKSCAN2, ZNF880, ZNF678, ZNF677, ZBTB38, ZNF683, ZNF407, ZFAT, ZNF280A, ZNF283, ZNF33A, ZNF285,…	1697	784	16659	1.22709	1	0.49765	33.3716
INTERPRO	IPR015880:Zinc finger, C2H2-like	97	5.04683	0.0430107	ZNF630, BRPF1, ZNF774, ZFP90, ZNF578, ZNF442, ANKZF1, ZNF180, ZNF101, ZNF449, ZNF594, ZNF48, ZNF8, ZNF7, ZNF793, MECOM, ZNF500, ZNF239, ZNF433, ZNF383, ZNF434, AKAP8, ZNF132, ZNF224, ZNF597, ZBTB49, ZNF622, ZNF398, IKZF4, KLF13, ZBTB40, ZNF839, ZNF524, HIVEP3, HIVEP2, ZNF318, ZIK1, ZMAT1, ZNF83, ZNF534, PHF20, GLI2, ZKSCAN3, ZKSCAN2, ZNF880, ZNF678, ZNF677, ZBTB38, ZNF683, ZNF407, ZFAT, ZNF280A, …	1697	797	16659	1.19476	1	0.645225	52.9979
INTERPRO	IPR013087:Zinc finger, C2H2-type/integrase, DNA-binding	76	3.95421	0.0649681	ZNF83, ZNF630, ZNF534, GLI2, ZKSCAN3, ZNF880, ZKSCAN2, ZNF678, ZNF677, ZBTB38, ZNF774, ZNF683, ZFP90, ZNF578, ZNF407, ZNF442, ZFAT, ZNF180, ZNF449, ZNF101, ZNF594, ZNF33A, ZNF283, ZNF285, ZNF90, ZNF479, ZNF287, ZNF92, ZFX, ZNF48, ZNF8, ZNF7, ZNF793, MECOM, ZBTB24, ZNF500, ZNF239, ZNF433, ZNF434, ZNF383, ZNF33B, ZNF98, ZNF99, ZNF276, ZNF808, ZNF552, ZFP64, ZNF132, ZNF366, PRDM16, ZNF780A, ZNF709, …	1697	621	16659	1.2014	1	0.753418	68.4499
INTERPRO	IPR001909:Krueppel-associated box	46	2.39334	0.0716325	ZNF808, ZNF552, ZNF534, ZNF630, ZNF132, ZKSCAN3, ZKSCAN2, ZNF780A, ZNF880, ZNF677, ZNF709, ZNF224, ZSCAN20, ZFP90, ZNF442, ZNF597, SSX5, ZNF180, ZNF101, SSX1, ZNF398, ZNF283, ZNF33A, ZNF568, ZNF90, ZNF285, ZFP57, ZNF479, ZNF287, ZNF92, ZNF25, ZNF8, ZNF7, ZNF793, ZNF20, ZNF500, ZNF860, GRM6, ZNF433, ZNF460, ZNF383, ZIK1, ZNF33B, ZNF98, ZNF99, ZNF257	1697	355	16659	1.27203	1	0.773849	72.0968
SMART	SM00349:KRAB	46	2.39334	0.391078	ZNF808, ZNF552, ZNF534, ZNF630, ZNF132, ZKSCAN3, ZKSCAN2, ZNF780A, ZNF880, ZNF677, ZNF709, ZNF224, ZSCAN20, ZFP90, ZNF442, ZNF597, SSX5, ZNF180, ZNF101, SSX1, ZNF398, ZNF283, ZNF33A, ZNF568, ZNF90, ZNF285, ZFP57, ZNF479, ZNF287, ZNF92, ZNF25, ZNF8, ZNF7, ZNF793, ZNF20, ZNF500, ZNF860, GRM6, ZNF433, ZNF460, ZNF383, ZIK1, ZNF33B, ZNF98, ZNF99, ZNF257	1100	355	9079	1.06949	1	0.925922	99.8967
SMART	SM00355:ZnF_C2H2	97	5.04683	0.539509	ZNF630, BRPF1, ZNF774, ZFP90, ZNF578, ZNF442, ANKZF1, ZNF180, ZNF101, ZNF449, ZNF594, ZNF48, ZNF8, ZNF7, ZNF793, MECOM, ZNF500, ZNF239, ZNF433, ZNF383, ZNF434, AKAP8, ZNF132, ZNF224, ZNF597, ZBTB49, ZNF622, ZNF398, IKZF4, KLF13, ZBTB40, ZNF839, ZNF524, HIVEP3, HIVEP2, ZNF318, ZIK1, ZMAT1, ZNF83, ZNF534, PHF20, GLI2, ZKSCAN3, ZKSCAN2, ZNF880, ZNF678, ZNF677, ZBTB38, ZNF683, ZNF407, ZFAT, ZNF280A, …	1100	797	9079	1.00452	1	0.965782	99.9979
Annotation Cluster 43	Enrichment Score: 0.9881484753884568
Category	Term	Count	%	PValue	Genes	List Total	Pop Hits	Pop Total	Fold Enrichment	Bonferroni	Benjamini	FDR
GOTERM_BP_ALL	GO:0001738~morphogenesis of a polarized epithelium	4	0.208117	0.0555476	LAMA1, TP63, CELSR1, FZD6	1440	9	14116	4.35679	1	0.990225	65.1419
GOTERM_BP_ALL	GO:0001736~establishment of planar polarity	3	0.156087	0.0842773	TP63, CELSR1, FZD6	1440	5	14116	5.88167	1	0.995772	80.2802
GOTERM_BP_ALL	GO:0007164~establishment of tissue polarity	3	0.156087	0.231835	TP63, CELSR1, FZD6	1440	9	14116	3.26759	1	0.998084	99.2278
Annotation Cluster 44	Enrichment Score: 0.9855061101391994
Category	Term	Count	%	PValue	Genes	List Total	Pop Hits	Pop Total	Fold Enrichment	Bonferroni	Benjamini	FDR
GOTERM_BP_ALL	GO:0042445~hormone metabolic process	19	0.988554	0.0207454	TG, CYP11B2, DUOX1, COMT, GHRHR, PCSK2, AFP, RDH11, ACE, AKR1C4, ALDH1A3, CHST9, CHST8, CYP26B1, AANAT, RELN, PCSK7, ALDH9A1, MED1	1440	106	14116	1.7571	1	0.96137	32.0626
GOTERM_BP_ALL	GO:0010817~regulation of hormone levels	21	1.09261	0.134553	TG, CYP11B2, DUOX1, COMT, PCLO, GHRHR, PCSK2, AFP, RDH11, ACE, AKR1C4, ALDH1A3, CHST9, CHST8, CYP26B1, AANAT, RELN, PCSK7, SLC30A8, ALDH9A1, MED1	1440	151	14116	1.3633	1	0.99611	93.039
GOTERM_BP_ALL	GO:0034754~cellular hormone metabolic process	8	0.416233	0.395973	AFP, RDH11, AKR1C4, ALDH1A3, CYP11B2, CYP26B1, AANAT, COMT	1440	59	14116	1.32919	1	0.998863	99.9908
Annotation Cluster 45	Enrichment Score: 0.9776414945383174
Category	Term	Count	%	PValue	Genes	List Total	Pop Hits	Pop Total	Fold Enrichment	Bonferroni	Benjamini	FDR
INTERPRO	IPR018485:Carbohydrate kinase, FGGY, C-terminal	3	0.156087	0.0840839	FGGY, GK, XYLB	1697	5	16659	5.89004	1	0.812159	77.8718
INTERPRO	IPR000577:Carbohydrate kinase, FGGY	3	0.156087	0.11781	FGGY, GK, XYLB	1697	6	16659	4.90837	1	0.867051	88.3818
INTERPRO	IPR018484:Carbohydrate kinase, FGGY, N-terminal	3	0.156087	0.11781	FGGY, GK, XYLB	1697	6	16659	4.90837	1	0.867051	88.3818
Annotation Cluster 46	Enrichment Score: 0.9146755468829697
Category	Term	Count	%	PValue	Genes	List Total	Pop Hits	Pop Total	Fold Enrichment	Bonferroni	Benjamini	FDR
INTERPRO	IPR018979:FERM, N-terminal	7	0.364204	0.0782508	EPB41L2, EPB41L3, TLN1, EZR, EPB41L5, PTPN4, FARP1	1697	30	16659	2.29057	1	0.794377	75.3229
GOTERM_BP_ALL	GO:0030866~cortical actin cytoskeleton organization	4	0.208117	0.139656	EPB41L2, EPB41L3, TLN1, RHOQ	1440	13	14116	3.01624	1	0.996712	93.7582
GOTERM_BP_ALL	GO:0030865~cortical cytoskeleton organization	4	0.208117	0.164978	EPB41L2, EPB41L3, TLN1, RHOQ	1440	14	14116	2.80079	1	0.997377	96.402
Annotation Cluster 47	Enrichment Score: 0.9028623546724855
Category	Term	Count	%	PValue	Genes	List Total	Pop Hits	Pop Total	Fold Enrichment	Bonferroni	Benjamini	FDR
GOTERM_MF_ALL	GO:0005221~intracellular cyclic nucleotide activated cation channel activity	4	0.208117	0.0275017	KCNA10, CNGA4, CNGB3, CNGA2	1555	7	15143	5.56472	1	0.51486	36.4221
GOTERM_MF_ALL	GO:0043855~cyclic nucleotide-gated ion channel activity	4	0.208117	0.0275017	KCNA10, CNGA4, CNGB3, CNGA2	1555	7	15143	5.56472	1	0.51486	36.4221
GOTERM_MF_ALL	GO:0016208~AMP binding	7	0.364204	0.0308483	PYGM, PRKAR1B, PRPS1L1, PFKM, CNGA4, HCN3, CNGA2	1555	24	15143	2.84033	1	0.534629	39.8837
GOTERM_MF_ALL	GO:0030552~cAMP binding	4	0.208117	0.194181	PRKAR1B, CNGA4, HCN3, CNGA2	1555	15	15143	2.59687	1	0.937403	96.9993
GOTERM_MF_ALL	GO:0030551~cyclic nucleotide binding	5	0.260146	0.205298	PRKAR1B, CNGA4, CNGB3, HCN3, CNGA2	1555	23	15143	2.11701	1	0.941136	97.6053
INTERPRO	IPR018488:Cyclic nucleotide-binding, conserved site	6	0.312175	0.241486	CNBD1, PRKAR1B, CNGA4, CNGB3, HCN3, CNGA2	1697	33	16659	1.78486	1	0.968686	99.1318
INTERPRO	IPR000595:Cyclic nucleotide-binding	6	0.312175	0.281643	CNBD1, PRKAR1B, CNGA4, CNGB3, HCN3, CNGA2	1697	35	16659	1.68287	1	0.980659	99.6589
INTERPRO	IPR014710:RmlC-like jelly roll fold	6	0.312175	0.281643	CNBD1, PRKAR1B, CNGA4, CNGB3, HCN3, CNGA2	1697	35	16659	1.68287	1	0.980659	99.6589
SMART	SM00100:cNMP	6	0.312175	0.420152	CNBD1, PRKAR1B, CNGA4, CNGB3, HCN3, CNGA2	1100	35	9079	1.41491	1	0.938152	99.9476
Annotation Cluster 48	Enrichment Score: 0.9009385524961052
Category	Term	Count	%	PValue	Genes	List Total	Pop Hits	Pop Total	Fold Enrichment	Bonferroni	Benjamini	FDR
GOTERM_BP_ALL	GO:0045785~positive regulation of cell adhesion	13	0.676379	0.0165654	PRKCZ, VAV3, TNF, HSD17B12, CYTH3, ECM2, AZU1, CD36, FBLN2, SAA1, IL1B, VWC2, THBS1	1440	60	14116	2.12394	1	0.974272	26.5111
GOTERM_BP_ALL	GO:0010811~positive regulation of cell-substrate adhesion	7	0.364204	0.0592491	PRKCZ, CD36, FBLN2, HSD17B12, VWC2, ECM2, THBS1	1440	28	14116	2.45069	1	0.99126	67.5769
GOTERM_BP_ALL	GO:0010810~regulation of cell-substrate adhesion	7	0.364204	0.326417	PRKCZ, CD36, FBLN2, HSD17B12, VWC2, ECM2, THBS1	1440	46	14116	1.49173	1	0.9986	99.9315
GOTERM_BP_ALL	GO:0001952~regulation of cell-matrix adhesion	3	0.156087	0.7773	PRKCZ, CD36, THBS1	1440	27	14116	1.0892	1	0.999925	100
Annotation Cluster 49	Enrichment Score: 0.8969610349731836
Category	Term	Count	%	PValue	Genes	List Total	Pop Hits	Pop Total	Fold Enrichment	Bonferroni	Benjamini	FDR
GOTERM_MF_ALL	GO:0016289~CoA hydrolase activity	5	0.260146	0.0890005	ACOT9, ACOT7, ACOT11, ACOT2, ACOT1	1555	17	15143	2.8642	1	0.809453	77.9938
GOTERM_MF_ALL	GO:0016291~acyl-CoA thioesterase activity	4	0.208117	0.117585	ACOT7, ACOT11, ACOT2, ACOT1	1555	12	15143	3.24609	1	0.860738	86.8874
GOTERM_MF_ALL	GO:0016290~palmitoyl-CoA hydrolase activity	3	0.156087	0.194703	ACOT7, ACOT2, ACOT1	1555	8	15143	3.65185	1	0.936136	97.0307
Annotation Cluster 50	Enrichment Score: 0.8961993748683695
Category	Term	Count	%	PValue	Genes	List Total	Pop Hits	Pop Total	Fold Enrichment	Bonferroni	Benjamini	FDR
GOTERM_MF_ALL	GO:0004029~aldehyde dehydrogenase (NAD) activity	4	0.208117	0.0406982	ALDH7A1, ALDH1B1, ALDH9A1, ALDH3A1	1555	8	15143	4.86913	1	0.590117	49.0739
INTERPRO	IPR015590:Aldehyde dehydrogenase	5	0.260146	0.103212	ALDH7A1, ALDH1B1, ALDH1A3, ALDH9A1, ALDH3A1	1697	18	16659	2.72687	1	0.844238	84.5994
INTERPRO	IPR016162:Aldehyde dehydrogenase, N-terminal	5	0.260146	0.12072	ALDH7A1, ALDH1B1, ALDH1A3, ALDH9A1, ALDH3A1	1697	19	16659	2.58335	1	0.867565	89.0226
INTERPRO	IPR016160:Aldehyde dehydrogenase, conserved site	6	0.312175	0.149915	ALDH7A1, ALDH1B1, ALDH1A3, PHF12, ALDH9A1, ALDH3A1	1697	28	16659	2.10359	1	0.907647	93.8531
GOTERM_BP_ALL	GO:0006081~cellular aldehyde metabolic process	6	0.312175	0.150485	TPI1, ALDH7A1, ALDH1A3, KDM3A, ALDH9A1, ALDH3A1	1440	28	14116	2.1006	1	0.996929	95.0584
GOTERM_MF_ALL	GO:0016620~oxidoreductase activity, acting on the aldehyde or oxo group of donors, NAD or NADP as acceptor	5	0.260146	0.205298	ALDH7A1, ALDH1B1, ALDH1A3, ALDH9A1, ALDH3A1	1555	23	15143	2.11701	1	0.941136	97.6053
GOTERM_MF_ALL	GO:0016903~oxidoreductase activity, acting on the aldehyde or oxo group of donors	6	0.312175	0.226881	ALDH7A1, ALDH1B1, ALDH1A3, OGDHL, ALDH9A1, ALDH3A1	1555	32	15143	1.82592	1	0.947089	98.4688
Annotation Cluster 51	Enrichment Score: 0.8943187355641193
Category	Term	Count	%	PValue	Genes	List Total	Pop Hits	Pop Total	Fold Enrichment	Bonferroni	Benjamini	FDR
GOTERM_BP_ALL	GO:0007016~cytoskeletal anchoring at plasma membrane	5	0.260146	0.00537424	TLN1, EZR, DMD, SHANK1, FLNB	1440	8	14116	6.12674	1	0.943163	9.45942
GOTERM_BP_ALL	GO:0051235~maintenance of location	10	0.520291	0.201067	TLN1, EZR, TNF, MORC3, DMD, IL1B, SLC30A8, SHANK1, FLNB, OS9	1440	64	14116	1.53168	1	0.997765	98.407
GOTERM_BP_ALL	GO:0032507~maintenance of protein location in cell	7	0.364204	0.235764	TLN1, EZR, MORC3, DMD, SHANK1, FLNB, OS9	1440	41	14116	1.67364	1	0.998013	99.2975
GOTERM_BP_ALL	GO:0045185~maintenance of protein location	7	0.364204	0.364029	TLN1, EZR, MORC3, DMD, SHANK1, FLNB, OS9	1440	48	14116	1.42957	1	0.998853	99.9763
GOTERM_BP_ALL	GO:0051651~maintenance of location in cell	7	0.364204	0.364029	TLN1, EZR, MORC3, DMD, SHANK1, FLNB, OS9	1440	48	14116	1.42957	1	0.998853	99.9763
Annotation Cluster 52	Enrichment Score: 0.8887717786853112
Category	Term	Count	%	PValue	Genes	List Total	Pop Hits	Pop Total	Fold Enrichment	Bonferroni	Benjamini	FDR
INTERPRO	IPR011029:DEATH-like	14	0.728408	0.0163995	NLRP7, NLRP4, TNFRSF25, NLRP9, NLRP3, BIRC3, DAPK1, IRAK3, NOD2, TNFRSF10B, UNC5B, ANK2, UNC5C, CASP1	1697	67	16659	2.05126	1	0.420546	24.7206
INTERPRO	IPR000488:Death	8	0.416233	0.0520255	IRAK3, TNFRSF10B, UNC5B, ANK2, TNFRSF25, EDAR, UNC5C, DAPK1	1697	34	16659	2.30982	1	0.695357	60.049
INTERPRO	IPR000906:ZU5	4	0.208117	0.0732789	TJP1, UNC5B, ANK2, UNC5C	1697	10	16659	3.92669	1	0.778389	72.9346
SMART	SM00005:DEATH	8	0.416233	0.108951	IRAK3, TNFRSF10B, UNC5B, ANK2, TNFRSF25, EDAR, UNC5C, DAPK1	1100	34	9079	1.94203	1	0.727318	79.7865
SMART	SM00218:ZU5	4	0.208117	0.110806	TJP1, UNC5B, ANK2, UNC5C	1100	10	9079	3.30145	1	0.723385	80.362
INTERPRO	IPR001368:TNFR/CD27/30/40/95 cysteine-rich region	3	0.156087	0.863167	TNFRSF10B, TNFRSF25, EDAR	1697	33	16659	0.89243	1	1	100
SMART	SM00208:TNFR	3	0.156087	0.921897	TNFRSF10B, TNFRSF25, EDAR	1100	33	9079	0.750331	1	0.999569	100
Annotation Cluster 53	Enrichment Score: 0.8886676409253831
Category	Term	Count	%	PValue	Genes	List Total	Pop Hits	Pop Total	Fold Enrichment	Bonferroni	Benjamini	FDR
INTERPRO	IPR015500:Peptidase S8, subtilisin-related	4	0.208117	0.0732789	PCSK2, PCSK9, PCSK7, PCSK4	1697	10	16659	3.92669	1	0.778389	72.9346
INTERPRO	IPR002884:Proprotein convertase, P	3	0.156087	0.154164	PCSK2, PCSK7, PCSK4	1697	7	16659	4.20717	1	0.912628	94.36
INTERPRO	IPR000209:Peptidase S8 and S53, subtilisin, kexin, sedolisin	4	0.208117	0.191001	PCSK2, PCSK9, PCSK7, PCSK4	1697	15	16659	2.6178	1	0.944663	97.3746
Annotation Cluster 54	Enrichment Score: 0.8854927288082622
Category	Term	Count	%	PValue	Genes	List Total	Pop Hits	Pop Total	Fold Enrichment	Bonferroni	Benjamini	FDR
GOTERM_BP_ALL	GO:0032501~multicellular organismal process	477	24.8179	0.00891288	DLC1, ALS2, BTD, LTBP3, HOXD12, INTS1, PGAM2, OR4S1, CIAPIN1, KIFC3, CUL7, CTGF, GRIN2D, ADAM2, CDH23, PTPRJ, PTPRF, BRAF, LIG1, MYH3, GRIN2A, PTPRU, LIG4, MECOM, MYH8, PCLO, PITPNM1, ADAMTS9, OR52K1, ZGLP1, RYR1, RYR2, DNAH11, ERBB3, OR2T4, OR2T3, SCRIB, ARIH2, OPN1MW2, UPK1B, AHNAK2, UNC45B, TECTA, SPHK2, PCDH15, UPK3A, SERPINI1, PCDH18, MAP2, AVPR1B, TSGA10, ACAD11, BMP8B, FGF5, TCOF1, TP63, S…	1440	4280	14116	1.09251	1	0.964383	15.2188
GOTERM_BP_ALL	GO:0032502~developmental process	350	18.2102	0.0344907	DLC1, ALS2, BTD, PDLIM7, LTBP3, NELL1, LHCGR, UTRN, HOXD12, INTS1, CIAPIN1, SOHLH2, ACTG1, SHB, CUL7, CTGF, CEP290, RAB26, EIF2B4, EIF2B5, CDH23, PTPRJ, PTPRF, BRAF, LIG1, MYH3, GRIN2A, PTPRU, LIG4, MECOM, SCEL, PITPNM1, ADAMTS9, TXNDC2, TRAPPC9, ALOX15B, NAV2, ZGLP1, LRCH4, MAPK7, DNAH11, CLCN2, TDRD6, ERBB3, ASZ1, IGF2BP2, TAGLN2, SCRIB, ACE, TPI1, ARIH2, MACF1, DMD, UPK1B, BAI2, AHNAK2, PBRM1,…	1440	3148	14116	1.08989	1	0.978623	47.6521
GOTERM_BP_ALL	GO:0007275~multicellular organismal development	319	16.5973	0.0410672	DLC1, ALS2, BTD, PDLIM7, LTBP3, NELL1, LHCGR, UTRN, HOXD12, INTS1, CIAPIN1, SOHLH2, SHB, CUL7, CTGF, CEP290, RAB26, EIF2B4, EIF2B5, CDH23, PTPRJ, PTPRF, BRAF, LIG1, MYH3, GRIN2A, PTPRU, LIG4, MECOM, SCEL, PITPNM1, ADAMTS9, TXNDC2, ALOX15B, NAV2, ZGLP1, LRCH4, DNAH11, CLCN2, ERBB3, ASZ1, TAGLN2, SCRIB, ACE, TPI1, ARIH2, MACF1, DMD, UPK1B, BAI2, AHNAK2, PBRM1, TCTN1, AGRN, LAMB1, UNC45B, SPHK2, CRI…	1440	2865	14116	1.09148	1	0.985327	53.8511
GOTERM_BP_ALL	GO:0048856~anatomical structure development	276	14.36	0.104935	DLC1, ALS2, BTD, PDLIM7, LTBP3, NELL1, LHCGR, UTRN, HOXD12, INTS1, CIAPIN1, ACTG1, SHB, CUL7, CTGF, CEP290, RAB26, EIF2B4, EIF2B5, CDH23, PTPRJ, PTPRF, BRAF, LIG1, MYH3, GRIN2A, PTPRU, LIG4, MECOM, SCEL, PITPNM1, ALOX15B, NAV2, LRCH4, CLCN2, ERBB3, ASZ1, IGF2BP2, TAGLN2, SCRIB, ACE, MACF1, DMD, UPK1B, BAI2, AHNAK2, PBRM1, AGRN, LAMB1, UNC45B, SPHK2, CRIP2, CELSR1, UPK3A, SERPINI1, KRT34, KRT35, E…	1440	2527	14116	1.07066	1	0.994269	87.0531
GOTERM_BP_ALL	GO:0048731~system development	252	13.1113	0.17201	ALS2, DLC1, BTD, PDLIM7, LTBP3, NELL1, UTRN, LHCGR, HOXD12, CIAPIN1, SHB, CUL7, CTGF, CEP290, RAB26, EIF2B4, EIF2B5, CDH23, PTPRJ, PTPRF, BRAF, MYH3, LIG1, GRIN2A, LIG4, PTPRU, MECOM, SCEL, PITPNM1, ALOX15B, NAV2, LRCH4, CLCN2, ERBB3, ASZ1, TAGLN2, SCRIB, ACE, MACF1, DMD, UPK1B, BAI2, AHNAK2, PBRM1, AGRN, LAMB1, UNC45B, SPHK2, CRIP2, CELSR1, UPK3A, SERPINI1, KRT34, EPHA2, PCDH18, NTRK3, LAMA1, EP…	1440	2330	14116	1.06021	1	0.997416	96.9216
GOTERM_BP_ALL	GO:0048513~organ development	185	9.62539	0.289709	ALS2, DLC1, PLXNA3, BTD, PLXNA2, WNT3A, SLC6A3, IL18, UTRN, LHCGR, CSPG4, TTN, CIAPIN1, GHRHR, CHAD, SHB, CUL7, CTGF, IL1B, CEP290, UNC5C, EIF2B4, EIF2B5, CDH23, PTPRJ, RET, SATB2, BRAF, SCUBE1, MYH3, FOXN1, DLL1, LIG4, PTPRU, MECOM, SIX6, IRS1, SCEL, TACC2, PITPNM1, PLCE1, EP300, ALOX15B, PYGO1, DSP, RELN, FRAS1, CLCN2, ERBB3, MYL1, ASZ1, ELK3, TAGLN2, SCRIB, ARNT, ACE, HOXA3, ITGAX, MACF1, DMD,…	1440	1738	14116	1.04345	1	0.998235	99.8179
GOTERM_BP_ALL	GO:0009653~anatomical structure morphogenesis	123	6.39958	0.516461	ALS2, DLC1, PLXNA3, WNT3A, IL18, HOXD12, CSPG4, TTN, CHAD, ACTG1, SHB, CUL7, UNC5B, CTGF, IL1B, CEP290, UNC5C, CDH23, PTPRJ, RET, SATB2, BRAF, LIG1, FOXN1, CCL4L1, CCL4L2, DLL1, PTPRU, MECOM, SIX6, STK4, BICD1, EP300, RELN, DST, FRAS1, LMBR1, SSH1, ERBB3, IGF2BP2, ELK3, SCRIB, ACE, HOXA3, ITGAX, MACF1, DMD, B3GNT1, LAMB1, PLXND1, BHLHE23, CELSR1, UPK3A, KRT35, NTN3, LAMA1, EPHA7, PTCD2, ULK2, ITG…	1440	1197	14116	1.0073	1	0.999335	99.9998
GOTERM_BP_ALL	GO:0030154~cell differentiation	167	8.68887	0.544162	ALS2, PLXNA3, PDLIM7, CAPZA3, WNT3A, UTRN, CSPG4, TTN, SOHLH2, GHRHR, ACTG1, SHB, CUL7, UNC5B, ADIG, CTGF, DDX25, CEP290, LGI4, UNC5C, EIF2B4, EIF2B5, CDH23, PTPRJ, RET, SATB2, PTPRF, SCUBE1, FOXN1, GRIN2A, DLL1, LIG4, PTPRU, SCEL, TACC2, TXNDC2, TRAPPC9, ZGLP1, SPATA16, DSP, RELN, MAPK7, DST, FGFR1, TDRD6, ERBB3, BBS9, ASZ1, TTC3, SCRIB, ARNT, ACE, MACF1, DMD, UPK1B, B3GNT1, AHNAK2, OR10C1, AGRN…	1440	1637	14116	1.00004	1	0.99952	99.9999
GOTERM_BP_ALL	GO:0048869~cellular developmental process	173	9.00104	0.578295	ALS2, PLXNA3, PDLIM7, CAPZA3, WNT3A, UTRN, CSPG4, TTN, SOHLH2, GHRHR, ACTG1, SHB, CUL7, UNC5B, ADIG, CTGF, DDX25, CEP290, LGI4, UNC5C, EIF2B4, EIF2B5, CDH23, PTPRJ, RET, SATB2, PTPRF, SCUBE1, FOXN1, GRIN2A, CCL4L1, DLL1, CCL4L2, LIG4, PTPRU, STK4, SCEL, TACC2, TXNDC2, TRAPPC9, ZGLP1, SPATA16, DSP, RELN, MAPK7, DST, FGFR1, TDRD6, SSH1, ERBB3, BBS9, ASZ1, TTC3, SCRIB, ARNT, ACE, MACF1, DMD, UPK1B, …	1440	1706	14116	0.994068	1	0.999608	100
Annotation Cluster 55	Enrichment Score: 0.8815276358419334
Category	Term	Count	%	PValue	Genes	List Total	Pop Hits	Pop Total	Fold Enrichment	Bonferroni	Benjamini	FDR
INTERPRO	IPR015943:WD40/YVTN repeat-like	41	2.13319	0.0461016	PLXNA3, SEC31B, PLXNA4, PLXNA1, PLXNA2, BTRC, EIF2A, SPAG16, LLGL2, WDR75, NUP214, FBXW7, WDR72, DCAF12, WDR36, FBXW5, WDR52, WDR12, PLXND1, MAPKBP1, GNB1L, MET, WDFY4, PLXNB3, TLE1, AMBRA1, WDR70, HERC1, WDR90, DCAF4, CORO1B, BRWD1, GNB2, LYST, WDR89, IFT172, WDR27, DENND3, KIAA1239, WDR20, WDR46	1697	300	16659	1.34162	1	0.662657	55.538
INTERPRO	IPR019775:WD40 repeat, conserved site	36	1.87305	0.105748	SEC31B, BTRC, EIF2A, TTN, SPAG16, LLGL2, WDR75, FBXW7, WDR72, DCAF12, WDR36, FBXW5, WDR52, WDR12, MAPKBP1, GNB1L, WDFY4, TLE1, AMBRA1, HERC2, WDR70, HERC1, WDR90, EML5, DCAF4, CORO1B, BRWD1, GNB2, LYST, WDR89, IFT172, WDR27, DENND3, KIAA1239, WDR20, WDR46	1697	277	16659	1.27582	1	0.846711	85.3304
INTERPRO	IPR019782:WD40 repeat 2	30	1.56087	0.114053	SEC31B, BTRC, LLGL2, SPAG16, WDR75, WDR72, DCAF12, FBXW7, WDR36, FBXW5, WDR52, WDR12, MAPKBP1, GNB1L, WDFY4, TLE1, WDR70, AMBRA1, HERC1, WDR90, EML5, DCAF4, CORO1B, BRWD1, GNB2, LYST, WDR89, WDR27, WDR20, WDR46	1697	226	16659	1.30311	1	0.862153	87.5023
INTERPRO	IPR017986:WD40 repeat, region	31	1.6129	0.128908	SEC31B, BTRC, SPAG16, WDR75, WDR72, DCAF12, FBXW7, WDR36, FBXW5, WDR52, WDR12, MAPKBP1, GNB1L, WDFY4, TLE1, WDR70, AMBRA1, HERC1, WDR90, EML5, DCAF4, CORO1B, BRWD1, GNB2, LYST, WDR89, WDR27, DENND3, KIAA1239, WDR20, WDR46	1697	238	16659	1.27865	1	0.883704	90.652
INTERPRO	IPR001680:WD40 repeat	34	1.76899	0.134942	SEC31B, BTRC, SPAG16, LLGL2, WDR75, NUP214, WDR72, DCAF12, FBXW7, WDR36, FBXW5, WDR52, WDR12, MAPKBP1, GNB1L, WDFY4, TLE1, WDR70, AMBRA1, HERC1, WDR90, EML5, DCAF4, CORO1B, BRWD1, GNB2, LYST, WDR89, IFT172, WDR27, DENND3, KIAA1239, WDR20, WDR46	1697	266	16659	1.25477	1	0.891926	91.7038
INTERPRO	IPR019781:WD40 repeat, subgroup	31	1.6129	0.149096	SEC31B, BTRC, SPAG16, LLGL2, WDR75, WDR72, DCAF12, FBXW7, WDR36, FBXW5, WDR52, WDR12, MAPKBP1, GNB1L, WDFY4, TLE1, WDR70, AMBRA1, HERC1, WDR90, EML5, DCAF4, CORO1B, BRWD1, GNB2, LYST, WDR89, WDR27, DENND3, WDR20, WDR46	1697	242	16659	1.25752	1	0.907975	93.7506
SMART	SM00320:WD40	34	1.76899	0.468079	SEC31B, BTRC, SPAG16, LLGL2, WDR75, NUP214, WDR72, DCAF12, FBXW7, WDR36, FBXW5, WDR52, WDR12, MAPKBP1, GNB1L, WDFY4, TLE1, WDR70, AMBRA1, HERC1, WDR90, EML5, DCAF4, CORO1B, BRWD1, GNB2, LYST, WDR89, IFT172, WDR27, DENND3, KIAA1239, WDR20, WDR46	1100	266	9079	1.05498	1	0.951304	99.9841
Annotation Cluster 56	Enrichment Score: 0.8739129864157024
Category	Term	Count	%	PValue	Genes	List Total	Pop Hits	Pop Total	Fold Enrichment	Bonferroni	Benjamini	FDR
INTERPRO	IPR015153:EF-hand, region 1	3	0.156087	0.11781	DMD, UTRN, DTNB	1697	6	16659	4.90837	1	0.867051	88.3818
INTERPRO	IPR015154:EF-hand, region 2	3	0.156087	0.11781	DMD, UTRN, DTNB	1697	6	16659	4.90837	1	0.867051	88.3818
INTERPRO	IPR000433:Zinc finger, ZZ-type	5	0.260146	0.12072	EP300, DMD, UTRN, DTNB, HERC2	1697	19	16659	2.58335	1	0.867565	89.0226
SMART	SM00291:ZnF_ZZ	5	0.260146	0.190637	EP300, DMD, UTRN, DTNB, HERC2	1100	19	9079	2.17201	1	0.789409	94.6682
Annotation Cluster 57	Enrichment Score: 0.8516339112835672
Category	Term	Count	%	PValue	Genes	List Total	Pop Hits	Pop Total	Fold Enrichment	Bonferroni	Benjamini	FDR
INTERPRO	IPR011511:Variant SH3	15	0.780437	0.00511304	FYB, VAV3, SH3PXD2A, MPP2, ARHGEF5, BZRAP1, MPP5, CASK, SHANK1, DOCK4, TJP1, RIMBP3C, RIMBP3B, SORBS1, DLG5, TJP2	1697	65	16659	2.2654	0.999961	0.22411	8.42681
INTERPRO	IPR008144:Guanylate kinase	7	0.364204	0.0243961	TJP1, MAGI2, MPP2, MPP5, CASK, DLG5, TJP2	1697	23	16659	2.9877	1	0.502728	34.5675
INTERPRO	IPR008145:Guanylate kinase/L-type calcium channel region	7	0.364204	0.0428403	TJP1, MAGI2, MPP2, MPP5, CASK, DLG5, TJP2	1697	26	16659	2.64297	1	0.648136	52.854
SMART	SM00072:GuKc	7	0.364204	0.0857132	TJP1, MAGI2, MPP2, MPP5, CASK, DLG5, TJP2	1100	26	9079	2.22213	1	0.657858	71.1193
INTERPRO	IPR004172:L27	4	0.208117	0.13926	MPDZ, MPP2, MPP5, CASK	1697	13	16659	3.02053	1	0.898129	92.387
SMART	SM00569:L27	4	0.208117	0.202001	MPDZ, MPP2, MPP5, CASK	1100	13	9079	2.53958	1	0.804193	95.6171
INTERPRO	IPR014775:L27, C-terminal	3	0.156087	0.270898	MPP2, MPP5, CASK	1697	10	16659	2.94502	1	0.977434	99.5598
GOTERM_MF_ALL	GO:0004385~guanylate kinase activity	3	0.156087	0.313818	MPP2, CASK, TJP2	1555	11	15143	2.65589	1	0.975797	99.7794
GOTERM_MF_ALL	GO:0016776~phosphotransferase activity, phosphate group as acceptor	4	0.208117	0.672498	MPP2, PPIP5K2, CASK, TJP2	1555	33	15143	1.1804	1	0.997979	100
GOTERM_MF_ALL	GO:0019201~nucleotide kinase activity	3	0.156087	0.699358	MPP2, CASK, TJP2	1555	23	15143	1.27021	1	0.998462	100
GOTERM_MF_ALL	GO:0019205~nucleobase, nucleoside, nucleotide kinase activity	4	0.208117	0.831903	MPP2, CASK, TJP2, TK1	1555	43	15143	0.905885	1	0.999731	100
Annotation Cluster 58	Enrichment Score: 0.8244809231697284
Category	Term	Count	%	PValue	Genes	List Total	Pop Hits	Pop Total	Fold Enrichment	Bonferroni	Benjamini	FDR
INTERPRO	IPR000403:Phosphatidylinositol 3- and 4-kinase, catalytic	7	0.364204	0.0069697	PIK3CG, PIK3C2G, PIK3C2B, PRKDC, MTOR, PI4KB, TRRAP	1697	18	16659	3.81762	0.999999	0.264894	11.3177
INTERPRO	IPR018936:Phosphatidylinositol 3- and 4-kinase, conserved site	7	0.364204	0.0069697	PIK3CG, PIK3C2G, PIK3C2B, PRKDC, MTOR, PI4KB, TRRAP	1697	18	16659	3.81762	0.999999	0.264894	11.3177
SMART	SM00146:PI3Kc	7	0.364204	0.0159003	PIK3CG, PIK3C2G, PIK3C2B, PRKDC, MTOR, PI4KB, TRRAP	1100	18	9079	3.20975	0.997842	0.276093	19.9202
INTERPRO	IPR015433:Phosphatidylinositol Kinase	4	0.208117	0.0732789	PIK3CG, PIK3C2G, PIK3C2B, PI4KB	1697	10	16659	3.92669	1	0.778389	72.9346
INTERPRO	IPR003151:PIK-related kinase, FAT	3	0.156087	0.0840839	PRKDC, MTOR, TRRAP	1697	5	16659	5.89004	1	0.812159	77.8718
INTERPRO	IPR014009:PIK-related kinase	3	0.156087	0.11781	PRKDC, MTOR, TRRAP	1697	6	16659	4.90837	1	0.867051	88.3818
INTERPRO	IPR003152:PIK-related kinase, FATC	3	0.156087	0.11781	PRKDC, MTOR, TRRAP	1697	6	16659	4.90837	1	0.867051	88.3818
INTERPRO	IPR000341:Phosphoinositide 3-kinase, ras-binding	3	0.156087	0.154164	PIK3CG, PIK3C2G, PIK3C2B	1697	7	16659	4.20717	1	0.912628	94.36
GOTERM_MF_ALL	GO:0001727~lipid kinase activity	6	0.312175	0.170892	PIK3CG, PIK3C2G, SPHK2, PIK3C2B, SPHK1, PI4KB	1555	29	15143	2.01481	1	0.918635	95.2337
GOTERM_BP_ALL	GO:0046854~phosphoinositide phosphorylation	4	0.208117	0.191512	PIK3CG, PIK3C2G, PIK3C2B, PI4KB	1440	15	14116	2.61407	1	0.997519	98.0165
INTERPRO	IPR002420:Phosphoinositide 3-kinase, C2	3	0.156087	0.192263	PIK3CG, PIK3C2G, PIK3C2B	1697	8	16659	3.68128	1	0.944737	97.4441
SMART	SM00144:PI3K_rbd	3	0.156087	0.203978	PIK3CG, PIK3C2G, PIK3C2B	1100	7	9079	3.53727	1	0.801709	95.7652
GOTERM_BP_ALL	GO:0046834~lipid phosphorylation	4	0.208117	0.219011	PIK3CG, PIK3C2G, PIK3C2B, PI4KB	1440	16	14116	2.45069	1	0.998014	98.9522
SMART	SM00142:PI3K_C2	3	0.156087	0.251286	PIK3CG, PIK3C2G, PIK3C2B	1100	8	9079	3.09511	1	0.83266	98.1885
INTERPRO	IPR001263:Phosphoinositide 3-kinase accessory region PIK	3	0.156087	0.270898	PIK3CG, PIK3C2G, PIK3C2B	1697	10	16659	2.94502	1	0.977434	99.5598
GOTERM_MF_ALL	GO:0016303~1-phosphatidylinositol-3-kinase activity	3	0.156087	0.313818	PIK3CG, PIK3C2G, PIK3C2B	1555	11	15143	2.65589	1	0.975797	99.7794
SMART	SM00145:PI3Ka	3	0.156087	0.345815	PIK3CG, PIK3C2G, PIK3C2B	1100	10	9079	2.47609	1	0.901911	99.721
GOTERM_MF_ALL	GO:0035004~phosphoinositide 3-kinase activity	3	0.156087	0.353065	PIK3CG, PIK3C2G, PIK3C2B	1555	12	15143	2.43457	1	0.978036	99.9152
GOTERM_BP_ALL	GO:0030384~phosphoinositide metabolic process	9	0.468262	0.470391	PIK3CG, PIK3C2G, PLCH2, PIK3C2B, SYNJ2, PIGT, PI4KB, ALG9, PIGO	1440	73	14116	1.20856	1	0.999183	99.9992
GOTERM_MF_ALL	GO:0004428~inositol or phosphatidylinositol kinase activity	5	0.260146	0.534947	PIK3CG, PIK3C2G, PIK3C2B, PPIP5K2, PI4KB	1555	37	15143	1.31598	1	0.993886	99.9996
GOTERM_BP_ALL	GO:0030258~lipid modification	8	0.416233	0.563989	PIK3CG, PIK3C2G, PIK3C2B, EHHADH, SYNJ2, PEX13, PI4KB, ACOX3	1440	69	14116	1.13655	1	0.999535	100
GOTERM_BP_ALL	GO:0048015~phosphoinositide-mediated signaling	9	0.468262	0.685957	PIK3CG, PLCE1, PIK3C2G, SPAG5, NMUR2, PIK3C2B, LACRT, LHCGR, PI4KB	1440	88	14116	1.00256	1	0.999847	100
Annotation Cluster 59	Enrichment Score: 0.8180272320785877
Category	Term	Count	%	PValue	Genes	List Total	Pop Hits	Pop Total	Fold Enrichment	Bonferroni	Benjamini	FDR
GOTERM_BP_ALL	GO:0051128~regulation of cellular component organization	63	3.27784	0.0121248	DLC1, PLXNA3, CAPZA3, S100A9, RHOQ, TERF2IP, LATS1, PACSIN1, CUL7, PACSIN3, CUL9, IL1B, RANBP1, IL1A, PTPRF, ACTN4, HERC2, NEBL, MTRF1, SCIN, AKAP5, CAND1, KBTBD10, AKAP2, DST, SPTB, TRIOBP, PRKCZ, TNF, ASZ1, HCFC1, TTC3, STON1-GTF2A1L, AZU1, ANXA7, IRAK3, EZR, MACF1, SORBS1, MAP3K1, PCSK9, AGRN, PTX3, THBS1, ERCC4, EHD4, PALM2-AKAP2, TAOK2, MAP1A, SMAD6, CENPF, MYO1F, GTF2A1L, EPB49, BRCA1, NTRK…	1440	458	14116	1.34842	1	0.951655	20.1449
GOTERM_BP_ALL	GO:0051129~negative regulation of cellular component organization	23	1.19667	0.0303538	DLC1, TRIOBP, PRKCZ, PLXNA3, PTPRF, CAPZA3, MAP1A, SMAD6, CENPF, RHOQ, TERF2IP, EPB49, BRCA1, TTC3, IRAK3, PACSIN1, PACSIN3, MAP3K1, SCIN, MAP2, THBS1, ERCC4, SPTB	1440	142	14116	1.58777	1	0.975372	43.3578
GOTERM_BP_ALL	GO:0033043~regulation of organelle organization	31	1.6129	0.0521119	DLC1, TRIOBP, TNF, CAPZA3, ASZ1, RHOQ, TERF2IP, LATS1, CUL7, MACF1, MAP3K1, CUL9, IL1B, RANBP1, ERCC4, IL1A, MAP1A, CENPF, MYO1F, HERC2, EPB49, BRCA1, NEBL, PLA2G4A, NEB, MAP2, SCIN, AKAP5, MTOR, DST, SPTB	1440	217	14116	1.4004	1	0.989229	62.7279
GOTERM_BP_ALL	GO:0051493~regulation of cytoskeleton organization	21	1.09261	0.0596336	DLC1, TRIOBP, CAPZA3, MAP1A, ASZ1, MYO1F, RHOQ, EPB49, LATS1, BRCA1, NEBL, MACF1, NEB, MAP3K1, SCIN, MAP2, AKAP5, RANBP1, MTOR, DST, SPTB	1440	136	14116	1.51366	1	0.990667	67.8204
GOTERM_BP_ALL	GO:0051494~negative regulation of cytoskeleton organization	10	0.520291	0.102912	DLC1, TRIOBP, CAPZA3, MAP3K1, MAP1A, SCIN, MAP2, EPB49, BRCA1, SPTB	1440	55	14116	1.78232	1	0.994772	86.5029
GOTERM_BP_ALL	GO:0043242~negative regulation of protein complex disassembly	8	0.416233	0.118559	TRIOBP, IRAK3, CAPZA3, MAP1A, SCIN, MAP2, EPB49, SPTB	1440	41	14116	1.91274	1	0.995498	90.2428
GOTERM_BP_ALL	GO:0031333~negative regulation of protein complex assembly	7	0.364204	0.126622	TRIOBP, PRKCZ, CAPZA3, SMAD6, SCIN, EPB49, SPTB	1440	34	14116	2.01822	1	0.995585	91.7638
GOTERM_BP_ALL	GO:0010639~negative regulation of organelle organization	13	0.676379	0.127154	DLC1, TRIOBP, CAPZA3, MAP1A, CENPF, TERF2IP, EPB49, BRCA1, MAP3K1, MAP2, SCIN, ERCC4, SPTB	1440	82	14116	1.5541	1	0.995434	91.8557
GOTERM_BP_ALL	GO:0043244~regulation of protein complex disassembly	9	0.468262	0.143404	TRIOBP, IRAK3, CAPZA3, MTRF1, MAP1A, SCIN, MAP2, EPB49, SPTB	1440	51	14116	1.7299	1	0.996492	94.241
GOTERM_BP_ALL	GO:0051693~actin filament capping	5	0.260146	0.180398	TRIOBP, CAPZA3, SCIN, EPB49, SPTB	1440	22	14116	2.2279	1	0.997337	97.4486
GOTERM_BP_ALL	GO:0030832~regulation of actin filament length	10	0.520291	0.188615	TRIOBP, NEB, CAPZA3, MAP3K1, SCIN, MTOR, EPB49, LATS1, SPTB, NEBL	1440	63	14116	1.556	1	0.997377	97.8813
GOTERM_BP_ALL	GO:0032956~regulation of actin cytoskeleton organization	13	0.676379	0.192955	DLC1, TRIOBP, CAPZA3, MYO1F, RHOQ, EPB49, LATS1, NEBL, NEB, MAP3K1, SCIN, MTOR, SPTB	1440	89	14116	1.43187	1	0.997418	98.0808
GOTERM_BP_ALL	GO:0043254~regulation of protein complex assembly	13	0.676379	0.203449	PRKCZ, TRIOBP, CAPZA3, SMAD6, ASZ1, HCFC1, EPB49, LATS1, MAP3K1, SCIN, CAND1, MTOR, SPTB	1440	90	14116	1.41596	1	0.997647	98.4923
GOTERM_BP_ALL	GO:0030835~negative regulation of actin filament depolymerization	5	0.260146	0.224245	TRIOBP, CAPZA3, SCIN, EPB49, SPTB	1440	24	14116	2.04225	1	0.997934	99.0743
GOTERM_BP_ALL	GO:0032970~regulation of actin filament-based process	13	0.676379	0.225159	DLC1, TRIOBP, CAPZA3, MYO1F, RHOQ, EPB49, LATS1, NEBL, NEB, MAP3K1, SCIN, MTOR, SPTB	1440	92	14116	1.38518	1	0.99791	99.0943
GOTERM_BP_ALL	GO:0044087~regulation of cellular component biogenesis	18	0.936524	0.277965	DLC1, TRIOBP, PRKCZ, CAPZA3, SMAD6, ASZ1, RHOQ, HCFC1, EPB49, LATS1, MAP3K1, SCIN, CAND1, AGRN, MTOR, KBTBD10, THBS1, SPTB	1440	142	14116	1.24261	1	0.998197	99.7536
GOTERM_BP_ALL	GO:0030834~regulation of actin filament depolymerization	5	0.260146	0.294151	TRIOBP, CAPZA3, SCIN, EPB49, SPTB	1440	27	14116	1.81533	1	0.998272	99.8378
GOTERM_BP_ALL	GO:0030833~regulation of actin filament polymerization	8	0.416233	0.31007	TRIOBP, CAPZA3, MAP3K1, SCIN, MTOR, EPB49, LATS1, SPTB	1440	54	14116	1.45226	1	0.998529	99.8935
GOTERM_BP_ALL	GO:0030837~negative regulation of actin filament polymerization	5	0.260146	0.318095	TRIOBP, CAPZA3, SCIN, EPB49, SPTB	1440	28	14116	1.7505	1	0.998601	99.9141
GOTERM_BP_ALL	GO:0032272~negative regulation of protein polymerization	5	0.260146	0.342181	TRIOBP, CAPZA3, SCIN, EPB49, SPTB	1440	29	14116	1.69013	1	0.998799	99.9558
GOTERM_BP_ALL	GO:0032271~regulation of protein polymerization	9	0.468262	0.390385	TRIOBP, CAPZA3, MAP3K1, SCIN, ASZ1, MTOR, EPB49, LATS1, SPTB	1440	68	14116	1.29743	1	0.998861	99.9891
GOTERM_BP_ALL	GO:0008064~regulation of actin polymerization or depolymerization	8	0.416233	0.430556	TRIOBP, CAPZA3, MAP3K1, SCIN, MTOR, EPB49, LATS1, SPTB	1440	61	14116	1.28561	1	0.998945	99.9969
Annotation Cluster 60	Enrichment Score: 0.8177682992600008
Category	Term	Count	%	PValue	Genes	List Total	Pop Hits	Pop Total	Fold Enrichment	Bonferroni	Benjamini	FDR
GOTERM_BP_ALL	GO:0033554~cellular response to stress	69	3.59001	0.0843716	PXDN, MICA, DUOX1, MLH1, TP63, MLH3, TERF2IP, SETX, OS9, IGHMBP2, ANKRD17, MCM7, PCBP4, CAT, FAM129A, FANCA, EIF2B4, EIF2B5, FANCC, CLN3, CCNH, LIG1, NEIL2, RAD9B, MINK1, TOPBP1, POLB, LIG4, G6PD, UBR5, VCAN, PPP1R15B, EIF2AK4, RAD17, REV3L, ING4, APEX2, TNF, MRE11A, WRNIP1, MAP4K2, PRKDC, SMUG1, ARNT, TRIB1, CHD1L, ERCC6, MAP3K1, MUS81, PCSK9, RTN4RL2, POLQ, THBS1, ERCC4, ERCC2, FCER1A, LPO, HER…	1440	566	14116	1.19504	1	0.995404	80.3177
GOTERM_BP_ALL	GO:0051716~cellular response to stimulus	96	4.9948	0.0976108	MICA, S100A9, LHCGR, RCVRN, GHRHR, SETX, IGHMBP2, IL1B, EIF2B4, EIF2B5, LIG1, NEIL2, RAD9B, TOPBP1, POLB, LIG4, IRS1, PITPNM1, LYST, UBR5, RAD17, EIF2AK4, ERBB3, MRE11A, MAP4K2, ABCA4, ARNT, OPN1MW2, POLQ, FCER1A, HERPUD1, LPO, EME2, BRIP1, BRCA1, DNA2, PRKAR1B, PARP3, RAD54B, KYNU, PXDN, DUOX1, MLH1, TP63, RHOQ, MLH3, TERF2IP, LATS1, OS9, ANKRD17, MCM7, DGCR8, SAA1, PCBP4, CAT, FAM129A, ADCY10, …	1440	820	14116	1.14764	1	0.994316	84.9536
GOTERM_BP_ALL	GO:0006259~DNA metabolic process	60	3.12175	0.150034	MLH1, MLH3, TERF2IP, DNASE1L2, SETX, IGHMBP2, ANKRD17, MCM7, PRMT7, CTGF, TOP2B, NT5E, FANCA, FANCC, CCNH, NOL8, LIG1, NEIL2, RAD9B, CECR2, TOPBP1, POLB, PAPD5, LIG4, TBRG1, AICDA, KPNA2, MYO18A, RAD17, MED1, REV3L, ING4, APEX2, MRE11A, WRNIP1, PRKDC, SMUG1, TK1, ERCC6, CHD1L, MUS81, POLQ, ERCC4, ERCC2, ZFP57, EME2, MSH4, GINS4, PPFIBP1, BRIP1, CENPF, BRCA1, DNA2, HELB, PARP3, RAD54B, RBM14, NFIA…	1440	506	14116	1.16238	1	0.99704	95.0098
GOTERM_BP_ALL	GO:0006281~DNA repair	35	1.82102	0.182335	APEX2, MRE11A, WRNIP1, PRKDC, MLH1, MLH3, SMUG1, SETX, IGHMBP2, ANKRD17, ERCC6, CHD1L, MUS81, POLQ, ERCC4, FANCA, FANCC, ERCC2, CCNH, EME2, LIG1, MSH4, NEIL2, BRIP1, RAD9B, POLB, TOPBP1, LIG4, BRCA1, DNA2, PARP3, RAD54B, RBM14, RAD17, REV3L	1440	284	14116	1.20809	1	0.997397	97.5575
GOTERM_BP_ALL	GO:0006950~response to stress	183	9.52133	0.20638	ALS2, MICB, MICA, ADORA3, IL18, S100A9, APOBEC3F, SETX, GP9, FNTB, IGHMBP2, CTGF, IL1B, VNN1, DNAJC3, EIF2B4, IL1A, EIF2B5, F11, PLD1, C4A, ACTN4, C4B, SCUBE1, LIG1, NEIL2, FOXN1, GRIN2A, DEFB105B, RAD9B, CCL4L1, DEFB105A, HLA-C, TOPBP1, CCL4L2, POLB, HLA-B, LIG4, MECOM, CCR9, CCR7, EP300, CD36, UBR5, LYST, RYR1, MNDA, DSP, RYR2, RELN, RAD17, EIF2AK4, MAVS, DCBLD2, IFIH1, NFKBID, ERBB3, MRE11A, M…	1440	1685	14116	1.06463	1	0.997363	98.5914
GOTERM_BP_ALL	GO:0006974~response to DNA damage stimulus	43	2.23725	0.266668	ING4, MICA, APEX2, MRE11A, WRNIP1, PRKDC, MLH1, TP63, MLH3, TERF2IP, SMUG1, SETX, IGHMBP2, ANKRD17, ERCC6, MCM7, CHD1L, PCBP4, MUS81, POLQ, FANCA, ERCC4, FANCC, ERCC2, CCNH, EME2, LIG1, MSH4, NEIL2, BRIP1, RAD9B, POLB, TOPBP1, LIG4, ATMIN, BRCA1, DNA2, UBR5, PARP3, RAD54B, RBM14, RAD17, REV3L	1440	373	14116	1.13008	1	0.998369	99.6719
Annotation Cluster 61	Enrichment Score: 0.817005569746276
Category	Term	Count	%	PValue	Genes	List Total	Pop Hits	Pop Total	Fold Enrichment	Bonferroni	Benjamini	FDR
INTERPRO	IPR000203:GPS	8	0.416233	0.0859484	GPR126, GPR113, BAI2, PKD1, CELSR1, GPR115, GPR98, PKD1L2	1697	38	16659	2.06668	1	0.813378	78.6327
INTERPRO	IPR017983:GPCR, family 2, secretin-like, conserved site	9	0.468262	0.110003	CRHR2, GPR126, GPR113, BAI2, CELSR1, VIPR2, GPR115, GHRHR, GPR98	1697	48	16659	1.84064	1	0.853812	86.484
INTERPRO	IPR001879:GPCR, family 2, extracellular region	6	0.312175	0.133674	CRHR2, GPR113, BAI2, CELSR1, VIPR2, GHRHR	1697	27	16659	2.1815	1	0.891355	91.4925
INTERPRO	IPR017981:GPCR, family 2-like	10	0.520291	0.141729	CRHR2, GPR126, GPR113, BAI2, CELSR1, VIPR2, GPR115, GHRHR, GPR98, FZD6	1697	59	16659	1.66385	1	0.897233	92.7534
SMART	SM00303:GPS	8	0.416233	0.169079	GPR126, GPR113, BAI2, PKD1, CELSR1, GPR115, GPR98, PKD1L2	1100	38	9079	1.73761	1	0.771885	92.3245
INTERPRO	IPR000832:GPCR, family 2, secretin-like	8	0.416233	0.182897	CRHR2, GPR126, GPR113, BAI2, CELSR1, VIPR2, GPR115, GHRHR	1697	46	16659	1.70726	1	0.941367	96.8845
SMART	SM00008:HormR	6	0.312175	0.222307	CRHR2, GPR113, BAI2, CELSR1, VIPR2, GHRHR	1100	27	9079	1.83414	1	0.809911	96.9337
GOTERM_BP_ALL	GO:0007218~neuropeptide signaling pathway	13	0.676379	0.236352	NXPH3, GPR126, NPY2R, CELSR1, PKD1L2, GPR98, TAC3, NMUR2, BAI2, GPR113, PKD1, NPFFR1, GPR115	1440	93	14116	1.37028	1	0.997971	99.3074
Annotation Cluster 62	Enrichment Score: 0.8159668455824267
Category	Term	Count	%	PValue	Genes	List Total	Pop Hits	Pop Total	Fold Enrichment	Bonferroni	Benjamini	FDR
GOTERM_BP_ALL	GO:0008360~regulation of cell shape	11	0.57232	0.0441418	DLC1, ANXA7, EZR, PALM2-AKAP2, TAOK2, ITGA7, RHOQ, CYFIP1, CFDP1, MYH14, AKAP2, MYH10	1440	54	14116	1.99686	1	0.988031	56.5047
GOTERM_BP_ALL	GO:0022603~regulation of anatomical structure morphogenesis	28	1.45682	0.172579	DLC1, PLXNA3, TNF, RHOQ, TTC3, ANXA7, WARS, EZR, IL1B, THBS1, IL1A, COL4A3, COL4A2, BHLHE23, PALM2-AKAP2, TAOK2, PTPRF, SPHK1, PLG, NTRK3, STAB1, ITGA7, CYFIP1, CFDP1, UTS2R, MYH14, MAPK7, AKAP2, MYH10	1440	219	14116	1.25332	1	0.997342	96.9604
GOTERM_BP_ALL	GO:0022604~regulation of cell morphogenesis	15	0.780437	0.468016	DLC1, PLXNA3, PALM2-AKAP2, TAOK2, PTPRF, RHOQ, TTC3, NTRK3, ANXA7, EZR, ITGA7, CYFIP1, CFDP1, MYH14, AKAP2, MYH10	1440	131	14116	1.12246	1	0.999195	99.9991
Annotation Cluster 63	Enrichment Score: 0.8157724192818876
Category	Term	Count	%	PValue	Genes	List Total	Pop Hits	Pop Total	Fold Enrichment	Bonferroni	Benjamini	FDR
GOTERM_MF_ALL	GO:0016301~kinase activity	107	5.56712	0.011132	NELL1, CASK, TTN, PACSIN1, WNK4, GIT2, ROS1, PIK3CG, IKBKAP, RET, BRAF, MYO3A, MADD, HKDC1, MYO3B, CCL4L1, RPS6KC1, CCL4L2, IRS1, STK4, CDKL4, MAPK6, AKAP5, AKAP6, RELN, MAPK7, LRRK1, AKAP2, EIF2AK4, FGFR1, MVD, ERBB3, MAP4K2, ASZ1, TK1, SGK223, IRAK3, LMTK2, PRPS1L1, TEC, DCAKD, CNKSR1, OBSCN, PALM2-AKAP2, TAOK2, SPHK2, SPHK1, MET, EPHA2, GLYCTK, NTRK3, EPHA7, ULK2, TNK1, CPNE3, GK, MTOR, MERTK,…	1555	834	15143	1.24939	0.999999	0.362106	16.6237
GOTERM_MF_ALL	GO:0016772~transferase activity, transferring phosphorus-containing groups	120	6.2435	0.0176703	NELL1, CASK, TTN, PACSIN1, NANS, WNK4, GIT2, ROS1, PIK3CG, IKBKAP, RET, BRAF, MYO3A, MADD, HKDC1, MYO3B, CCL4L1, RPS6KC1, POLB, CCL4L2, IRS1, STK4, CDKL4, MAPK6, AKAP5, AKAP6, RELN, MAPK7, LRRK1, AKAP2, EIF2AK4, FGFR1, MVD, ERBB3, MAP4K2, ASZ1, TRRAP, TK1, IRAK3, SGK223, LMTK2, PCYT1B, PRPS1L1, POLQ, DCAKD, TEC, OBSCN, CNKSR1, PALM2-AKAP2, TAOK2, SPHK2, SPHK1, MET, EPHA2, GLYCTK, NTRK3, EPHA7, UL…	1555	964	15143	1.21223	1	0.41805	25.1395
GOTERM_MF_ALL	GO:0016773~phosphotransferase activity, alcohol group as acceptor	92	4.78668	0.0208163	CDK18, NUAK1, PHKB, CASK, TTN, LATS1, ACVR1C, PACSIN1, PAK4, WNK4, ROS1, ADCK5, PIK3CG, IKBKAP, RET, PIK3C2G, BRAF, PFKL, MYO3A, TRPM7, PHKG1, CCNH, PIK3C2B, HKDC1, MYO3B, RPS6KC1, MINK1, CCL4L1, PRKCG, CCL4L2, PI4KB, PFKM, ALK, STK4, IRS1, DAPK1, CDKL4, G6PC, SGK196, MAST2, MAP3K15, MAPK6, HIPK3, LCK, RELN, MAPK7, LRRK1, EIF2AK4, XYLB, FGFR1, PRKCZ, ERBB3, FGGY, MAP4K2, ASZ1, PRKDC, MKNK1, AKAP9…	1555	721	15143	1.24261	1	0.434104	28.9397
GOTERM_BP_ALL	GO:0006468~protein amino acid phosphorylation	85	4.42248	0.0236513	CDK18, NUAK1, CASK, EIF2A, TTN, LATS1, ACVR1C, PAK4, WNK4, IL1B, ROS1, PIK3CG, IKBKAP, RET, BRAF, MYO3A, TRPM7, PHKG1, MADD, MYO3B, MINK1, RPS6KC1, PRKCG, ALK, STK4, DAPK1, CDKL4, PLCE1, SGK196, MAST2, MAP3K15, MAPK6, HIPK3, LCK, RELN, MAPK7, LRRK1, EIF2AK4, FGFR1, PRKCZ, TNF, ERBB3, MAP4K2, FPR1, ASZ1, MKNK1, PRKDC, AKAP9, TRIB1, IL12RB2, IRAK3, SGK223, ERCC6, MORC3, MAP3K1, LMTK2, DCLK2, THBS1,…	1440	667	14116	1.24923	1	0.963198	35.6856
GOTERM_MF_ALL	GO:0004672~protein kinase activity	75	3.90219	0.063098	CDK18, NUAK1, PHKB, CASK, TTN, LATS1, ACVR1C, PACSIN1, WNK4, PAK4, ROS1, ADCK5, IKBKAP, RET, BRAF, MYO3A, TRPM7, PHKG1, CCNH, MYO3B, MINK1, RPS6KC1, CCL4L1, PRKCG, CCL4L2, ALK, STK4, IRS1, DAPK1, CDKL4, SGK196, MAP3K15, MAST2, MAPK6, HIPK3, LCK, RELN, MAPK7, LRRK1, EIF2AK4, FGFR1, PRKCZ, ERBB3, MAP4K2, ASZ1, MKNK1, PRKDC, AKAP9, TRIB1, EXOSC10, SGK223, IRAK3, MAP3K1, LMTK2, DCLK2, ERCC2, AATK, TE…	1555	606	15143	1.20523	1	0.713032	65.303
GOTERM_BP_ALL	GO:0006796~phosphate metabolic process	113	5.87929	0.085516	CASK, TTN, WNK4, IL1B, ROS1, PIK3CG, PTPRJ, IKBKAP, RET, BRAF, MYO3A, PTPRF, MADD, MYO3B, RPS6KC1, PTPRU, STK4, TPTE, CDKL4, PLCE1, MAPK6, RELN, MAPK7, LRRK1, EIF2AK4, FGFR1, PPP2R3B, SSH1, MVD, ERBB3, ENPP2, MAP4K2, ASZ1, IL12RB2, IRAK3, SGK223, LMTK2, TEC, FCER1A, GPD1, OBSCN, TAOK2, PTPN4, MET, EPHA2, GLYCTK, NTRK3, NDUFV3, EPHA7, ULK2, PRKAR1B, MAP2, TNK1, GK, MTOR, MERTK, ATP5D, CDK18, CDC14…	1440	973	14116	1.13845	1	0.99535	80.7664
GOTERM_BP_ALL	GO:0006793~phosphorus metabolic process	113	5.87929	0.085516	CASK, TTN, WNK4, IL1B, ROS1, PIK3CG, PTPRJ, IKBKAP, RET, BRAF, MYO3A, PTPRF, MADD, MYO3B, RPS6KC1, PTPRU, STK4, TPTE, CDKL4, PLCE1, MAPK6, RELN, MAPK7, LRRK1, EIF2AK4, FGFR1, PPP2R3B, SSH1, MVD, ERBB3, ENPP2, MAP4K2, ASZ1, IL12RB2, IRAK3, SGK223, LMTK2, TEC, FCER1A, GPD1, OBSCN, TAOK2, PTPN4, MET, EPHA2, GLYCTK, NTRK3, NDUFV3, EPHA7, ULK2, PRKAR1B, MAP2, TNK1, GK, MTOR, MERTK, ATP5D, CDK18, CDC14…	1440	973	14116	1.13845	1	0.99535	80.7664
INTERPRO	IPR017441:Protein kinase, ATP binding site	56	2.91363	0.100796	CDK18, NUAK1, CASK, TTN, LATS1, ACVR1C, WNK4, PAK4, ROS1, RET, MYO3A, BRAF, PHKG1, MYO3B, MINK1, RPS6KC1, PRKCG, ALK, STK4, CDKL4, DAPK1, MAP3K15, MAST2, MAPK6, HIPK3, LCK, MAPK7, LRRK1, EIF2AK4, PRKCZ, FGFR1, ERBB3, MAP4K2, MKNK1, AKAP9, SGK223, IRAK3, MAP3K1, LMTK2, DCLK2, TEC, AATK, FLT1, TAOK2, HCK, MET, AXL, EPHA2, NTRK3, EPHA7, MAPK13, ULK2, TNK1, ABCC1, MERTK, TSSK6	1697	455	16659	1.20821	1	0.844583	83.871
INTERPRO	IPR000719:Protein kinase, core	58	3.01769	0.10959	CDK18, NUAK1, CASK, TTN, LATS1, ACVR1C, WNK4, PAK4, ROS1, RET, BRAF, MYO3A, PHKG1, MYO3B, MINK1, RPS6KC1, PRKCG, ALK, STK4, DAPK1, CDKL4, SGK196, MAP3K15, MAST2, MAPK6, HIPK3, LCK, MAPK7, LRRK1, EIF2AK4, PRKCZ, FGFR1, ERBB3, MAP4K2, MKNK1, AKAP9, TRIB1, SGK223, IRAK3, MAP3K1, LMTK2, DCLK2, TEC, AATK, OBSCN, FLT1, TAOK2, HCK, MET, AXL, EPHA2, NTRK3, EPHA7, MAPK13, ULK2, TNK1, MERTK, TSSK6	1697	476	16659	1.19616	1	0.85504	86.3759
GOTERM_BP_ALL	GO:0043687~post-translational protein modification	134	6.9719	0.111936	DZIP3, CASK, TTN, BRPF1, WWP2, WNK4, IL1B, ROS1, PIK3CG, PTPRJ, IKBKAP, RET, PTPRF, BRAF, MYO3A, MADD, MYO3B, HDAC10, RPS6KC1, PTPRU, TAF6L, STK4, CDKL4, TPTE, SUV420H2, PLCE1, EP300, TXNDC2, MAPK6, DSP, RELN, MAPK7, LRRK1, EIF2AK4, FGFR1, PPP2R3B, SSH1, ERBB3, UBA7, MAP4K2, ASZ1, TRRAP, IL12RB2, UBE2D4, IRAK3, SGK223, FBXW7, OPN1MW2, LMTK2, TEC, FCER1A, OBSCN, TAOK2, PTPN4, MET, BRCA1, EPHA2, AT…	1440	1182	14116	1.11131	1	0.995145	88.7985
GOTERM_BP_ALL	GO:0016310~phosphorylation	92	4.78668	0.140476	ATP5D, CDK18, NUAK1, CASK, EIF2A, TTN, LATS1, ACVR1C, PAK4, WNK4, IL1B, ROS1, PIK3CG, IKBKAP, RET, PIK3C2G, BRAF, MYO3A, TRPM7, PHKG1, MADD, PIK3C2B, MYO3B, MINK1, RPS6KC1, PRKCG, PI4KB, ALK, STK4, DAPK1, CDKL4, ATP6V1C2, SGK196, PLCE1, MAST2, MAP3K15, MAPK6, HIPK3, LCK, RELN, MAPK7, LRRK1, EIF2AK4, FGFR1, PRKCZ, TNF, MVD, ERBB3, MAP4K2, FPR1, ASZ1, MKNK1, PRKDC, AKAP9, TRIB1, IL12RB2, IRAK3, SGK…	1440	800	14116	1.12732	1	0.996443	93.867
GOTERM_MF_ALL	GO:0004674~protein serine/threonine kinase activity	50	2.60146	0.232715	CDK18, PHKB, NUAK1, CASK, TTN, LATS1, ACVR1C, WNK4, PAK4, ADCK5, MYO3A, BRAF, TRPM7, PHKG1, CCNH, MYO3B, MINK1, RPS6KC1, PRKCG, STK4, CDKL4, DAPK1, MAP3K15, MAST2, MAPK6, HIPK3, MAPK7, LRRK1, EIF2AK4, PRKCZ, MAP4K2, MKNK1, PRKDC, AKAP9, EXOSC10, IRAK3, MAP3K1, LMTK2, DCLK2, AATK, ERCC2, OBSCN, BRD2, ALPK1, TAOK2, MAPK13, ULK2, CPNE3, MTOR, TSSK6	1555	430	15143	1.13236	1	0.950121	98.646
GOTERM_BP_ALL	GO:0006464~protein modification process	156	8.11655	0.271169	DZIP3, B3GALT5, NAA16, CASK, TTN, FNTB, BRPF1, WWP2, ATG7, WNK4, TRAK1, IL1B, ROS1, PIK3CG, PTPRJ, IKBKAP, RET, PTPRF, BRAF, MYO3A, MADD, MYO3B, HDAC10, RPS6KC1, PTPRU, TAF6L, STK4, CDKL4, TPTE, SUV420H2, PLCE1, EP300, TXNDC2, MAPK6, UBR5, DSP, RELN, MAPK7, LRRK1, EIF2AK4, FGFR1, PPP2R3B, SSH1, ERBB3, KEL, ASZ1, UBA7, MAP4K2, TRRAP, IL12RB2, UBE2D4, IRAK3, SGK223, FBXW7, OPN1MW2, B3GNT1, LMTK2, T…	1440	1453	14116	1.05247	1	0.998286	99.7071
GOTERM_MF_ALL	GO:0016740~transferase activity	185	9.62539	0.355647	B3GALT5, TRMT2A, NELL1, NAA16, CASK, TTN, GLYATL3, GOT2, FNTB, GSTM2, PACSIN1, NANS, WNK4, SULT1A3, GIT2, SULT1A4, MLL3, ROS1, MLL4, EIF2B5, PIK3CG, PDPR, IKBKAP, RET, MYO3A, BRAF, MADD, HKDC1, MYO3B, RPS6KC1, CCL4L1, CCL4L2, POLB, TAF6L, STK4, IRS1, MRM1, CDKL4, SUV420H2, EP300, MAPK6, AKAP5, AKAP6, RELN, MAPK7, LRRK1, AKAP2, EIF2AK4, FGFR1, MVD, ERBB3, SETD1A, ASZ1, MAP4K2, TRRAP, EXTL1, TK1, I…	1555	1751	15143	1.02889	1	0.977627	99.9206
GOTERM_BP_ALL	GO:0043412~biopolymer modification	159	8.27263	0.415803	DZIP3, B3GALT5, NAA16, CASK, TTN, APOBEC3F, FNTB, BRPF1, WWP2, ATG7, WNK4, TRAK1, IL1B, ROS1, PIK3CG, PTPRJ, IKBKAP, RET, PTPRF, BRAF, MYO3A, MADD, MYO3B, HDAC10, RPS6KC1, PTPRU, TAF6L, STK4, CDKL4, TPTE, SUV420H2, PLCE1, EP300, TXNDC2, MAPK6, UBR5, DSP, RELN, MAPK7, LRRK1, EIF2AK4, FGFR1, PPP2R3B, SSH1, ERBB3, KEL, ASZ1, UBA7, MAP4K2, TRRAP, IL12RB2, UBE2D4, IRAK3, SGK223, FBXW7, OPN1MW2, B3GNT1…	1440	1526	14116	1.02139	1	0.998846	99.995
INTERPRO	IPR002290:Serine/threonine protein kinase	28	1.45682	0.478444	PRKCZ, CDK18, NUAK1, MAP4K2, CASK, MKNK1, TTN, LATS1, PAK4, MAP3K1, DCLK2, MYO3A, TAOK2, PHKG1, MYO3B, MINK1, PRKCG, STK4, DAPK1, CDKL4, MAST2, MAP3K15, MAPK6, MAPK13, ULK2, HIPK3, MAPK7, TSSK6	1697	259	16659	1.06127	1	0.998511	99.9986
INTERPRO	IPR017442:Serine/threonine protein kinase-related	38	1.97711	0.493698	PRKCZ, CDK18, NUAK1, MAP4K2, CASK, MKNK1, AKAP9, TTN, LATS1, ACVR1C, TRIB1, IRAK3, MAP3K1, PAK4, WNK4, DCLK2, OBSCN, MYO3A, TAOK2, BRAF, PHKG1, MYO3B, RPS6KC1, MINK1, PRKCG, STK4, CDKL4, DAPK1, MAP3K15, MAST2, MAPK6, MAPK13, ULK2, HIPK3, MAPK7, LRRK1, TSSK6, EIF2AK4	1697	359	16659	1.0391	1	0.998855	99.9992
INTERPRO	IPR008271:Serine/threonine protein kinase, active site	36	1.87305	0.599622	PRKCZ, CDK18, NUAK1, MAP4K2, CASK, MKNK1, AKAP9, TTN, LATS1, ACVR1C, IRAK3, MAP3K1, PAK4, WNK4, DCLK2, MYO3A, TAOK2, BRAF, PHKG1, MYO3B, RPS6KC1, MINK1, PRKCG, STK4, CDKL4, DAPK1, MAP3K15, MAST2, MAPK6, MAPK13, ULK2, HIPK3, MAPK7, LRRK1, TSSK6, EIF2AK4	1697	354	16659	0.998312	1	0.999715	100
SMART	SM00220:S_TKc	28	1.45682	0.825211	PRKCZ, CDK18, NUAK1, MAP4K2, CASK, MKNK1, TTN, LATS1, PAK4, MAP3K1, DCLK2, MYO3A, TAOK2, PHKG1, MYO3B, MINK1, PRKCG, STK4, DAPK1, CDKL4, MAST2, MAP3K15, MAPK6, MAPK13, ULK2, HIPK3, MAPK7, TSSK6	1100	259	9079	0.892285	1	0.996522	100
GOTERM_BP_ALL	GO:0019538~protein metabolic process	271	14.0999	0.884451	DZIP3, B3GALT5, THOP1, NAA16, BRPF1, CUL7, WWP2, CUL9, WNK4, ADAM2, TRAK1, MRPL37, ROS1, EIF2B4, EIF2B5, PTPRJ, F11, PIK3CG, IKBKAP, ZC3HC1, PTPRF, BRAF, C4A, C4B, PTPRU, TAF6L, NKTR, ADAMTS7, SUV420H2, ADAMTS9, TXNDC2, UBR7, MAPK6, RARS, UBR5, MAPK7, EIF2AK4, PPP2R3B, DNAH12, ERBB3, KEL, RBP3, UBA7, ASZ1, ASB16, SGK223, ACE, ARIH2, OPN1MW2, FBXO7, FCER1A, ST6GAL1, NPLOC4, TAOK2, RPS9, AARSD1, EP…	1440	2812	14116	0.94472	1	0.99999	100
GOTERM_BP_ALL	GO:0044267~cellular protein metabolic process	212	11.0302	0.987247	DZIP3, B3GALT5, NAA16, BRPF1, CUL7, WWP2, CUL9, WNK4, TRAK1, MRPL37, ROS1, EIF2B4, EIF2B5, PTPRJ, PIK3CG, IKBKAP, ZC3HC1, BRAF, PTPRF, PTPRU, TAF6L, NKTR, SUV420H2, TXNDC2, UBR7, MAPK6, UBR5, RARS, MAPK7, EIF2AK4, PPP2R3B, DNAH12, ERBB3, KEL, ASZ1, UBA7, ASB16, SGK223, ARIH2, OPN1MW2, FBXO7, FCER1A, ST6GAL1, NPLOC4, TAOK2, RPS9, AARSD1, EPHA2, NTRK3, EPHA7, SAP130, MAP2, TNK1, PARP3, SEPHS1, NUAK…	1440	2355	14116	0.882458	1	1	100
Annotation Cluster 64	Enrichment Score: 0.8123968449866101
Category	Term	Count	%	PValue	Genes	List Total	Pop Hits	Pop Total	Fold Enrichment	Bonferroni	Benjamini	FDR
INTERPRO	IPR001846:von Willebrand factor, type D	6	0.312175	0.0236962	MUC2, VWF, SUSD2, MUC6, MUC5B, MUC4	1697	17	16659	3.46473	1	0.497502	33.7566
SMART	SM00216:VWD	6	0.312175	0.0458927	MUC2, VWF, SUSD2, MUC6, MUC5B, MUC4	1100	17	9079	2.91305	1	0.499445	47.8541
INTERPRO	IPR014853:Conserved-cysteine-rich domain	4	0.208117	0.13926	MUC2, VWF, MUC6, MUC5B	1697	13	16659	3.02053	1	0.898129	92.387
INTERPRO	IPR006207:Cystine knot, C-terminal	5	0.260146	0.246377	MUC2, VWF, CTGF, MUC6, MUC5B	1697	25	16659	1.96335	1	0.970473	99.2231
INTERPRO	IPR018453:Protease inhibitor I8, cysteine-rich trypsin inhibitor-like subgroup	3	0.156087	0.310345	VWF, MUC6, MUC5B	1697	11	16659	2.67729	1	0.986463	99.8306
SMART	SM00041:CT	5	0.260146	0.358693	MUC2, VWF, CTGF, MUC6, MUC5B	1100	25	9079	1.65073	1	0.905876	99.7882
INTERPRO	IPR006208:Cystine knot	3	0.156087	0.495228	MUC2, CTGF, MUC5B	1697	16	16659	1.84064	1	0.99885	99.9992
Annotation Cluster 65	Enrichment Score: 0.7603610573491617
Category	Term	Count	%	PValue	Genes	List Total	Pop Hits	Pop Total	Fold Enrichment	Bonferroni	Benjamini	FDR
INTERPRO	IPR003616:Post-SET zinc-binding region	5	0.260146	0.0869717	SETD1A, ASH1L, MLL3, NSD1, MLL4	1697	17	16659	2.88728	1	0.814316	79.0398
GOTERM_MF_ALL	GO:0042054~histone methyltransferase activity	8	0.416233	0.0991628	SUV420H2, PRMT7, EZH1, SETD1A, ASH1L, MLL3, NSD1, MLL4	1555	39	15143	1.99759	1	0.835654	81.659
GOTERM_MF_ALL	GO:0016279~protein-lysine N-methyltransferase activity	7	0.364204	0.10364	SUV420H2, EZH1, SETD1A, ASH1L, MLL3, NSD1, MLL4	1555	32	15143	2.13025	1	0.84526	83.0846
GOTERM_MF_ALL	GO:0016278~lysine N-methyltransferase activity	7	0.364204	0.10364	SUV420H2, EZH1, SETD1A, ASH1L, MLL3, NSD1, MLL4	1555	32	15143	2.13025	1	0.84526	83.0846
GOTERM_MF_ALL	GO:0018024~histone-lysine N-methyltransferase activity	7	0.364204	0.10364	SUV420H2, EZH1, SETD1A, ASH1L, MLL3, NSD1, MLL4	1555	32	15143	2.13025	1	0.84526	83.0846
INTERPRO	IPR015722:MLL Transcription Factor	3	0.156087	0.11781	SETD1A, MLL3, MLL4	1697	6	16659	4.90837	1	0.867051	88.3818
INTERPRO	IPR001214:SET	9	0.468262	0.120405	SUV420H2, EZH1, SETD1A, ASH1L, MECOM, MLL3, PRDM16, NSD1, MLL4	1697	49	16659	1.80307	1	0.868949	88.9549
SMART	SM00508:PostSET	5	0.260146	0.141358	SETD1A, ASH1L, MLL3, NSD1, MLL4	1100	17	9079	2.42754	1	0.742686	87.904
GOTERM_MF_ALL	GO:0008170~N-methyltransferase activity	9	0.468262	0.172097	SUV420H2, PRMT7, EZH1, SETD1A, ASH1L, PEMT, MLL3, NSD1, MLL4	1555	53	15143	1.65367	1	0.918028	95.3449
SMART	SM00317:SET	9	0.468262	0.236304	SUV420H2, EZH1, SETD1A, ASH1L, MECOM, MLL3, PRDM16, NSD1, MLL4	1100	49	9079	1.51597	1	0.821087	97.6161
GOTERM_MF_ALL	GO:0008757~S-adenosylmethionine-dependent methyltransferase activity	12	0.62435	0.240833	SUV420H2, TRMU, PRMT7, EZH1, SETD1A, TRMT5, ASH1L, PEMT, COMT, MLL3, NSD1, MLL4	1555	84	15143	1.39118	1	0.950665	98.8608
GOTERM_MF_ALL	GO:0008276~protein methyltransferase activity	8	0.416233	0.24958	SUV420H2, PRMT7, EZH1, SETD1A, ASH1L, MLL3, NSD1, MLL4	1555	50	15143	1.55812	1	0.955328	99.0563
GOTERM_MF_ALL	GO:0008168~methyltransferase activity	17	0.884495	0.680453	PDPR, TRMU, TRMT2A, EZH1, SETD1A, THUMPD3, COMT, MRM1, SUV420H2, NSUN7, PRMT7, ASH1L, TRMT5, PEMT, MLL3, NSD1, MLL4	1555	170	15143	0.973826	1	0.99803	100
GOTERM_MF_ALL	GO:0016741~transferase activity, transferring one-carbon groups	17	0.884495	0.707173	PDPR, TRMU, TRMT2A, EZH1, SETD1A, THUMPD3, COMT, MRM1, SUV420H2, NSUN7, PRMT7, ASH1L, TRMT5, PEMT, MLL3, NSD1, MLL4	1555	173	15143	0.956939	1	0.998588	100
Annotation Cluster 66	Enrichment Score: 0.7302683196034739
Category	Term	Count	%	PValue	Genes	List Total	Pop Hits	Pop Total	Fold Enrichment	Bonferroni	Benjamini	FDR
GOTERM_BP_ALL	GO:0016339~calcium-dependent cell-cell adhesion	6	0.312175	0.0779464	PCDHB6, PCDHB16, PCDHB4, PCDHB13, PCDHGB4, CDH23	1440	23	14116	2.55725	1	0.995025	77.6087
GOTERM_BP_ALL	GO:0007416~synaptogenesis	6	0.312175	0.222793	PCDHB6, PCDHB16, PCDHB4, PCDHB13, NRXN1, AGRN	1440	32	14116	1.83802	1	0.997923	99.0419
INTERPRO	IPR015493:Protocadherin beta	4	0.208117	0.246616	PCDHB6, PCDHB16, PCDHB4, PCDHB13	1697	17	16659	2.30982	1	0.969934	99.2273
GOTERM_BP_ALL	GO:0050808~synapse organization	9	0.468262	0.280032	ALS2, PCDHB6, TNC, PCDHB16, UTRN, PCDHB4, PCDHB13, NRXN1, AGRN	1440	61	14116	1.44631	1	0.998238	99.7662
Annotation Cluster 67	Enrichment Score: 0.7283476818400533
Category	Term	Count	%	PValue	Genes	List Total	Pop Hits	Pop Total	Fold Enrichment	Bonferroni	Benjamini	FDR
GOTERM_BP_ALL	GO:0006928~cell motion	59	3.06972	0.0855519	PVR, PLXNA3, TLN1, PLXNA2, S100A9, GLI2, VCL, ACTG1, UNC5B, CTGF, SAA1, PAK4, VNN1, IL1B, UNC5C, TOP2B, S100A2, SATB2, RET, CCL4L1, CCL4L2, NRXN1, LYST, VCAN, RELN, CNTN4, AKAP3, DNAH11, DNAH9, TNF, ENPP2, DNAH17, ASZ1, FPR1, PRKDC, DNAH1, DNAH2, SCRIB, AZU1, MACF1, ROPN1B, B3GNT1, TEKT2, PEX13, THBS1, ARHGDIB, THBS4, SCG2, SELP, FLT1, VAV3, TAOK2, MET, ATP1A4, NTN3, LAMA1, EPHA7, LRP6, NEUROD4, …	1440	475	14116	1.21761	1	0.994948	80.7803
GOTERM_BP_ALL	GO:0051674~localization of cell	38	1.97711	0.160187	PVR, DNAH11, TNF, PLXNA2, DNAH17, S100A9, ASZ1, PRKDC, DNAH1, DNAH2, SCRIB, AZU1, CTGF, SAA1, ROPN1B, TEKT2, IL1B, PEX13, TOP2B, THBS1, S100A2, SCG2, THBS4, SELP, RET, SATB2, FLT1, VAV3, TAOK2, MET, ATP1A4, LAMA1, LYST, LRP6, RELN, VCAN, NEUROD4, MYH10	1440	307	14116	1.21337	1	0.997145	96.0017
GOTERM_BP_ALL	GO:0048870~cell motility	38	1.97711	0.160187	PVR, DNAH11, TNF, PLXNA2, DNAH17, S100A9, ASZ1, PRKDC, DNAH1, DNAH2, SCRIB, AZU1, CTGF, SAA1, ROPN1B, TEKT2, IL1B, PEX13, TOP2B, THBS1, S100A2, SCG2, THBS4, SELP, RET, SATB2, FLT1, VAV3, TAOK2, MET, ATP1A4, LAMA1, LYST, LRP6, RELN, VCAN, NEUROD4, MYH10	1440	307	14116	1.21337	1	0.997145	96.0017
GOTERM_BP_ALL	GO:0040011~locomotion	49	2.54943	0.271397	PVR, PLXNA3, PLXNA2, S100A9, CTGF, SAA1, WWP2, IL1B, TOP2B, S100A2, CCRL1, SATB2, PLD1, RET, GRIN2A, CCL4L1, CCL4L2, CLEC4M, CCR9, CCR7, LYST, VCAN, RELN, DNAH11, TNF, ENPP2, DNAH17, ASZ1, FPR1, PRKDC, DNAH1, DNAH2, SCRIB, AZU1, ROPN1B, TEKT2, PEX13, THBS1, SCG2, THBS4, SELP, FLT1, VAV3, TAOK2, MET, ATP1A4, LAMA1, LRP6, NEUROD4, MYH10	1440	431	14116	1.11447	1	0.998177	99.7088
GOTERM_BP_ALL	GO:0016477~cell migration	31	1.6129	0.382976	PVR, TNF, PLXNA2, S100A9, ASZ1, PRKDC, SCRIB, AZU1, CTGF, SAA1, IL1B, PEX13, TOP2B, THBS1, S100A2, SCG2, THBS4, SELP, RET, SATB2, FLT1, VAV3, TAOK2, MET, LAMA1, LYST, LRP6, RELN, NEUROD4, VCAN, MYH10	1440	276	14116	1.10104	1	0.9989	99.9864
Annotation Cluster 68	Enrichment Score: 0.7235385785236904
Category	Term	Count	%	PValue	Genes	List Total	Pop Hits	Pop Total	Fold Enrichment	Bonferroni	Benjamini	FDR
GOTERM_BP_ALL	GO:0018105~peptidyl-serine phosphorylation	7	0.364204	0.0685359	PRKCZ, MORC3, MAP3K1, HIPK3, FSCB, PRKDC, STK4	1440	29	14116	2.36619	1	0.993194	72.9976
GOTERM_BP_ALL	GO:0018209~peptidyl-serine modification	7	0.364204	0.201903	PRKCZ, MORC3, MAP3K1, HIPK3, FSCB, PRKDC, STK4	1440	39	14116	1.75947	1	0.997729	98.4374
GOTERM_BP_ALL	GO:0018193~peptidyl-amino acid modification	18	0.936524	0.487892	PRKCZ, FLT1, ERBB3, FSCB, PRKDC, NAA16, PADI4, STK4, IL12RB2, MAGT1, EP300, PRMT7, MORC3, HIPK3, MAP3K1, MAP2, RELN, MTOR	1440	162	14116	1.0892	1	0.999226	99.9996
Annotation Cluster 69	Enrichment Score: 0.710330771489929
Category	Term	Count	%	PValue	Genes	List Total	Pop Hits	Pop Total	Fold Enrichment	Bonferroni	Benjamini	FDR
GOTERM_BP_ALL	GO:0010827~regulation of glucose transport	7	0.364204	0.126622	PRKCZ, TNF, SORBS1, ERBB3, RHOQ, IL1B, IRS1	1440	34	14116	2.01822	1	0.995585	91.7638
GOTERM_BP_ALL	GO:0046627~negative regulation of insulin receptor signaling pathway	4	0.208117	0.191512	PRKCZ, PTPRF, IL1B, IRS1	1440	15	14116	2.61407	1	0.997519	98.0165
GOTERM_BP_ALL	GO:0046626~regulation of insulin receptor signaling pathway	4	0.208117	0.305001	PRKCZ, PTPRF, IL1B, IRS1	1440	19	14116	2.06374	1	0.998474	99.8781
Annotation Cluster 70	Enrichment Score: 0.6962164568474887
Category	Term	Count	%	PValue	Genes	List Total	Pop Hits	Pop Total	Fold Enrichment	Bonferroni	Benjamini	FDR
INTERPRO	IPR018111:K Homology, type 1, subgroup	7	0.364204	0.139837	ANKRD17, PCBP3, PCBP4, PNO1, ANKHD1-EIF4EBP3, IGF2BP2, ANKHD1, DDX53	1697	35	16659	1.96335	1	0.895598	92.4742
INTERPRO	IPR004087:K Homology	7	0.364204	0.16931	ANKRD17, PCBP3, PCBP4, PNO1, ANKHD1-EIF4EBP3, IGF2BP2, ANKHD1, DDX53	1697	37	16659	1.85722	1	0.930157	95.8645
INTERPRO	IPR004088:K Homology, type 1	6	0.312175	0.241486	ANKRD17, PCBP3, PCBP4, ANKHD1-EIF4EBP3, IGF2BP2, ANKHD1, DDX53	1697	33	16659	1.78486	1	0.968686	99.1318
SMART	SM00322:KH	7	0.364204	0.287036	ANKRD17, PCBP3, PCBP4, PNO1, ANKHD1-EIF4EBP3, IGF2BP2, ANKHD1, DDX53	1100	37	9079	1.5615	1	0.859607	99.0805
Annotation Cluster 71	Enrichment Score: 0.688257146288499
Category	Term	Count	%	PValue	Genes	List Total	Pop Hits	Pop Total	Fold Enrichment	Bonferroni	Benjamini	FDR
GOTERM_BP_ALL	GO:0009749~response to glucose stimulus	8	0.416233	0.169628	COL4A3, SARM1, PFKL, SLC30A8, THBS1, EIF2B4, ACVR1C, EIF2B5	1440	45	14116	1.74272	1	0.997443	96.7542
GOTERM_BP_ALL	GO:0009746~response to hexose stimulus	8	0.416233	0.198236	COL4A3, SARM1, PFKL, SLC30A8, THBS1, EIF2B4, ACVR1C, EIF2B5	1440	47	14116	1.66856	1	0.997749	98.2996
GOTERM_BP_ALL	GO:0034284~response to monosaccharide stimulus	8	0.416233	0.198236	COL4A3, SARM1, PFKL, SLC30A8, THBS1, EIF2B4, ACVR1C, EIF2B5	1440	47	14116	1.66856	1	0.997749	98.2996
GOTERM_BP_ALL	GO:0009743~response to carbohydrate stimulus	9	0.468262	0.264917	COL4A3, SARM1, PFKL, SLC30A8, THBS1, LCT, EIF2B4, ACVR1C, EIF2B5	1440	60	14116	1.47042	1	0.998405	99.6571
Annotation Cluster 72	Enrichment Score: 0.685062178138844
Category	Term	Count	%	PValue	Genes	List Total	Pop Hits	Pop Total	Fold Enrichment	Bonferroni	Benjamini	FDR
GOTERM_MF_ALL	GO:0005044~scavenger receptor activity	9	0.468262	0.0940078	CD163L1, CORIN, ENPP2, STAB1, SUSD2, ENDOU, STAB2, SCARA3, CD5	1555	46	15143	1.90531	1	0.82292	79.8781
INTERPRO	IPR001212:Somatomedin B	3	0.156087	0.270898	ENPP2, SUSD2, ENDOU	1697	10	16659	2.94502	1	0.977434	99.5598
SMART	SM00201:SO	3	0.156087	0.345815	ENPP2, SUSD2, ENDOU	1100	10	9079	2.47609	1	0.901911	99.721
Annotation Cluster 73	Enrichment Score: 0.6773476276716045
Category	Term	Count	%	PValue	Genes	List Total	Pop Hits	Pop Total	Fold Enrichment	Bonferroni	Benjamini	FDR
INTERPRO	IPR003609:Apple-like	3	0.156087	0.192263	F11, MST1P9, PLG	1697	8	16659	3.68128	1	0.944737	97.4441
INTERPRO	IPR003014:PAN-1 domain	3	0.156087	0.192263	F11, MST1P9, PLG	1697	8	16659	3.68128	1	0.944737	97.4441
SMART	SM00473:PAN_AP	3	0.156087	0.251286	F11, MST1P9, PLG	1100	8	9079	3.09511	1	0.83266	98.1885
Annotation Cluster 74	Enrichment Score: 0.6735316906673362
Category	Term	Count	%	PValue	Genes	List Total	Pop Hits	Pop Total	Fold Enrichment	Bonferroni	Benjamini	FDR
GOTERM_BP_ALL	GO:0009650~UV protection	5	0.260146	0.0197406	SCARA3, CAT, ERCC4, SDF4, ERCC2	1440	11	14116	4.45581	1	0.970889	30.7655
GOTERM_BP_ALL	GO:0009416~response to light stimulus	14	0.728408	0.660116	GUCA1B, OPN1MW, GRIN2A, RCVRN, ABCA4, PITPNM1, ERCC6, OPN1MW2, ADAM2, GRM6, CAT, SCARA3, SDF4, ERCC4, ERCC2	1440	138	14116	0.994485	1	0.999803	100
GOTERM_BP_ALL	GO:0009411~response to UV	6	0.312175	0.731854	ERCC6, SCARA3, CAT, ERCC4, SDF4, ERCC2	1440	59	14116	0.996893	1	0.999884	100
Annotation Cluster 75	Enrichment Score: 0.6599802074676235
Category	Term	Count	%	PValue	Genes	List Total	Pop Hits	Pop Total	Fold Enrichment	Bonferroni	Benjamini	FDR
INTERPRO	IPR018392:Peptidoglycan-binding lysin domain	3	0.156087	0.11781	NCOA7, LYSMD1, LYSMD3	1697	6	16659	4.90837	1	0.867051	88.3818
INTERPRO	IPR002482:Peptidoglycan-binding Lysin subgroup	3	0.156087	0.11781	NCOA7, LYSMD1, LYSMD3	1697	6	16659	4.90837	1	0.867051	88.3818
SMART	SM00257:LysM	3	0.156087	0.15785	NCOA7, LYSMD1, LYSMD3	1100	6	9079	4.12682	1	0.768271	90.755
GOTERM_BP_ALL	GO:0016998~cell wall macromolecule catabolic process	3	0.156087	0.461353	NCOA7, LYSMD1, LYSMD3	1440	15	14116	1.96056	1	0.999149	99.9989
GOTERM_BP_ALL	GO:0044036~cell wall macromolecule metabolic process	3	0.156087	0.495973	NCOA7, LYSMD1, LYSMD3	1440	16	14116	1.83802	1	0.999275	99.9997
Annotation Cluster 76	Enrichment Score: 0.6590889532280543
Category	Term	Count	%	PValue	Genes	List Total	Pop Hits	Pop Total	Fold Enrichment	Bonferroni	Benjamini	FDR
INTERPRO	IPR000885:Fibrillar collagen, C-terminal	4	0.208117	0.0933863	COL27A1, COL3A1, COL2A1, COL11A2	1697	11	16659	3.56972	1	0.826017	81.43
SMART	SM00038:COLFI	4	0.208117	0.139233	COL27A1, COL3A1, COL2A1, COL11A2	1100	11	9079	3.00132	1	0.753546	87.4824
GOTERM_BP_ALL	GO:0030199~collagen fibril organization	3	0.156087	0.810415	COL3A1, COL2A1, COL11A2	1440	29	14116	1.01408	1	0.999956	100
Annotation Cluster 77	Enrichment Score: 0.6400172515719982
Category	Term	Count	%	PValue	Genes	List Total	Pop Hits	Pop Total	Fold Enrichment	Bonferroni	Benjamini	FDR
GOTERM_BP_ALL	GO:0006577~betaine metabolic process	3	0.156087	0.0842773	TMLHE, SLC22A4, ALDH9A1	1440	5	14116	5.88167	1	0.995772	80.2802
GOTERM_BP_ALL	GO:0009437~carnitine metabolic process	3	0.156087	0.0842773	TMLHE, SLC22A4, ALDH9A1	1440	5	14116	5.88167	1	0.995772	80.2802
GOTERM_BP_ALL	GO:0006767~water-soluble vitamin metabolic process	5	0.260146	0.592977	KYNU, TMLHE, SLC22A4, PSAT1, ALDH9A1	1440	40	14116	1.22535	1	0.9996	100
GOTERM_BP_ALL	GO:0006766~vitamin metabolic process	8	0.416233	0.653841	RDH11, KYNU, ALDH1A3, TMLHE, CYP26B1, SLC22A4, PSAT1, ALDH9A1	1440	75	14116	1.04563	1	0.999789	100
Annotation Cluster 78	Enrichment Score: 0.6388067612210591
Category	Term	Count	%	PValue	Genes	List Total	Pop Hits	Pop Total	Fold Enrichment	Bonferroni	Benjamini	FDR
GOTERM_MF_ALL	GO:0005086~ARF guanyl-nucleotide exchange factor activity	5	0.260146	0.0890005	KIAA1244, CYTH3, PSD2, ARFGEF2, HERC1	1555	17	15143	2.8642	1	0.809453	77.9938
INTERPRO	IPR000904:SEC7-like	4	0.208117	0.218443	KIAA1244, CYTH3, PSD2, ARFGEF2	1697	16	16659	2.45418	1	0.960515	98.5485
SMART	SM00222:Sec7	4	0.208117	0.304642	KIAA1244, CYTH3, PSD2, ARFGEF2	1100	16	9079	2.06341	1	0.874687	99.3498
GOTERM_BP_ALL	GO:0032012~regulation of ARF protein signal transduction	6	0.312175	0.470167	AGAP7, KIAA1244, GIT2, CYTH3, PSD2, ARFGEF2	1440	44	14116	1.33674	1	0.999214	99.9992
Annotation Cluster 79	Enrichment Score: 0.6182568306317843
Category	Term	Count	%	PValue	Genes	List Total	Pop Hits	Pop Total	Fold Enrichment	Bonferroni	Benjamini	FDR
GOTERM_BP_ALL	GO:0042176~regulation of protein catabolic process	9	0.468262	0.155309	IRAK3, TNF, PACSIN3, GRIN2A, PCSK9, HGS, IL1B, PRKCG, ARNTL	1440	52	14116	1.69663	1	0.997037	95.5511
GOTERM_BP_ALL	GO:0009895~negative regulation of catabolic process	7	0.364204	0.170005	CLN3, IRAK3, TNF, GRIN2A, IL1B, PRKCG, MTOR	1440	37	14116	1.85458	1	0.997348	96.7812
GOTERM_BP_ALL	GO:0042177~negative regulation of protein catabolic process	3	0.156087	0.529138	IRAK3, GRIN2A, PRKCG	1440	17	14116	1.7299	1	0.999459	99.9999
Annotation Cluster 80	Enrichment Score: 0.6126822111377281
Category	Term	Count	%	PValue	Genes	List Total	Pop Hits	Pop Total	Fold Enrichment	Bonferroni	Benjamini	FDR
INTERPRO	IPR019791:Haem peroxidase, animal, subgroup	4	0.208117	0.0732789	PXDN, LPO, DUOX1, MPO	1697	10	16659	3.92669	1	0.778389	72.9346
INTERPRO	IPR002007:Haem peroxidase, animal	4	0.208117	0.0732789	PXDN, LPO, DUOX1, MPO	1697	10	16659	3.92669	1	0.778389	72.9346
GOTERM_BP_ALL	GO:0042744~hydrogen peroxide catabolic process	5	0.260146	0.0872874	PXDN, LPO, DUOX1, MPO, CAT	1440	17	14116	2.88317	1	0.994229	81.442
GOTERM_BP_ALL	GO:0070301~cellular response to hydrogen peroxide	5	0.260146	0.103579	PXDN, LPO, DUOX1, MPO, CAT	1440	18	14116	2.72299	1	0.994603	86.6865
GOTERM_BP_ALL	GO:0034599~cellular response to oxidative stress	8	0.416233	0.142997	PXDN, LPO, G6PD, DUOX1, MPO, CAT, ARNT, FANCC	1440	43	14116	1.82377	1	0.996625	94.1904
GOTERM_BP_ALL	GO:0034614~cellular response to reactive oxygen species	6	0.312175	0.185346	PXDN, LPO, DUOX1, MPO, CAT, FANCC	1440	30	14116	1.96056	1	0.997434	97.7182
INTERPRO	IPR019794:Peroxidase, active site	3	0.156087	0.231374	PXDN, LPO, MPO	1697	9	16659	3.27225	1	0.966067	98.9101
GOTERM_BP_ALL	GO:0042743~hydrogen peroxide metabolic process	5	0.260146	0.247113	PXDN, LPO, DUOX1, MPO, CAT	1440	25	14116	1.96056	1	0.997936	99.4669
INTERPRO	IPR019793:Peroxidases heam-ligand binding site	3	0.156087	0.270898	PXDN, LPO, MPO	1697	10	16659	2.94502	1	0.977434	99.5598
GOTERM_BP_ALL	GO:0042542~response to hydrogen peroxide	8	0.416233	0.344162	PLA2G4A, PXDN, LPO, EP300, DUOX1, MPO, CAT, PPP1R15B	1440	56	14116	1.4004	1	0.998788	99.9582
GOTERM_BP_ALL	GO:0000302~response to reactive oxygen species	10	0.520291	0.355085	PLA2G4A, PXDN, LPO, ERCC6, EP300, DUOX1, MPO, CAT, PPP1R15B, FANCC	1440	75	14116	1.30704	1	0.998863	99.9693
GOTERM_BP_ALL	GO:0006979~response to oxidative stress	19	0.988554	0.407061	ALS2, PXDN, LPO, MICB, DUOX1, ARNT, ANGPTL7, PLA2G4A, ERCC6, EP300, G6PD, MPO, VNN1, SCARA3, CAT, PPP1R15B, PRNP, FANCC, ERCC2	1440	164	14116	1.13569	1	0.998868	99.9935
GOTERM_MF_ALL	GO:0004601~peroxidase activity	5	0.260146	0.419438	PXDN, LPO, DUOX1, MPO, CAT	1555	32	15143	1.5216	1	0.985464	99.9854
GOTERM_MF_ALL	GO:0016684~oxidoreductase activity, acting on peroxide as acceptor	5	0.260146	0.419438	PXDN, LPO, DUOX1, MPO, CAT	1555	32	15143	1.5216	1	0.985464	99.9854
GOTERM_MF_ALL	GO:0016209~antioxidant activity	6	0.312175	0.536287	PXDN, LPO, TXNDC2, DUOX1, MPO, CAT	1555	47	15143	1.24318	1	0.993669	99.9996
GOTERM_MF_ALL	GO:0020037~heme binding	13	0.676379	0.594318	LPO, PXDN, NOS1, CYP2F1, CYP2C9, CYP11B2, CYP2D6, DUOX1, HERC2, CYP26B1, MPO, CAT, CYP4F2	1555	121	15143	1.04626	1	0.996153	100
GOTERM_BP_ALL	GO:0006800~oxygen and reactive oxygen species metabolic process	7	0.364204	0.690858	PXDN, LPO, NOXO1, DUOX1, MPO, CAT, FANCC	1440	67	14116	1.02417	1	0.999844	100
Annotation Cluster 81	Enrichment Score: 0.6040631575194686
Category	Term	Count	%	PValue	Genes	List Total	Pop Hits	Pop Total	Fold Enrichment	Bonferroni	Benjamini	FDR
INTERPRO	IPR001930:Peptidase M1, membrane alanine aminopeptidase	4	0.208117	0.115463	LNPEP, ANPEP, RNPEP, C9ORF3	1697	12	16659	3.27225	1	0.86347	87.8394
INTERPRO	IPR014782:Peptidase M1, membrane alanine aminopeptidase, N-terminal	4	0.208117	0.13926	LNPEP, ANPEP, RNPEP, C9ORF3	1697	13	16659	3.02053	1	0.898129	92.387
GOTERM_MF_ALL	GO:0008238~exopeptidase activity	10	0.520291	0.392782	LNPEP, ACE, AEBP1, CPXM1, DPEP3, ANPEP, CPB2, RNPEP, C9ORF3, DPEP2	1555	77	15143	1.26471	1	0.98228	99.9697
GOTERM_MF_ALL	GO:0004177~aminopeptidase activity	4	0.208117	0.607193	LNPEP, ANPEP, RNPEP, C9ORF3	1555	30	15143	1.29844	1	0.996569	100
Annotation Cluster 82	Enrichment Score: 0.6008922076492941
Category	Term	Count	%	PValue	Genes	List Total	Pop Hits	Pop Total	Fold Enrichment	Bonferroni	Benjamini	FDR
INTERPRO	IPR011500:GPCR, family 3, nine cysteines region	4	0.208117	0.164524	KIAA1324L, GRM2, GRM6, TAS1R3	1697	14	16659	2.80478	1	0.92557	95.4358
INTERPRO	IPR017979:GPCR, family 3, conserved site	5	0.260146	0.179818	GPRC5D, GRM2, GRM6, TAS1R3, GPR179	1697	22	16659	2.23108	1	0.939404	96.6766
INTERPRO	IPR017978:GPCR, family 3, C-terminal	5	0.260146	0.22356	GPRC5D, GRM2, GRM6, TAS1R3, GPR179	1697	24	16659	2.04515	1	0.962167	98.7033
INTERPRO	IPR001828:Extracellular ligand-binding receptor	6	0.312175	0.302188	GRM2, GRIK3, GRIN2D, GRM6, GRIN2A, TAS1R3	1697	36	16659	1.63612	1	0.984864	99.7927
INTERPRO	IPR000337:GPCR, family 3	3	0.156087	0.495228	GRM2, GRM6, TAS1R3	1697	16	16659	1.84064	1	0.99885	99.9992
Annotation Cluster 83	Enrichment Score: 0.5979408455803242
Category	Term	Count	%	PValue	Genes	List Total	Pop Hits	Pop Total	Fold Enrichment	Bonferroni	Benjamini	FDR
GOTERM_MF_ALL	GO:0017016~Ras GTPase binding	14	0.728408	0.137726	ALS2, TRIOBP, SPHK2, MLPH, RGPD4, RGPD3, DIAPH3, RGL3, DAAM2, DOCK4, PLCE1, CYFIP1, RANBP1, SYTL3, RIN3	1555	91	15143	1.49819	1	0.888783	90.9877
GOTERM_MF_ALL	GO:0051020~GTPase binding	15	0.780437	0.225819	ALS2, TRIOBP, SPHK2, MLPH, RGPD4, RGPD3, DIAPH3, RGL3, DOCK8, DAAM2, DOCK4, PLCE1, CYFIP1, RANBP1, SYTL3, RIN3	1555	109	15143	1.34013	1	0.947688	98.4343
GOTERM_MF_ALL	GO:0031267~small GTPase binding	14	0.728408	0.234345	ALS2, TRIOBP, SPHK2, MLPH, RGPD4, RGPD3, DIAPH3, RGL3, DAAM2, DOCK4, PLCE1, CYFIP1, RANBP1, SYTL3, RIN3	1555	101	15143	1.34986	1	0.948607	98.692
GOTERM_MF_ALL	GO:0017048~Rho GTPase binding	5	0.260146	0.556679	TRIOBP, DIAPH3, CYFIP1, DAAM2, DOCK4	1555	38	15143	1.28135	1	0.994595	99.9998
Annotation Cluster 84	Enrichment Score: 0.5941280401101603
Category	Term	Count	%	PValue	Genes	List Total	Pop Hits	Pop Total	Fold Enrichment	Bonferroni	Benjamini	FDR
GOTERM_BP_ALL	GO:0010893~positive regulation of steroid biosynthetic process	3	0.156087	0.154494	TNF, ABCG4, ABCG1	1440	7	14116	4.20119	1	0.997254	95.4713
GOTERM_BP_ALL	GO:0046889~positive regulation of lipid biosynthetic process	5	0.260146	0.159659	PLA2G4A, TNF, SORBS1, ABCG4, ABCG1	1440	21	14116	2.33399	1	0.997234	95.9551
GOTERM_BP_ALL	GO:0046890~regulation of lipid biosynthetic process	8	0.416233	0.169628	PLA2G4A, TNF, SORBS1, DHCR7, LHCGR, ABCG4, ABCG1, BRCA1	1440	45	14116	1.74272	1	0.997443	96.7542
GOTERM_BP_ALL	GO:0045834~positive regulation of lipid metabolic process	8	0.416233	0.1837	PLA2G4A, TNF, VAV3, SORBS1, IL1B, ABCG4, IRS1, ABCG1	1440	46	14116	1.70483	1	0.997403	97.6316
GOTERM_BP_ALL	GO:0045540~regulation of cholesterol biosynthetic process	3	0.156087	0.231835	DHCR7, ABCG4, ABCG1	1440	9	14116	3.26759	1	0.998084	99.2278
GOTERM_BP_ALL	GO:0050810~regulation of steroid biosynthetic process	5	0.260146	0.247113	TNF, DHCR7, LHCGR, ABCG4, ABCG1	1440	25	14116	1.96056	1	0.997936	99.4669
GOTERM_BP_ALL	GO:0045940~positive regulation of steroid metabolic process	3	0.156087	0.425374	TNF, ABCG4, ABCG1	1440	14	14116	2.1006	1	0.998947	99.9963
GOTERM_BP_ALL	GO:0019216~regulation of lipid metabolic process	13	0.676379	0.473209	VAV3, TNF, LHCGR, IRS1, ABCG4, ABCG1, BRCA1, SLC25A20, PLA2G4A, SORBS1, DHCR7, IL1B, MTOR	1440	112	14116	1.13782	1	0.999214	99.9993
GOTERM_BP_ALL	GO:0019218~regulation of steroid metabolic process	5	0.260146	0.507266	TNF, DHCR7, LHCGR, ABCG4, ABCG1	1440	36	14116	1.3615	1	0.999327	99.9998
Annotation Cluster 85	Enrichment Score: 0.5867439395744131
Category	Term	Count	%	PValue	Genes	List Total	Pop Hits	Pop Total	Fold Enrichment	Bonferroni	Benjamini	FDR
GOTERM_MF_ALL	GO:0015035~protein disulfide oxidoreductase activity	4	0.208117	0.167357	GLRX5, ENOX2, STAB1, STAB2	1555	14	15143	2.78236	1	0.918385	94.8927
GOTERM_MF_ALL	GO:0015036~disulfide oxidoreductase activity	4	0.208117	0.27943	GLRX5, ENOX2, STAB1, STAB2	1555	18	15143	2.16406	1	0.965676	99.5118
GOTERM_MF_ALL	GO:0016667~oxidoreductase activity, acting on sulfur group of donors	6	0.312175	0.371409	GLRX5, TXNDC2, ENOX2, STAB1, STAB2, MSRB2	1555	39	15143	1.49819	1	0.979335	99.9469
Annotation Cluster 86	Enrichment Score: 0.5749372341333313
Category	Term	Count	%	PValue	Genes	List Total	Pop Hits	Pop Total	Fold Enrichment	Bonferroni	Benjamini	FDR
GOTERM_BP_ALL	GO:0032715~negative regulation of interleukin-6 production	3	0.156087	0.0842773	IRAK3, BPI, TNF	1440	5	14116	5.88167	1	0.995772	80.2802
GOTERM_BP_ALL	GO:0032720~negative regulation of tumor necrosis factor production	3	0.156087	0.231835	IRAK3, BPI, RARA	1440	9	14116	3.26759	1	0.998084	99.2278
GOTERM_BP_ALL	GO:0001818~negative regulation of cytokine production	6	0.312175	0.344899	IRAK3, BPI, NOD2, TNF, RARA, THBS1	1440	38	14116	1.54781	1	0.998775	99.959
GOTERM_BP_ALL	GO:0032680~regulation of tumor necrosis factor production	5	0.260146	0.390388	AZU1, IRAK3, BPI, NOD2, RARA	1440	31	14116	1.58109	1	0.998833	99.9891
GOTERM_BP_ALL	GO:0032675~regulation of interleukin-6 production	5	0.260146	0.507266	IRAK3, BPI, NOD2, TNF, IL1B	1440	36	14116	1.3615	1	0.999327	99.9998
Annotation Cluster 87	Enrichment Score: 0.5741391629200924
Category	Term	Count	%	PValue	Genes	List Total	Pop Hits	Pop Total	Fold Enrichment	Bonferroni	Benjamini	FDR
GOTERM_BP_ALL	GO:0001819~positive regulation of cytokine production	14	0.728408	0.124749	MAVS, TNF, IL18, NLRP3, POLR3C, ARNT, NOD2, SAA1, IL1B, RARA, CASP1, THBS1, IL1A, AGPAT2	1440	90	14116	1.52488	1	0.995461	91.4318
GOTERM_BP_ALL	GO:0001817~regulation of cytokine production	23	1.19667	0.221274	MAVS, FCER1A, ELF1, TNF, ZNF287, IL18, IGF2BP2, POLR3C, NLRP3, ARNT, AZU1, IRAK3, NOD2, BPI, MAST2, SAA1, IL1B, RARA, UBASH3A, THBS1, CASP1, AGPAT2, IL1A	1440	181	14116	1.24566	1	0.998074	99.0068
GOTERM_BP_ALL	GO:0051240~positive regulation of multicellular organismal process	24	1.2487	0.68646	MAVS, PRKCZ, TNF, NOS1, IL18, SLC6A3, SPHK1, POLR3C, NLRP3, GHRHR, PLG, ARNT, CRX, NOD2, PLA2G4A, SAA1, AVPR1B, IL1B, RARA, UTS2R, CASP1, THBS1, AGPAT2, IL1A	1440	244	14116	0.964208	1	0.999846	100
Annotation Cluster 88	Enrichment Score: 0.5671942777521051
Category	Term	Count	%	PValue	Genes	List Total	Pop Hits	Pop Total	Fold Enrichment	Bonferroni	Benjamini	FDR
INTERPRO	IPR013818:Lipase, N-terminal	3	0.156087	0.270898	PNLIP, PNLIPRP1, LIPI	1697	10	16659	2.94502	1	0.977434	99.5598
INTERPRO	IPR016272:Lipoprotein lipase, LIPH	3	0.156087	0.270898	PNLIP, PNLIPRP1, LIPI	1697	10	16659	2.94502	1	0.977434	99.5598
INTERPRO	IPR000734:Lipase	3	0.156087	0.270898	PNLIP, PNLIPRP1, LIPI	1697	10	16659	2.94502	1	0.977434	99.5598
Annotation Cluster 89	Enrichment Score: 0.5664297017044803
Category	Term	Count	%	PValue	Genes	List Total	Pop Hits	Pop Total	Fold Enrichment	Bonferroni	Benjamini	FDR
GOTERM_BP_ALL	GO:0032695~negative regulation of interleukin-12 production	3	0.156087	0.0842773	IRAK3, NOD2, THBS1	1440	5	14116	5.88167	1	0.995772	80.2802
GOTERM_BP_ALL	GO:0032655~regulation of interleukin-12 production	4	0.208117	0.247238	IRAK3, NOD2, MAST2, THBS1	1440	17	14116	2.30654	1	0.997868	99.4685
GOTERM_BP_ALL	GO:0001818~negative regulation of cytokine production	6	0.312175	0.344899	IRAK3, BPI, NOD2, TNF, RARA, THBS1	1440	38	14116	1.54781	1	0.998775	99.959
GOTERM_BP_ALL	GO:0002683~negative regulation of immune system process	8	0.416233	0.754681	IRAK3, MICB, BPI, ELF1, NOD2, COL3A1, UBASH3A, THBS1	1440	83	14116	0.944846	1	0.999908	100
Annotation Cluster 90	Enrichment Score: 0.5652060194426761
Category	Term	Count	%	PValue	Genes	List Total	Pop Hits	Pop Total	Fold Enrichment	Bonferroni	Benjamini	FDR
GOTERM_BP_ALL	GO:0010827~regulation of glucose transport	7	0.364204	0.126622	PRKCZ, TNF, SORBS1, ERBB3, RHOQ, IL1B, IRS1	1440	34	14116	2.01822	1	0.995585	91.7638
GOTERM_BP_ALL	GO:0010828~positive regulation of glucose transport	5	0.260146	0.180398	PRKCZ, SORBS1, ERBB3, RHOQ, IRS1	1440	22	14116	2.2279	1	0.997337	97.4486
GOTERM_BP_ALL	GO:0046326~positive regulation of glucose import	5	0.260146	0.180398	PRKCZ, SORBS1, ERBB3, RHOQ, IRS1	1440	22	14116	2.2279	1	0.997337	97.4486
GOTERM_BP_ALL	GO:0046324~regulation of glucose import	6	0.312175	0.242309	PRKCZ, TNF, SORBS1, ERBB3, RHOQ, IRS1	1440	33	14116	1.78232	1	0.997949	99.4005
GOTERM_BP_ALL	GO:0032869~cellular response to insulin stimulus	8	0.416233	0.548007	SORBS1, ERBB3, PTPRA, PCSK9, PRKDC, RHOQ, IRS1, GHRHR	1440	68	14116	1.15327	1	0.999492	100
GOTERM_BP_ALL	GO:0008286~insulin receptor signaling pathway	4	0.208117	0.742398	SORBS1, PTPRA, RHOQ, IRS1	1440	37	14116	1.05976	1	0.999892	100
Annotation Cluster 91	Enrichment Score: 0.5559124850942265
Category	Term	Count	%	PValue	Genes	List Total	Pop Hits	Pop Total	Fold Enrichment	Bonferroni	Benjamini	FDR
INTERPRO	IPR019742:Alpha-2-macroglobulin, conserved site	4	0.208117	0.115463	C4A, C4B, GALNT5, CD109	1697	12	16659	3.27225	1	0.86347	87.8394
INTERPRO	IPR019565:Alpha-2-macroglobulin, thiol-ester bond-forming	3	0.156087	0.270898	C4A, C4B, CD109	1697	10	16659	2.94502	1	0.977434	99.5598
INTERPRO	IPR011625:Alpha-2-macroglobulin, N-terminal 2	3	0.156087	0.310345	C4A, C4B, CD109	1697	11	16659	2.67729	1	0.986463	99.8306
INTERPRO	IPR002890:Alpha-2-macroglobulin, N-terminal	3	0.156087	0.310345	C4A, C4B, CD109	1697	11	16659	2.67729	1	0.986463	99.8306
INTERPRO	IPR009048:Alpha-macroglobulin, receptor-binding	3	0.156087	0.349321	C4A, C4B, CD109	1697	12	16659	2.45418	1	0.991148	99.9376
INTERPRO	IPR011626:A-macroglobulin complement component	3	0.156087	0.349321	C4A, C4B, CD109	1697	12	16659	2.45418	1	0.991148	99.9376
INTERPRO	IPR001599:Alpha-2-macroglobulin	3	0.156087	0.349321	C4A, C4B, CD109	1697	12	16659	2.45418	1	0.991148	99.9376
Annotation Cluster 92	Enrichment Score: 0.5546851445196401
Category	Term	Count	%	PValue	Genes	List Total	Pop Hits	Pop Total	Fold Enrichment	Bonferroni	Benjamini	FDR
GOTERM_MF_ALL	GO:0019198~transmembrane receptor protein phosphatase activity	6	0.312175	0.0310585	PTPRB, PTPRJ, PTPRD, PTPRF, PTPRA, PTPRU	1555	18	15143	3.24609	1	0.530179	40.0951
GOTERM_BP_ALL	GO:0007185~transmembrane receptor protein tyrosine phosphatase signaling pathway	3	0.156087	0.154494	PTPRD, PTPRF, PTPRU	1440	7	14116	4.20119	1	0.997254	95.4713
GOTERM_MF_ALL	GO:0016791~phosphatase activity	31	1.6129	0.200479	PHLPP1, PPP2R3B, SSH1, CDC14A, CTDSPL, SYNJ1, PPIP5K2, PGAM2, TENC1, MTM1, SYNJ2, MTMR6, NT5E, PPTC7, PTPRJ, PTPRB, MINPP1, PTPRD, PTPRF, PTPRA, PTPN4, PTPRU, LPIN3, TPTE, G6PC, PPM1J, MTMR10, LCK, PPP1R15B, RDH14, PON3	1555	249	15143	1.21239	1	0.940019	97.3583
INTERPRO	IPR000242:Protein-tyrosine phosphatase, receptor/non-receptor type	7	0.364204	0.217769	PTPRB, PTPRJ, PTPRD, PTPRF, PTPN4, PTPRA, PTPRU	1697	40	16659	1.71793	1	0.960914	98.5269
GOTERM_MF_ALL	GO:0042578~phosphoric ester hydrolase activity	39	2.02914	0.273471	PHLPP1, PPP2R3B, SSH1, CDC14A, ENPP2, CTDSPL, SYNJ1, PPIP5K2, PGAM2, GPCPD1, TENC1, MTM1, PLCL1, PLCH2, PDE1A, SYNJ2, MTMR6, NT5E, PPTC7, PTPRJ, PTPRB, MINPP1, PLD1, PTPRD, PTPRF, PTPRA, PTPN4, PTPRU, GDPD4, LPIN3, TPTE, G6PC, PLCE1, PPM1J, MTMR10, LCK, PPP1R15B, RDH14, PON3	1555	334	15143	1.1371	1	0.964649	99.442
INTERPRO	IPR016130:Protein-tyrosine phosphatase, active site	12	0.62435	0.2946	PTPRB, PTPRJ, MTM1, PTPRD, SSH1, PTPRF, CDC14A, PTPN4, PTPRA, PTPRU, MTMR6, TPTE	1697	89	16659	1.3236	1	0.98324	99.7504
GOTERM_MF_ALL	GO:0004721~phosphoprotein phosphatase activity	20	1.04058	0.332847	PTPRB, PTPRJ, PHLPP1, PTPRD, PPP2R3B, SSH1, CDC14A, PTPRF, CTDSPL, PTPN4, PTPRA, PTPRU, TENC1, TPTE, MTM1, PPM1J, LCK, PPP1R15B, MTMR6, PPTC7	1555	165	15143	1.1804	1	0.978015	99.8603
GOTERM_MF_ALL	GO:0016788~hydrolase activity, acting on ester bonds	76	3.95421	0.344091	PNLIP, CDC14A, CTDSPL, SYNJ1, PPIP5K2, ACOT2, ACOT1, PGAM2, DNASE1L2, GPCPD1, TENC1, CNOT6, ACOT9, ACOT7, AOAH, ACOT11, ASPG, SYNJ2, USP10, NT5E, PTPRJ, MINPP1, PLD1, PTPRF, NEIL2, PTPRU, TATDN2, TPTE, LPIN3, G6PC, PLCE1, PPM1J, MTMR10, LCK, USP25, PPP1R15B, PHLPP1, PPP2R3B, APEX2, PTRH1, SSH1, USP2, ENPP2, MRE11A, ERI2, EXOSC10, MTM1, PLCL1, PLCH2, RNASET2, PDE1A, MUS81, REXO1, USP36, MTMR6, USP…	1555	696	15143	1.06337	1	0.979541	99.894
SMART	SM00194:PTPc	7	0.364204	0.354119	PTPRB, PTPRJ, PTPRD, PTPRF, PTPN4, PTPRA, PTPRU	1100	40	9079	1.44439	1	0.905399	99.7663
GOTERM_BP_ALL	GO:0016311~dephosphorylation	18	0.936524	0.40222	PTPRB, PTPRJ, PTPRD, PPP2R3B, SSH1, CDC14A, PTPRF, SYNJ1, PTPN4, PTPRA, PTPRU, TPTE, MTM1, G6PC, PPM1J, MTMR10, SYNJ2, MTMR6	1440	154	14116	1.14578	1	0.998909	99.9924
INTERPRO	IPR000387:Protein-tyrosine phosphatase	10	0.520291	0.443608	PTPRB, PTPRJ, MTM1, PTPRD, SSH1, PTPRF, CDC14A, PTPN4, PTPRA, PTPRU	1697	81	16659	1.21194	1	0.997557	99.9958
INTERPRO	IPR000387:Dual-specific/protein-tyrosine phosphatase, conserved region	10	0.520291	0.458551	PTPRB, PTPRJ, MTM1, PTPRD, SSH1, PTPRF, CDC14A, PTPN4, PTPRA, PTPRU	1697	82	16659	1.19716	1	0.998029	99.9973
GOTERM_MF_ALL	GO:0004725~protein tyrosine phosphatase activity	12	0.62435	0.505222	PTPRB, PTPRJ, MTM1, PTPRD, SSH1, PTPRF, CDC14A, PTPN4, PTPRA, PTPRU, MTMR6, TPTE	1555	104	15143	1.12365	1	0.992093	99.9989
GOTERM_BP_ALL	GO:0006470~protein amino acid dephosphorylation	14	0.728408	0.606327	PTPRB, PTPRJ, PTPRD, PPP2R3B, PTPRF, CDC14A, SSH1, PTPN4, PTPRA, PTPRU, TPTE, MTM1, PPM1J, MTMR6	1440	133	14116	1.03187	1	0.999633	100
Annotation Cluster 93	Enrichment Score: 0.5486139432855873
Category	Term	Count	%	PValue	Genes	List Total	Pop Hits	Pop Total	Fold Enrichment	Bonferroni	Benjamini	FDR
GOTERM_BP_ALL	GO:0032886~regulation of microtubule-based process	8	0.416233	0.228566	MACF1, MAP1A, MAP2, ASZ1, RANBP1, DST, BRCA1, TACC2	1440	49	14116	1.60045	1	0.998043	99.1649
GOTERM_BP_ALL	GO:0070507~regulation of microtubule cytoskeleton organization	7	0.364204	0.253309	MACF1, MAP1A, MAP2, ASZ1, RANBP1, DST, BRCA1	1440	42	14116	1.6338	1	0.997934	99.5423
GOTERM_BP_ALL	GO:0031110~regulation of microtubule polymerization or depolymerization	5	0.260146	0.390388	MACF1, MAP1A, MAP2, ASZ1, DST	1440	31	14116	1.58109	1	0.998833	99.9891
Annotation Cluster 94	Enrichment Score: 0.5437786895441621
Category	Term	Count	%	PValue	Genes	List Total	Pop Hits	Pop Total	Fold Enrichment	Bonferroni	Benjamini	FDR
GOTERM_BP_ALL	GO:0042402~biogenic amine catabolic process	4	0.208117	0.191512	KYNU, COLQ, SLC6A3, COMT	1440	15	14116	2.61407	1	0.997519	98.0165
GOTERM_BP_ALL	GO:0042219~cellular amino acid derivative catabolic process	4	0.208117	0.305001	KYNU, COLQ, SLC6A3, COMT	1440	19	14116	2.06374	1	0.998474	99.8781
GOTERM_BP_ALL	GO:0009310~amine catabolic process	10	0.520291	0.400098	GOT2, PDPR, KYNU, NOS1, COLQ, SLC6A3, AASS, UROC1, COMT, GLDC	1440	78	14116	1.25677	1	0.998937	99.9919
Annotation Cluster 95	Enrichment Score: 0.5434634453455047
Category	Term	Count	%	PValue	Genes	List Total	Pop Hits	Pop Total	Fold Enrichment	Bonferroni	Benjamini	FDR
GOTERM_BP_ALL	GO:0043038~amino acid activation	8	0.416233	0.1837	WARS, CARS, RARS, MARS2, AARSD1, FARSA, VARS, EIF2AK4	1440	46	14116	1.70483	1	0.997403	97.6316
GOTERM_BP_ALL	GO:0043039~tRNA aminoacylation	8	0.416233	0.1837	WARS, CARS, RARS, MARS2, AARSD1, FARSA, VARS, EIF2AK4	1440	46	14116	1.70483	1	0.997403	97.6316
GOTERM_BP_ALL	GO:0006418~tRNA aminoacylation for protein translation	8	0.416233	0.1837	WARS, CARS, RARS, MARS2, AARSD1, FARSA, VARS, EIF2AK4	1440	46	14116	1.70483	1	0.997403	97.6316
GOTERM_MF_ALL	GO:0004812~aminoacyl-tRNA ligase activity	8	0.416233	0.202842	WARS, CARS, RARS, MARS2, AARSD1, FARSA, VARS, EIF2AK4	1555	47	15143	1.65758	1	0.94054	97.4823
GOTERM_MF_ALL	GO:0016875~ligase activity, forming carbon-oxygen bonds	8	0.416233	0.202842	WARS, CARS, RARS, MARS2, AARSD1, FARSA, VARS, EIF2AK4	1555	47	15143	1.65758	1	0.94054	97.4823
GOTERM_MF_ALL	GO:0016876~ligase activity, forming aminoacyl-tRNA and related compounds	8	0.416233	0.202842	WARS, CARS, RARS, MARS2, AARSD1, FARSA, VARS, EIF2AK4	1555	47	15143	1.65758	1	0.94054	97.4823
INTERPRO	IPR014729:Rossmann-like alpha/beta/alpha sandwich fold	7	0.364204	0.217769	WARS, TRMU, CARS, RARS, MARS2, PCYT1B, VARS	1697	40	16659	1.71793	1	0.960914	98.5269
INTERPRO	IPR001412:Aminoacyl-tRNA synthetase, class I, conserved site	6	0.312175	0.261385	WARS, CARS, RARS, MARS2, VARS, WDR46	1697	34	16659	1.73237	1	0.975352	99.45
GOTERM_BP_ALL	GO:0006399~tRNA metabolic process	13	0.676379	0.548552	CARS, TRMU, AARSD1, VARS, ADAT1, WARS, RARS, TRMT5, MARS2, FARSA, EIF2AK4, RPP40, DUS3L	1440	118	14116	1.07997	1	0.999478	100
GOTERM_BP_ALL	GO:0034660~ncRNA metabolic process	23	1.19667	0.65694	TRMU, CARS, INTS1, HEATR1, AARSD1, VARS, FCF1, ADAT1, EXOSC10, WARS, WDR36, RARS, TRMT5, PIWIL1, MARS2, WDR12, FARSA, NOP56, IMP4, EIF2AK4, RPP40, UTP14C, DUS3L	1440	230	14116	0.980278	1	0.999796	100
GOTERM_BP_ALL	GO:0006412~translation	23	1.19667	0.991013	CARS, NACA, PTRH1, RRBP1, RPS9, EIF2A, AARSD1, MRPS7, VARS, MRPS30, IGHMBP2, WARS, MRPL12, MTRF1, RARS, EFTUD1, SEPSECS, MARS2, MRPL37, FARSA, EIF2AK4, EIF2B4, EIF2B5	1440	331	14116	0.68116	1	1	100
Annotation Cluster 96	Enrichment Score: 0.5398365949259291
Category	Term	Count	%	PValue	Genes	List Total	Pop Hits	Pop Total	Fold Enrichment	Bonferroni	Benjamini	FDR
GOTERM_BP_ALL	GO:0015879~carnitine transport	3	0.156087	0.154494	SLC25A20, SLC22A4, PDZK1	1440	7	14116	4.20119	1	0.997254	95.4713
GOTERM_BP_ALL	GO:0015838~betaine transport	3	0.156087	0.154494	SLC25A20, SLC22A4, PDZK1	1440	7	14116	4.20119	1	0.997254	95.4713
GOTERM_BP_ALL	GO:0015695~organic cation transport	5	0.260146	0.201966	SLC25A20, SLC22A18, SLC22A13, SLC22A4, PDZK1	1440	23	14116	2.13104	1	0.997632	98.4397
GOTERM_BP_ALL	GO:0051180~vitamin transport	5	0.260146	0.224245	SLC25A20, CUBN, SLC22A4, TCN2, PDZK1	1440	24	14116	2.04225	1	0.997934	99.0743
GOTERM_BP_ALL	GO:0015697~quaternary ammonium group transport	3	0.156087	0.349941	SLC25A20, SLC22A4, PDZK1	1440	12	14116	2.45069	1	0.998852	99.9645
GOTERM_BP_ALL	GO:0051181~cofactor transport	3	0.156087	0.619402	SLC25A20, SLC22A4, PDZK1	1440	20	14116	1.47042	1	0.999681	100
GOTERM_BP_ALL	GO:0006865~amino acid transport	9	0.468262	0.710148	SLC25A20, CLN3, SLC6A9, SLC7A2, SLC22A4, SLC7A4, SLC6A18, SLC25A15, PDZK1	1440	90	14116	0.980278	1	0.999867	100
Annotation Cluster 97	Enrichment Score: 0.5354700507104064
Category	Term	Count	%	PValue	Genes	List Total	Pop Hits	Pop Total	Fold Enrichment	Bonferroni	Benjamini	FDR
GOTERM_BP_ALL	GO:0051271~negative regulation of cell motion	10	0.520291	0.188615	DLC1, MUC2, PARD3, ACTN4, ALOX15B, PTPRU, THBS1, PLG, TRIB1, VCL	1440	63	14116	1.556	1	0.997377	97.8813
GOTERM_BP_ALL	GO:0051270~regulation of cell motion	24	1.2487	0.243955	DLC1, SELP, MUC2, PLD1, PARD3, PLXNA3, FLT1, ACTN4, ENPP2, SPHK1, MYO1F, PTPRU, IRS1, PLG, TRIB1, VCL, LAMA1, LAMA4, ACE, ALOX15B, MAP3K1, UNC5C, LAMB1, THBS1	1440	193	14116	1.219	1	0.997972	99.4241
GOTERM_BP_ALL	GO:0030334~regulation of cell migration	21	1.09261	0.273272	DLC1, SELP, MUC2, PLD1, FLT1, ENPP2, SPHK1, MYO1F, PTPRU, IRS1, PLG, TRIB1, VCL, LAMA1, LAMA4, ACE, ALOX15B, MAP3K1, UNC5C, LAMB1, THBS1	1440	169	14116	1.2181	1	0.998147	99.7223
GOTERM_BP_ALL	GO:0040012~regulation of locomotion	23	1.19667	0.313117	DLC1, SELP, MUC2, PLD1, FLT1, ENPP2, SPHK1, MYO1F, PTPRU, IRS1, PLG, TRIB1, VCL, AZU1, LAMA1, LAMA4, ACE, ALOX15B, MAP3K1, UNC5C, LAMB1, THBS1, SCG2	1440	192	14116	1.17429	1	0.998552	99.9018
GOTERM_BP_ALL	GO:0030336~negative regulation of cell migration	8	0.416233	0.361378	DLC1, MUC2, ALOX15B, PTPRU, THBS1, PLG, TRIB1, VCL	1440	57	14116	1.37583	1	0.998906	99.9744
GOTERM_BP_ALL	GO:0040013~negative regulation of locomotion	8	0.416233	0.430556	DLC1, MUC2, ALOX15B, PTPRU, THBS1, PLG, TRIB1, VCL	1440	61	14116	1.28561	1	0.998945	99.9969
Annotation Cluster 98	Enrichment Score: 0.5289575603323976
Category	Term	Count	%	PValue	Genes	List Total	Pop Hits	Pop Total	Fold Enrichment	Bonferroni	Benjamini	FDR
INTERPRO	IPR000538:Link	4	0.208117	0.164524	HAPLN3, STAB1, VCAN, STAB2	1697	14	16659	2.80478	1	0.92557	95.4358
SMART	SM00445:LINK	4	0.208117	0.235479	HAPLN3, STAB1, VCAN, STAB2	1100	14	9079	2.35818	1	0.825008	97.5801
GOTERM_MF_ALL	GO:0005540~hyaluronic acid binding	4	0.208117	0.308688	HAPLN3, STAB1, VCAN, STAB2	1555	19	15143	2.05016	1	0.975437	99.751
INTERPRO	IPR016186:C-type lectin-like	10	0.520291	0.640425	LY75, SELP, HAPLN3, STAB1, SFTPA2, COL15A1, PKD1, VCAN, STAB2, CLEC4M	1697	95	16659	1.03334	1	0.999867	100
Annotation Cluster 99	Enrichment Score: 0.5277974274758297
Category	Term	Count	%	PValue	Genes	List Total	Pop Hits	Pop Total	Fold Enrichment	Bonferroni	Benjamini	FDR
GOTERM_MF_ALL	GO:0005272~sodium channel activity	6	0.312175	0.226881	SCN9A, SCN11A, NALCN, SCNN1A, HCN3, SCN4A	1555	32	15143	1.82592	1	0.947089	98.4688
INTERPRO	IPR010526:Sodium ion transport-associated	3	0.156087	0.270898	SCN9A, SCN11A, SCN4A	1697	10	16659	2.94502	1	0.977434	99.5598
INTERPRO	IPR001696:Na+ channel	3	0.156087	0.270898	SCN9A, SCN11A, SCN4A	1697	10	16659	2.94502	1	0.977434	99.5598
GOTERM_MF_ALL	GO:0005248~voltage-gated sodium channel activity	3	0.156087	0.464944	SCN9A, SCN11A, SCN4A	1555	15	15143	1.94765	1	0.990019	99.9961
Annotation Cluster 100	Enrichment Score: 0.525060166700424
Category	Term	Count	%	PValue	Genes	List Total	Pop Hits	Pop Total	Fold Enrichment	Bonferroni	Benjamini	FDR
GOTERM_MF_ALL	GO:0019209~kinase activator activity	5	0.260146	0.250946	ALS2, MADD, ERBB3, MAPK8IP2, TAB1	1555	25	15143	1.94765	1	0.953795	99.0838
GOTERM_MF_ALL	GO:0030295~protein kinase activator activity	4	0.208117	0.27943	ALS2, MADD, ERBB3, MAPK8IP2	1555	18	15143	2.16406	1	0.965676	99.5118
GOTERM_MF_ALL	GO:0019887~protein kinase regulator activity	11	0.57232	0.31749	ALS2, IKBKAP, MADD, GMFG, ERBB3, ROPN1B, PRKAR1B, MAPK8IP2, CABLES2, DNAJC3, TRIB1	1555	81	15143	1.32248	1	0.975653	99.7978
GOTERM_MF_ALL	GO:0019207~kinase regulator activity	12	0.62435	0.356597	ALS2, IKBKAP, MADD, GMFG, ERBB3, ROPN1B, PRKAR1B, MAPK8IP2, CABLES2, TAB1, DNAJC3, TRIB1	1555	93	15143	1.25655	1	0.977322	99.9224
Annotation Cluster 101	Enrichment Score: 0.5243567170688558
Category	Term	Count	%	PValue	Genes	List Total	Pop Hits	Pop Total	Fold Enrichment	Bonferroni	Benjamini	FDR
GOTERM_BP_ALL	GO:0015908~fatty acid transport	6	0.312175	0.150485	GOT2, SLC25A20, ACE, CD36, NMUR2, LHCGR	1440	28	14116	2.1006	1	0.996929	95.0584
GOTERM_BP_ALL	GO:0015909~long-chain fatty acid transport	5	0.260146	0.159659	SLC25A20, ACE, CD36, NMUR2, LHCGR	1440	21	14116	2.33399	1	0.997234	95.9551
GOTERM_BP_ALL	GO:0050482~arachidonic acid secretion	3	0.156087	0.310918	ACE, NMUR2, LHCGR	1440	11	14116	2.67348	1	0.998515	99.8959
GOTERM_BP_ALL	GO:0032309~icosanoid secretion	3	0.156087	0.310918	ACE, NMUR2, LHCGR	1440	11	14116	2.67348	1	0.998515	99.8959
GOTERM_BP_ALL	GO:0015718~monocarboxylic acid transport	7	0.364204	0.401836	GOT2, SLC25A20, ACE, CD36, AKR1C4, NMUR2, LHCGR	1440	50	14116	1.37239	1	0.998926	99.9923
GOTERM_BP_ALL	GO:0006869~lipid transport	17	0.884495	0.408021	PNLIP, ABCA7, OSBP2, OSBPL9, LHCGR, CFTR, ABCA4, ABCG4, ABCG1, GOT2, SLC25A20, ACE, STARD5, CD36, LRP10, NMUR2, APOC4	1440	145	14116	1.14929	1	0.998838	99.9937
GOTERM_BP_ALL	GO:0046717~acid secretion	3	0.156087	0.560784	ACE, NMUR2, LHCGR	1440	18	14116	1.6338	1	0.99953	100
Annotation Cluster 102	Enrichment Score: 0.5193471451242604
Category	Term	Count	%	PValue	Genes	List Total	Pop Hits	Pop Total	Fold Enrichment	Bonferroni	Benjamini	FDR
GOTERM_BP_ALL	GO:0043558~regulation of translational initiation in response to stress	3	0.156087	0.154494	EIF2B4, EIF2AK4, EIF2B5	1440	7	14116	4.20119	1	0.997254	95.4713
GOTERM_BP_ALL	GO:0043555~regulation of translation in response to stress	3	0.156087	0.19266	EIF2B4, EIF2AK4, EIF2B5	1440	8	14116	3.67604	1	0.997506	98.0678
GOTERM_MF_ALL	GO:0031369~translation initiation factor binding	3	0.156087	0.234192	ANKHD1-EIF4EBP3, ANKHD1, EIF2B4, EIF2B5	1555	9	15143	3.24609	1	0.949851	98.6877
GOTERM_BP_ALL	GO:0045947~negative regulation of translational initiation	3	0.156087	0.388175	ANKHD1-EIF4EBP3, ANKHD1, EIF2B4, EIF2B5	1440	13	14116	2.26218	1	0.998945	99.9884
GOTERM_BP_ALL	GO:0017148~negative regulation of translation	5	0.260146	0.461497	ANKHD1-EIF4EBP3, IGF2BP2, ANKHD1, EIF2B4, EIF2AK4, EIF2B5	1440	34	14116	1.44158	1	0.999133	99.9989
GOTERM_BP_ALL	GO:0006446~regulation of translational initiation	5	0.260146	0.612977	TNF, ANKHD1-EIF4EBP3, ANKHD1, EIF2B4, EIF2AK4, EIF2B5	1440	41	14116	1.19546	1	0.999658	100
Annotation Cluster 103	Enrichment Score: 0.51748966214516
Category	Term	Count	%	PValue	Genes	List Total	Pop Hits	Pop Total	Fold Enrichment	Bonferroni	Benjamini	FDR
GOTERM_BP_ALL	GO:0030522~intracellular receptor-mediated signaling pathway	14	0.728408	0.038774	DCBLD2, AR, FLT1, CREM, ESR1, BRCA1, NCOA3, MED17, UBR5, CYP26B1, KDM3A, RARA, RBM14, MED1	1440	75	14116	1.82985	1	0.983292	51.773
GOTERM_BP_ALL	GO:0030518~steroid hormone receptor signaling pathway	10	0.520291	0.131939	AR, NCOA3, MED17, UBR5, ESR1, KDM3A, RARA, RBM14, BRCA1, MED1	1440	58	14116	1.69013	1	0.995873	92.641
GOTERM_MF_ALL	GO:0046966~thyroid hormone receptor binding	6	0.312175	0.226881	NCOA3, MED17, HR, COL11A2, NSD1, MED1	1555	32	15143	1.82592	1	0.947089	98.4688
GOTERM_BP_ALL	GO:0030521~androgen receptor signaling pathway	6	0.312175	0.303147	AR, NCOA3, MED17, KDM3A, BRCA1, MED1	1440	36	14116	1.6338	1	0.998448	99.8719
GOTERM_MF_ALL	GO:0030374~ligand-dependent nuclear receptor transcription coactivator activity	6	0.312175	0.308111	NCOA3, ZMIZ2, MED17, COL11A2, RBM14, MED1	1555	36	15143	1.62304	1	0.975964	99.7476
GOTERM_MF_ALL	GO:0042809~vitamin D receptor binding	4	0.208117	0.424979	MED17, HR, COL11A2, MED1	1555	23	15143	1.69361	1	0.986143	99.9875
GOTERM_MF_ALL	GO:0050681~androgen receptor binding	4	0.208117	0.50761	NCOA3, KDM3A, NSD1, BRCA1	1555	26	15143	1.49819	1	0.992144	99.999
GOTERM_MF_ALL	GO:0035257~nuclear hormone receptor binding	9	0.468262	0.5405	NCOA3, MED17, HR, KDM3A, COL11A2, NSD1, BRCA1, MED1, TACC2	1555	77	15143	1.13824	1	0.993875	99.9997
GOTERM_MF_ALL	GO:0051427~hormone receptor binding	9	0.468262	0.693228	NCOA3, MED17, HR, KDM3A, COL11A2, NSD1, BRCA1, MED1, TACC2	1555	88	15143	0.995959	1	0.998332	100
GOTERM_MF_ALL	GO:0035258~steroid hormone receptor binding	4	0.208117	0.762887	NCOA3, KDM3A, NSD1, BRCA1	1555	38	15143	1.02508	1	0.999293	100
Annotation Cluster 104	Enrichment Score: 0.5099791552490728
Category	Term	Count	%	PValue	Genes	List Total	Pop Hits	Pop Total	Fold Enrichment	Bonferroni	Benjamini	FDR
INTERPRO	IPR000772:Ricin B lectin	8	0.416233	0.0159992	LY75, PTPRB, GALNT10, CRYBG3, GALNT5, GALNT8, GALNT12, AIM1	1697	27	16659	2.90866	1	0.423393	24.1927
SMART	SM00458:RICIN	8	0.416233	0.0375613	LY75, PTPRB, GALNT10, CRYBG3, GALNT5, GALNT8, GALNT12, AIM1	1100	27	9079	2.44552	1	0.471402	41.1763
GOTERM_MF_ALL	GO:0004653~polypeptide N-acetylgalactosaminyltransferase activity	4	0.208117	0.27943	GALNT10, GALNT5, GALNT8, GALNT12	1555	18	15143	2.16406	1	0.965676	99.5118
GOTERM_MF_ALL	GO:0008376~acetylgalactosaminyltransferase activity	5	0.260146	0.395369	CSGALNACT1, GALNT10, GALNT5, GALNT8, GALNT12	1555	31	15143	1.57069	1	0.982426	99.9717
INTERPRO	IPR001173:Glycosyl transferase, family 2	4	0.208117	0.553431	GALNT10, GALNT5, GALNT8, GALNT12	1697	28	16659	1.40239	1	0.9995	99.9999
GOTERM_MF_ALL	GO:0008194~UDP-glycosyltransferase activity	10	0.520291	0.81634	CSGALNACT1, B4GALT3, GALNT10, B3GALT5, GALNT5, B3GNT1, GYG2, GALNT8, EXTL1, GALNT12	1555	111	15143	0.877321	1	0.999672	100
GOTERM_MF_ALL	GO:0030145~manganese ion binding	12	0.62435	0.92778	PHLPP1, B4GALT3, GALNT10, GALNT5, MRE11A, NUDT15, B3GNT1, GALNT8, GALNT12, LRRK1, PPTC7, ACVR1C	1555	154	15143	0.758826	1	0.999969	100
GOTERM_MF_ALL	GO:0016758~transferase activity, transferring hexosyl groups	13	0.676379	0.951566	B4GALT3, B3GALT5, GALNT5, GYG2, EXTL1, CSGALNACT1, MAGT1, GALNT10, PYGM, POMT1, B3GNT1, GALNT8, GALNT12	1555	174	15143	0.727571	1	0.99999	100
GOTERM_MF_ALL	GO:0016757~transferase activity, transferring glycosyl groups	19	0.988554	0.971083	B4GALT3, ST6GAL1, PRTFDC1, B3GALT5, GALNT5, GYG2, EXTL1, ALG9, CSGALNACT1, ART4, MAGT1, GALNT10, PYGM, POMT1, B3GNT1, PARP3, GALNT8, GALNT12, UTP14C	1555	256	15143	0.722762	1	0.999998	100
Annotation Cluster 105	Enrichment Score: 0.4956142495707546
Category	Term	Count	%	PValue	Genes	List Total	Pop Hits	Pop Total	Fold Enrichment	Bonferroni	Benjamini	FDR
GOTERM_BP_ALL	GO:0044264~cellular polysaccharide metabolic process	10	0.520291	0.0857963	CSGALNACT1, G6PC, NANS, PYGM, PHKB, PHKG1, AOAH, B3GNT1, GYG2, PPP1R3A	1440	53	14116	1.84958	1	0.994598	80.8748
GOTERM_BP_ALL	GO:0034637~cellular carbohydrate biosynthetic process	11	0.57232	0.161339	CSGALNACT1, GPD1, TPI1, G6PC, NANS, G6PD, PHKG1, PGD, B3GNT1, PGAM2, GYG2	1440	69	14116	1.56276	1	0.997125	96.1016
GOTERM_BP_ALL	GO:0033692~cellular polysaccharide biosynthetic process	5	0.260146	0.270453	CSGALNACT1, NANS, PHKG1, B3GNT1, GYG2	1440	26	14116	1.88515	1	0.998426	99.7017
GOTERM_BP_ALL	GO:0005977~glycogen metabolic process	6	0.312175	0.282558	G6PC, PYGM, PHKB, PHKG1, GYG2, PPP1R3A	1440	35	14116	1.68048	1	0.998184	99.7809
GOTERM_BP_ALL	GO:0016051~carbohydrate biosynthetic process	14	0.728408	0.294086	GPD1, PHKG1, GALNT5, PGD, PGAM2, GYG2, CSGALNACT1, G6PC, TPI1, NANS, G6PD, CHST9, CHST8, B3GNT1	1440	107	14116	1.28261	1	0.998323	99.8375
GOTERM_BP_ALL	GO:0044042~glucan metabolic process	6	0.312175	0.303147	G6PC, PYGM, PHKB, PHKG1, GYG2, PPP1R3A	1440	36	14116	1.6338	1	0.998448	99.8719
GOTERM_BP_ALL	GO:0006073~cellular glucan metabolic process	6	0.312175	0.303147	G6PC, PYGM, PHKB, PHKG1, GYG2, PPP1R3A	1440	36	14116	1.6338	1	0.998448	99.8719
GOTERM_BP_ALL	GO:0006006~glucose metabolic process	18	0.936524	0.391537	GPD1, TNF, PFKL, PHKG1, PHKB, CREM, HKDC1, OGDHL, PGD, PGAM2, GYG2, PFKM, PPP1R3A, TPI1, G6PC, G6PD, PYGM, ENO4	1440	153	14116	1.15327	1	0.998834	99.9895
GOTERM_BP_ALL	GO:0006112~energy reserve metabolic process	6	0.312175	0.449623	G6PC, PYGM, PHKB, PHKG1, GYG2, PPP1R3A	1440	43	14116	1.36783	1	0.999123	99.9983
GOTERM_BP_ALL	GO:0005976~polysaccharide metabolic process	13	0.676379	0.4604	PHKG1, PHKB, GALNT5, GYG2, PPP1R3A, CSGALNACT1, G6PC, NANS, PYGM, ITIH1, CHST9, AOAH, B3GNT1	1440	111	14116	1.14807	1	0.999151	99.9989
GOTERM_BP_ALL	GO:0000271~polysaccharide biosynthetic process	6	0.312175	0.490462	CSGALNACT1, NANS, PHKG1, GALNT5, B3GNT1, GYG2	1440	45	14116	1.30704	1	0.999251	99.9996
GOTERM_BP_ALL	GO:0015980~energy derivation by oxidation of organic compounds	8	0.416233	0.993297	NDUFV3, G6PC, PYGM, PHKB, PHKG1, GYG2, PPP1R3A, CAT	1440	144	14116	0.544599	1	1	100
Annotation Cluster 106	Enrichment Score: 0.49463970285752784
Category	Term	Count	%	PValue	Genes	List Total	Pop Hits	Pop Total	Fold Enrichment	Bonferroni	Benjamini	FDR
GOTERM_BP_ALL	GO:0044106~cellular amine metabolic process	39	2.02914	0.112033	KYNU, SLC6A3, AASS, COMT, VARS, SLC7A4, PFAS, GLDC, DCT, GOT2, ART4, WARS, SLC22A4, SULT1A3, ASPG, PEMT, AANAT, MARS2, PCYT1B, SULT1A4, PDPR, CLN3, CARS, NOS1, ACY1, GRIN2A, QDPR, AARSD1, PADI4, PLA2G4A, COLQ, SLC7A2, RARS, TMLHE, UROC1, FARSA, PSAT1, SLC25A15, EIF2AK4, ALDH9A1	1440	305	14116	1.25347	1	0.994852	88.8211
GOTERM_BP_ALL	GO:0009308~amine metabolic process	49	2.54943	0.129959	KYNU, SLC6A3, SLC7A4, GLDC, ART4, GOT2, WARS, ITIH1, SLC22A4, ASPG, SULT1A3, SULT1A4, CLN3, PDPR, CARS, GRIN2A, QDPR, PADI4, COLQ, RARS, CHST9, RELN, UROC1, FARSA, EIF2AK4, ALDH9A1, MED1, GALNT5, AASS, COMT, VARS, PFAS, DCT, B3GNT1, PEMT, AANAT, MARS2, PCYT1B, NOS1, ACY1, SPHK2, SPHK1, AARSD1, CSGALNACT1, ABP1, PLA2G4A, SLC7A2, TMLHE, PSAT1, SLC25A15	1440	400	14116	1.20084	1	0.995741	92.3252
GOTERM_BP_ALL	GO:0006519~cellular amino acid and derivative metabolic process	41	2.13319	0.25386	KYNU, SLC6A3, AASS, COMT, VARS, SLC7A4, PFAS, GLDC, DCT, GOT2, ART4, WARS, PEMT, SLC22A4, SULT1A3, ASPG, AANAT, MARS2, VNN1, PCYT1B, SULT1A4, PDPR, CLN3, CARS, NOS1, ACY1, GRIN2A, QDPR, PADI4, AARSD1, PLA2G4A, G6PD, COLQ, SLC7A2, RARS, TMLHE, UROC1, FARSA, PSAT1, SLC25A15, EIF2AK4, ALDH9A1	1440	352	14116	1.1418	1	0.997894	99.5484
GOTERM_BP_ALL	GO:0006520~cellular amino acid metabolic process	27	1.40479	0.285911	KYNU, AASS, VARS, SLC7A4, PFAS, GLDC, DCT, ART4, GOT2, WARS, ASPG, MARS2, PDPR, CLN3, CARS, ACY1, NOS1, QDPR, AARSD1, PADI4, SLC7A2, RARS, FARSA, UROC1, PSAT1, SLC25A15, EIF2AK4	1440	226	14116	1.17113	1	0.99817	99.799
GOTERM_BP_ALL	GO:0006082~organic acid metabolic process	61	3.17378	0.368755	KYNU, EHHADH, ACOT2, PGAM2, ACOT1, SLC7A4, ACSF2, GLDC, ACOX3, GOT2, ART4, WARS, ACOT11, ASPG, SLC22A4, AGPAT2, AASDH, PDPR, CLN3, CARS, PLD1, QDPR, PADI4, G6PC, ALOX15B, RARS, FARSA, UROC1, RNPEP, EIF2AK4, ALDH9A1, CREM, AASS, VARS, PFAS, DCT, TPI1, ALDH1A3, CYP26B1, MARS2, PEX13, PRPS1L1, FCER1A, GPD1, NOS1, ACY1, MTHFSD, AARSD1, BRCA1, OXSM, C9ORF3, CSGALNACT1, ACSM3, GBA2, PLA2G4A, SLC7A2, TM…	1440	560	14116	1.0678	1	0.998794	99.9793
GOTERM_BP_ALL	GO:0043436~oxoacid metabolic process	60	3.12175	0.389793	KYNU, EHHADH, ACOT2, PGAM2, ACOT1, SLC7A4, ACSF2, GLDC, ACOX3, GOT2, ART4, WARS, ACOT11, ASPG, SLC22A4, AGPAT2, AASDH, PDPR, CLN3, CARS, PLD1, QDPR, PADI4, G6PC, ALOX15B, RARS, FARSA, UROC1, RNPEP, EIF2AK4, ALDH9A1, CREM, AASS, VARS, PFAS, DCT, TPI1, ALDH1A3, CYP26B1, MARS2, PEX13, FCER1A, GPD1, NOS1, ACY1, MTHFSD, AARSD1, BRCA1, OXSM, C9ORF3, CSGALNACT1, ACSM3, GBA2, PLA2G4A, SLC7A2, TMLHE, CYP4…	1440	556	14116	1.05785	1	0.998903	99.9889
GOTERM_BP_ALL	GO:0019752~carboxylic acid metabolic process	60	3.12175	0.389793	KYNU, EHHADH, ACOT2, PGAM2, ACOT1, SLC7A4, ACSF2, GLDC, ACOX3, GOT2, ART4, WARS, ACOT11, ASPG, SLC22A4, AGPAT2, AASDH, PDPR, CLN3, CARS, PLD1, QDPR, PADI4, G6PC, ALOX15B, RARS, FARSA, UROC1, RNPEP, EIF2AK4, ALDH9A1, CREM, AASS, VARS, PFAS, DCT, TPI1, ALDH1A3, CYP26B1, MARS2, PEX13, FCER1A, GPD1, NOS1, ACY1, MTHFSD, AARSD1, BRCA1, OXSM, C9ORF3, CSGALNACT1, ACSM3, GBA2, PLA2G4A, SLC7A2, TMLHE, CYP4…	1440	556	14116	1.05785	1	0.998903	99.9889
GOTERM_BP_ALL	GO:0042180~cellular ketone metabolic process	60	3.12175	0.452276	KYNU, EHHADH, ACOT2, PGAM2, ACOT1, SLC7A4, ACSF2, GLDC, ACOX3, GOT2, ART4, WARS, ACOT11, ASPG, SLC22A4, AGPAT2, AASDH, PDPR, CLN3, CARS, PLD1, QDPR, PADI4, G6PC, ALOX15B, RARS, FARSA, UROC1, RNPEP, EIF2AK4, ALDH9A1, CREM, AASS, VARS, PFAS, DCT, TPI1, ALDH1A3, CYP26B1, MARS2, PEX13, FCER1A, GPD1, NOS1, ACY1, MTHFSD, AARSD1, BRCA1, OXSM, C9ORF3, CSGALNACT1, ACSM3, GBA2, PLA2G4A, SLC7A2, TMLHE, CYP4…	1440	567	14116	1.03733	1	0.999153	99.9985
GOTERM_BP_ALL	GO:0032787~monocarboxylic acid metabolic process	31	1.6129	0.581041	KYNU, EHHADH, CREM, ACOT2, ACOT1, PGAM2, ACSF2, ACOX3, TPI1, ALDH1A3, ACOT11, CYP26B1, SLC22A4, PEX13, AASDH, FCER1A, GPD1, MTHFSD, BRCA1, OXSM, C9ORF3, CSGALNACT1, ACSM3, GBA2, G6PC, PLA2G4A, ALOX15B, TMLHE, CYP4F2, RNPEP, ALDH9A1	1440	301	14116	1.00959	1	0.999601	100
GOTERM_BP_ALL	GO:0006575~cellular amino acid derivative metabolic process	16	0.832466	0.727121	KYNU, SLC6A3, GRIN2A, PADI4, COMT, PLA2G4A, G6PD, COLQ, TMLHE, SULT1A3, PEMT, SLC22A4, AANAT, VNN1, SULT1A4, PCYT1B, ALDH9A1	1440	166	14116	0.944846	1	0.999882	100
Annotation Cluster 107	Enrichment Score: 0.4856225282480542
Category	Term	Count	%	PValue	Genes	List Total	Pop Hits	Pop Total	Fold Enrichment	Bonferroni	Benjamini	FDR
GOTERM_BP_ALL	GO:0006878~cellular copper ion homeostasis	3	0.156087	0.271417	PRND, PRNP, SCO2	1440	10	14116	2.94083	1	0.998116	99.7089
GOTERM_BP_ALL	GO:0055070~copper ion homeostasis	3	0.156087	0.310918	PRND, PRNP, SCO2	1440	11	14116	2.67348	1	0.998515	99.8959
GOTERM_MF_ALL	GO:0005507~copper ion binding	9	0.468262	0.413856	DCT, AFP, ABP1, ENOX2, PRND, STEAP2, PRNP, SCO2, APLP1	1555	69	15143	1.27021	1	0.984744	99.9829
Annotation Cluster 108	Enrichment Score: 0.48215716949004983
Category	Term	Count	%	PValue	Genes	List Total	Pop Hits	Pop Total	Fold Enrichment	Bonferroni	Benjamini	FDR
GOTERM_BP_ALL	GO:0044275~cellular carbohydrate catabolic process	14	0.728408	0.0889957	GPD1, PFKL, HKDC1, OGDHL, PGD, PGAM2, PFKM, GBA2, G6PC, TPI1, G6PD, PYGM, ENO4, TREH	1440	85	14116	1.61458	1	0.993939	82.0722
GOTERM_BP_ALL	GO:0046164~alcohol catabolic process	12	0.62435	0.199694	GPD1, TPI1, G6PD, PFKL, HKDC1, SLC6A3, OGDHL, PGD, PGAM2, ENO4, PFKM, COMT	1440	81	14116	1.45226	1	0.99776	98.3557
GOTERM_BP_ALL	GO:0006007~glucose catabolic process	9	0.468262	0.235466	TPI1, G6PD, PFKL, HKDC1, OGDHL, PGD, PGAM2, ENO4, PFKM	1440	58	14116	1.52112	1	0.998071	99.2924
GOTERM_BP_ALL	GO:0044262~cellular carbohydrate metabolic process	45	2.34131	0.240347	TNF, PHKB, B3GALT5, KEL, CREM, PGD, OGDHL, PPIP5K2, PGAM2, GPCPD1, TPI1, MAN2B2, NANS, GALNT10, AOAH, POMT1, TRAK1, B3GNT1, SYNJ2, ENO4, TREH, PRPS1L1, MAN2B1, GPD1, ST6GAL1, MAN1A2, PFKL, PHKG1, HKDC1, GYG2, PPP1R3A, PFKM, ALK, MAN1C1, GDPD4, CSGALNACT1, MAN2A2, GBA2, MAGT1, G6PC, G6PD, COG7, PYGM, GK, XYLB	1440	387	14116	1.13986	1	0.997906	99.3713
GOTERM_BP_ALL	GO:0005975~carbohydrate metabolic process	59	3.06972	0.299026	PHKB, B3GALT5, PGD, OGDHL, PPIP5K2, PGAM2, GPCPD1, NANS, MAN2B2, ITIH1, POMT1, AOAH, TRAK1, SYNJ2, TREH, MAN2B1, HYAL3, MAN1A2, PFKL, PHKG1, HKDC1, PFKM, PPP1R3A, ALK, MAN2A2, MAGT1, G6PC, G6PD, ALDH1B1, CHST9, CHST8, GLB1L2, NEU3, LCT, XYLB, TNF, FGGY, GALNT5, KEL, CREM, ATHL1, HEXDC, TPI1, GALNT10, B3GNT1, ENO4, PRPS1L1, GPD1, ST6GAL1, B4GALT3, KLB, GYG2, GDPD4, MAN1C1, CSGALNACT1, GBA2, COG7, …	1440	530	14116	1.09125	1	0.998327	99.8572
GOTERM_BP_ALL	GO:0016052~carbohydrate catabolic process	14	0.728408	0.317598	GPD1, PFKL, HKDC1, OGDHL, PGD, PGAM2, PFKM, GBA2, G6PC, TPI1, G6PD, PYGM, ENO4, TREH	1440	109	14116	1.25907	1	0.998626	99.913
GOTERM_BP_ALL	GO:0006066~alcohol metabolic process	48	2.4974	0.321484	PHKB, SLC6A3, OGDHL, PGD, PPIP5K2, PGAM2, GPCPD1, MAN2B2, SULT1A3, SYNJ2, SULT1A4, CAT, MAN2B1, PFKL, PHKG1, HKDC1, GRIN2A, CFTR, PFKM, PPP1R3A, MAN2A2, G6PC, G6PD, COLQ, XYLB, TNF, MVD, CREM, ABCA2, COMT, TPI1, DHCR7, PEMT, PCSK9, ENO4, PRPS1L1, PCYT1B, GPD1, CUBN, SPHK2, SPHK1, GYG2, GDPD4, ABCG1, DOLK, CSGALNACT1, PLA2G4A, PYGM, GK	1440	429	14116	1.09681	1	0.998635	99.9217
GOTERM_BP_ALL	GO:0046364~monosaccharide biosynthetic process	6	0.312175	0.32395	GPD1, TPI1, G6PC, G6PD, PGD, PGAM2	1440	37	14116	1.58964	1	0.998597	99.9268
GOTERM_BP_ALL	GO:0006096~glycolysis	7	0.364204	0.345175	TPI1, PFKL, HKDC1, OGDHL, PGAM2, ENO4, PFKM	1440	47	14116	1.45999	1	0.998748	99.9593
GOTERM_BP_ALL	GO:0006006~glucose metabolic process	18	0.936524	0.391537	GPD1, TNF, PFKL, PHKG1, PHKB, CREM, HKDC1, OGDHL, PGD, PGAM2, GYG2, PFKM, PPP1R3A, TPI1, G6PC, G6PD, PYGM, ENO4	1440	153	14116	1.15327	1	0.998834	99.9895
GOTERM_BP_ALL	GO:0019320~hexose catabolic process	9	0.468262	0.406452	TPI1, G6PD, PFKL, HKDC1, OGDHL, PGD, PGAM2, ENO4, PFKM	1440	69	14116	1.27862	1	0.998906	99.9934
GOTERM_BP_ALL	GO:0046365~monosaccharide catabolic process	9	0.468262	0.438538	TPI1, G6PD, PFKL, HKDC1, OGDHL, PGD, PGAM2, ENO4, PFKM	1440	71	14116	1.24261	1	0.999028	99.9976
GOTERM_BP_ALL	GO:0019318~hexose metabolic process	21	1.09261	0.494509	GPD1, TNF, PFKL, PHKG1, PHKB, CREM, HKDC1, OGDHL, PGD, PGAM2, GYG2, PFKM, PPP1R3A, MAN2A2, TPI1, G6PC, G6PD, MAN2B2, PYGM, ENO4, MAN2B1	1440	192	14116	1.07218	1	0.999268	99.9997
GOTERM_BP_ALL	GO:0005996~monosaccharide metabolic process	24	1.2487	0.500143	GPD1, TNF, PFKL, PHKG1, PHKB, CREM, HKDC1, OGDHL, PGD, PGAM2, GYG2, PPP1R3A, PFKM, CSGALNACT1, MAN2A2, TPI1, G6PC, G6PD, MAN2B2, PYGM, ENO4, PRPS1L1, MAN2B1, XYLB	1440	222	14116	1.05976	1	0.999279	99.9997
GOTERM_BP_ALL	GO:0006091~generation of precursor metabolites and energy	22	1.14464	0.988144	ATP5D, ENOX2, PFKL, PHKG1, PHKB, HKDC1, OGDHL, PGAM2, AQP7, GYG2, PPP1R3A, PFKM, NDUFV3, ATP6V1C2, TPI1, G6PC, PYGM, ENO4, CAT, CYBASC3, STEAP2, XYLB	1440	313	14116	0.689013	1	1	100
Annotation Cluster 109	Enrichment Score: 0.4772260981761626
Category	Term	Count	%	PValue	Genes	List Total	Pop Hits	Pop Total	Fold Enrichment	Bonferroni	Benjamini	FDR
GOTERM_BP_ALL	GO:0050715~positive regulation of cytokine secretion	6	0.312175	0.0779464	NOD2, TNF, SAA1, CASP1, NLRP3, IL1A	1440	23	14116	2.55725	1	0.995025	77.6087
GOTERM_BP_ALL	GO:0001819~positive regulation of cytokine production	14	0.728408	0.124749	MAVS, TNF, IL18, NLRP3, POLR3C, ARNT, NOD2, SAA1, IL1B, RARA, CASP1, THBS1, IL1A, AGPAT2	1440	90	14116	1.52488	1	0.995461	91.4318
GOTERM_BP_ALL	GO:0050716~positive regulation of interleukin-1 secretion	4	0.208117	0.164978	NOD2, SAA1, CASP1, NLRP3	1440	14	14116	2.80079	1	0.997377	96.402
GOTERM_BP_ALL	GO:0050707~regulation of cytokine secretion	6	0.312175	0.185346	NOD2, TNF, SAA1, CASP1, NLRP3, IL1A	1440	30	14116	1.96056	1	0.997434	97.7182
GOTERM_BP_ALL	GO:0032879~regulation of localization	70	3.64204	0.18623	DLC1, PLXNA3, SLC15A1, LHCGR, RHOQ, RCVRN, GHRHR, ACVR1C, VCL, PACSIN1, NOD2, PACSIN3, WWP2, SAA1, IL1B, RAB26, UNC5C, CASP1, IL1A, PLD1, ACTN4, PFKL, PTPRU, PFKM, EDAR, NLRP3, IRS1, PCLO, CD36, ALOX15B, LACRT, SCIN, LCK, RYR1, RYR2, PRKCZ, PARD3, TNF, ERBB3, ENPP2, ABCA2, TRIB1, STON1-GTF2A1L, AZU1, ACE, SORBS1, MAP3K1, APOC4, EXOC4, PCSK9, PTX3, LAMB1, THBS1, EHD4, FCER1A, SELP, MUC2, FLT1, NOS…	1440	610	14116	1.12491	1	0.997396	97.7634
GOTERM_BP_ALL	GO:0050704~regulation of interleukin-1 secretion	4	0.208117	0.191512	NOD2, SAA1, CASP1, NLRP3	1440	15	14116	2.61407	1	0.997519	98.0165
GOTERM_BP_ALL	GO:0032652~regulation of interleukin-1 production	5	0.260146	0.201966	AZU1, NOD2, SAA1, CASP1, NLRP3	1440	23	14116	2.13104	1	0.997632	98.4397
GOTERM_BP_ALL	GO:0051222~positive regulation of protein transport	10	0.520291	0.240325	PRKCZ, NOD2, TNF, SAA1, LACRT, IL1B, EDAR, CASP1, NLRP3, IL1A	1440	67	14116	1.4631	1	0.997981	99.3709
GOTERM_BP_ALL	GO:0032732~positive regulation of interleukin-1 production	4	0.208117	0.247238	NOD2, SAA1, CASP1, NLRP3	1440	17	14116	2.30654	1	0.997868	99.4685
GOTERM_BP_ALL	GO:0032651~regulation of interleukin-1 beta production	4	0.208117	0.334142	AZU1, NOD2, CASP1, NLRP3	1440	20	14116	1.96056	1	0.998773	99.9447
GOTERM_BP_ALL	GO:0051050~positive regulation of transport	26	1.35276	0.337876	PRKCZ, TNF, ERBB3, LHCGR, RHOQ, GHRHR, AZU1, NOD2, SORBS1, SAA1, IL1B, PCSK9, CASP1, PTX3, IL1A, FCER1A, ACTN4, EDAR, PFKM, NLRP3, IRS1, PLA2G4A, AVPR1B, SCIN, LACRT, PDZK1	1440	223	14116	1.14292	1	0.998741	99.9501
GOTERM_BP_ALL	GO:0050718~positive regulation of interleukin-1 beta secretion	3	0.156087	0.349941	NOD2, CASP1, NLRP3	1440	12	14116	2.45069	1	0.998852	99.9645
GOTERM_BP_ALL	GO:0050706~regulation of interleukin-1 beta secretion	3	0.156087	0.388175	NOD2, CASP1, NLRP3	1440	13	14116	2.26218	1	0.998945	99.9884
GOTERM_BP_ALL	GO:0050714~positive regulation of protein secretion	6	0.312175	0.407975	NOD2, TNF, SAA1, CASP1, NLRP3, IL1A	1440	41	14116	1.43455	1	0.998864	99.9937
GOTERM_BP_ALL	GO:0032731~positive regulation of interleukin-1 beta production	3	0.156087	0.425374	NOD2, CASP1, NLRP3	1440	14	14116	2.1006	1	0.998947	99.9963
GOTERM_BP_ALL	GO:0070201~regulation of establishment of protein localization	14	0.728408	0.464392	PRKCZ, TNF, RHOQ, EDAR, NLRP3, NOD2, SORBS1, SAA1, WWP2, LACRT, EXOC4, IL1B, CASP1, IL1A	1440	121	14116	1.13421	1	0.999167	99.999
GOTERM_BP_ALL	GO:0032880~regulation of protein localization	15	0.780437	0.549364	PRKCZ, TNF, RHOQ, EDAR, NLRP3, DDX4, NOD2, SORBS1, SAA1, WWP2, LACRT, EXOC4, IL1B, CASP1, IL1A	1440	138	14116	1.06552	1	0.999477	100
GOTERM_BP_ALL	GO:0051047~positive regulation of secretion	12	0.62435	0.56097	FCER1A, NOD2, TNF, SAA1, SCIN, LACRT, AVPR1B, PFKM, CASP1, NLRP3, GHRHR, IL1A	1440	109	14116	1.0792	1	0.999522	100
GOTERM_BP_ALL	GO:0051223~regulation of protein transport	12	0.62435	0.622358	PRKCZ, NOD2, TNF, WWP2, SAA1, LACRT, EXOC4, IL1B, EDAR, CASP1, NLRP3, IL1A	1440	114	14116	1.03187	1	0.999696	100
GOTERM_BP_ALL	GO:0051049~regulation of transport	43	2.23725	0.670668	PRKCZ, TNF, SLC15A1, ERBB3, LHCGR, RHOQ, ABCA2, RCVRN, GHRHR, ACVR1C, STON1-GTF2A1L, AZU1, NOD2, PACSIN1, SORBS1, PACSIN3, WWP2, SAA1, EXOC4, PCSK9, IL1B, RAB26, PTX3, THBS1, CASP1, IL1A, EHD4, FCER1A, NOS1, PFKL, ACTN4, GTF2A1L, EDAR, PFKM, NLRP3, PCLO, IRS1, PLA2G4A, LACRT, AVPR1B, SCIN, RYR2, UTS2R, PDZK1	1440	435	14116	0.96901	1	0.99981	100
GOTERM_BP_ALL	GO:0050708~regulation of protein secretion	6	0.312175	0.717779	NOD2, TNF, SAA1, CASP1, NLRP3, IL1A	1440	58	14116	1.01408	1	0.999878	100
GOTERM_BP_ALL	GO:0051046~regulation of secretion	19	0.988554	0.761063	FCER1A, TNF, PFKL, ERBB3, PFKM, NLRP3, PCLO, GHRHR, ACVR1C, NOD2, SAA1, SCIN, LACRT, AVPR1B, IL1B, UTS2R, RAB26, CASP1, IL1A	1440	202	14116	0.922043	1	0.999913	100
GOTERM_BP_ALL	GO:0060341~regulation of cellular localization	19	0.988554	0.955783	FCER1A, TNF, PFKL, ABCA2, PFKM, EDAR, NLRP3, PCLO, GHRHR, ACVR1C, NOD2, SAA1, AVPR1B, LACRT, RYR2, IL1B, RAB26, CASP1, IL1A	1440	248	14116	0.751019	1	0.999999	100
Annotation Cluster 110	Enrichment Score: 0.46204354538879
Category	Term	Count	%	PValue	Genes	List Total	Pop Hits	Pop Total	Fold Enrichment	Bonferroni	Benjamini	FDR
GOTERM_BP_ALL	GO:0006944~membrane fusion	9	0.468262	0.167667	CLN3, NPLOC4, VAV3, RABEP1, ROPN1B, OTOF, ADAM2, ATG7, CRISP1	1440	53	14116	1.66462	1	0.99738	96.6098
GOTERM_BP_ALL	GO:0017156~calcium ion-dependent exocytosis	5	0.260146	0.201966	ROPN1B, SCIN, SDF4, AKAP3, PCSK4	1440	23	14116	2.13104	1	0.997632	98.4397
GOTERM_BP_ALL	GO:0007342~fusion of sperm to egg plasma membrane	3	0.156087	0.231835	ROPN1B, ADAM2, CRISP1	1440	9	14116	3.26759	1	0.998084	99.2278
GOTERM_BP_ALL	GO:0045026~plasma membrane fusion	3	0.156087	0.310918	ROPN1B, ADAM2, CRISP1	1440	11	14116	2.67348	1	0.998515	99.8959
GOTERM_BP_ALL	GO:0007340~acrosome reaction	3	0.156087	0.349941	ROPN1B, AKAP3, PCSK4	1440	12	14116	2.45069	1	0.998852	99.9645
GOTERM_BP_ALL	GO:0007338~single fertilization	6	0.312175	0.745412	ROPN1B, ADAM2, CRISP1, ADAM21, AKAP3, PCSK4	1440	60	14116	0.980278	1	0.999897	100
GOTERM_BP_ALL	GO:0009566~fertilization	6	0.312175	0.915698	ROPN1B, ADAM2, CRISP1, ADAM21, AKAP3, PCSK4	1440	79	14116	0.744515	1	0.999997	100
Annotation Cluster 111	Enrichment Score: 0.45886898342378113
Category	Term	Count	%	PValue	Genes	List Total	Pop Hits	Pop Total	Fold Enrichment	Bonferroni	Benjamini	FDR
GOTERM_BP_ALL	GO:0007283~spermatogenesis	38	1.97711	0.165124	DNAH9, CAPZA3, NANOS2, CREM, MLH1, PGAM2, MOV10L1, AQP7, SOHLH2, SPAG16, ROPN1B, DDX25, CYP26B1, SPATA2, PIWIL1, KDM3A, PCYT1B, ODF1, ADCY10, PCSK4, SPATA7, ADAM28, C17ORF47, BRD2, MSH4, HERC2, BIRC3, CYLC1, VCX3B, MAST2, TXNDC2, ZGLP1, SPATA16, TSGA10, ADAM18, PTCH2, TSSK6, UTP14C	1440	308	14116	1.20943	1	0.997252	96.4136
GOTERM_BP_ALL	GO:0048232~male gamete generation	38	1.97711	0.165124	DNAH9, CAPZA3, NANOS2, CREM, MLH1, PGAM2, MOV10L1, AQP7, SOHLH2, SPAG16, ROPN1B, DDX25, CYP26B1, SPATA2, PIWIL1, KDM3A, PCYT1B, ODF1, ADCY10, PCSK4, SPATA7, ADAM28, C17ORF47, BRD2, MSH4, HERC2, BIRC3, CYLC1, VCX3B, MAST2, TXNDC2, ZGLP1, SPATA16, TSGA10, ADAM18, PTCH2, TSSK6, UTP14C	1440	308	14116	1.20943	1	0.997252	96.4136
GOTERM_BP_ALL	GO:0007276~gamete generation	45	2.34131	0.285265	DNAH9, TDRD6, CAPZA3, NANOS2, CREM, PRKDC, PGAM2, MLH1, MOV10L1, AQP7, SOHLH2, SPAG16, PRMT7, ROPN1B, DDX25, CYP26B1, SPATA2, PIWIL1, KDM3A, PCYT1B, ODF1, ADCY10, PCSK4, SPATA7, FANCC, ADAM28, C17ORF47, BRD2, MSH4, HERC2, BIRC3, CYLC1, AFP, PLA2G4A, VCX3B, MAST2, TXNDC2, ZGLP1, TSGA10, SPATA16, ADAM18, MTOR, PTCH2, TSSK6, UTP14C	1440	395	14116	1.11677	1	0.998197	99.7957
GOTERM_BP_ALL	GO:0048609~reproductive process in a multicellular organism	53	2.75754	0.379651	CAPZA3, SLC6A3, LHCGR, PGAM2, MLH1, MOV10L1, AQP7, GHRHR, SOHLH2, SPAG16, PRMT7, DDX25, PIWIL1, ADCY10, EIF2B4, FANCC, EIF2B5, HERC2, TXNDC2, VCX3B, MAST2, ZGLP1, SPATA16, ADAM18, DNAH9, TDRD6, NANOS2, CREM, ASZ1, PRKDC, COMT, ROPN1B, CYP26B1, SPATA2, KDM3A, ODF1, PCYT1B, PCSK4, SPATA7, ADAM28, C17ORF47, BRD2, MET, MSH4, BIRC3, CYLC1, AFP, PLA2G4A, TSGA10, PTCH2, MTOR, UTP14C, TSSK6	1440	487	14116	1.06683	1	0.998931	99.985
GOTERM_BP_ALL	GO:0032504~multicellular organism reproduction	53	2.75754	0.379651	CAPZA3, SLC6A3, LHCGR, PGAM2, MLH1, MOV10L1, AQP7, GHRHR, SOHLH2, SPAG16, PRMT7, DDX25, PIWIL1, ADCY10, EIF2B4, FANCC, EIF2B5, HERC2, TXNDC2, VCX3B, MAST2, ZGLP1, SPATA16, ADAM18, DNAH9, TDRD6, NANOS2, CREM, ASZ1, PRKDC, COMT, ROPN1B, CYP26B1, SPATA2, KDM3A, ODF1, PCYT1B, PCSK4, SPATA7, ADAM28, C17ORF47, BRD2, MET, MSH4, BIRC3, CYLC1, AFP, PLA2G4A, TSGA10, PTCH2, MTOR, UTP14C, TSSK6	1440	487	14116	1.06683	1	0.998931	99.985
GOTERM_BP_ALL	GO:0019953~sexual reproduction	49	2.54943	0.438293	CAPZA3, PGAM2, MLH1, MOV10L1, AQP7, SOHLH2, SPAG16, PRMT7, ADAM2, DDX25, PIWIL1, ADCY10, FANCC, CRISP1, HERC2, TXNDC2, VCX3B, MAST2, ZGLP1, SPATA16, ADAM18, AKAP3, DNAH9, TDRD6, CREM, NANOS2, PRKDC, ROPN1B, CYP26B1, SPATA2, KDM3A, ODF1, PCYT1B, PCSK4, SPATA7, ADAM28, C17ORF47, BRD2, MSH4, BIRC3, CYLC1, AFP, PLA2G4A, TSGA10, ADAM21, PTCH2, MTOR, UTP14C, TSSK6	1440	458	14116	1.04877	1	0.999044	99.9976
GOTERM_BP_ALL	GO:0022414~reproductive process	76	3.95421	0.647608	CAPZA3, SLC6A3, LHCGR, MLH1, TP63, PGAM2, AQP7, MOV10L1, GHRHR, SOHLH2, SPAG16, LNPEP, PRMT7, WWP2, DDX25, ADAM2, PIWIL1, IL1B, ADCY10, FANCA, EIF2B4, EIF2B5, FANCC, AR, CRISP1, CCL4L1, CCL4L2, HERC2, LIG4, CLEC4M, MAST2, TXNDC2, VCX3B, ALOX15B, GRN, ZGLP1, SPATA16, ADAM18, AKAP3, DNAH9, TDRD6, NANOS2, CREM, ENDOU, ASZ1, HCFC1, PRKDC, COMT, TAC3, ROPN1B, TRO, CYP26B1, SPATA2, KDM3A, PCYT1B, ODF1,…	1440	762	14116	0.977705	1	0.999769	100
GOTERM_BP_ALL	GO:0000003~reproduction	76	3.95421	0.670399	CAPZA3, SLC6A3, LHCGR, MLH1, TP63, PGAM2, AQP7, MOV10L1, GHRHR, SOHLH2, SPAG16, LNPEP, PRMT7, WWP2, DDX25, ADAM2, PIWIL1, IL1B, ADCY10, FANCA, EIF2B4, EIF2B5, FANCC, AR, CRISP1, CCL4L1, CCL4L2, HERC2, LIG4, CLEC4M, MAST2, TXNDC2, VCX3B, ALOX15B, GRN, ZGLP1, SPATA16, ADAM18, AKAP3, DNAH9, TDRD6, NANOS2, CREM, ENDOU, ASZ1, HCFC1, PRKDC, COMT, TAC3, ROPN1B, TRO, CYP26B1, SPATA2, KDM3A, PCYT1B, ODF1,…	1440	767	14116	0.971331	1	0.999812	100
Annotation Cluster 112	Enrichment Score: 0.4571275814430506
Category	Term	Count	%	PValue	Genes	List Total	Pop Hits	Pop Total	Fold Enrichment	Bonferroni	Benjamini	FDR
GOTERM_BP_ALL	GO:0007517~muscle organ development	29	1.50884	0.0882642	ALS2, AEBP1, FOXK1, TCAP, ERBB3, TNC, UTRN, MYL1, TP63, MOV10L1, TAGLN2, TTN, MTM1, DMD, COL6A3, AGRN, UNC45B, MYH3, MET, HSPG2, CENPF, MYLPF, FLNB, MEF2D, EP300, NEB, PTCD2, ITGA7, MYH10	1440	211	14116	1.3473	1	0.994127	81.8048
GOTERM_BP_ALL	GO:0048747~muscle fiber development	7	0.364204	0.140434	ALS2, TCAP, TNC, PTCD2, UTRN, AGRN, TTN	1440	35	14116	1.96056	1	0.996634	93.8615
GOTERM_BP_ALL	GO:0055002~striated muscle cell development	9	0.468262	0.155309	ALS2, ACTG1, TCAP, TNC, PTCD2, UTRN, AGRN, TTN, MYH10	1440	52	14116	1.69663	1	0.997037	95.5511
GOTERM_BP_ALL	GO:0055001~muscle cell development	9	0.468262	0.207241	ALS2, ACTG1, TCAP, TNC, PTCD2, UTRN, AGRN, TTN, MYH10	1440	56	14116	1.57545	1	0.997329	98.6193
GOTERM_BP_ALL	GO:0007528~neuromuscular junction development	4	0.208117	0.334142	ALS2, TNC, UTRN, AGRN	1440	20	14116	1.96056	1	0.998773	99.9447
GOTERM_BP_ALL	GO:0051146~striated muscle cell differentiation	11	0.57232	0.408349	ALS2, ACTG1, NOS1, TCAP, TNC, PTCD2, UTRN, AGRN, NEO1, TTN, MYH10	1440	88	14116	1.22535	1	0.998819	99.9937
GOTERM_BP_ALL	GO:0060537~muscle tissue development	14	0.728408	0.513157	ALS2, TCAP, ERBB3, TNC, UTRN, HSPG2, TP63, MYLPF, TTN, EP300, DMD, PTCD2, AGRN, MYH10	1440	125	14116	1.09791	1	0.999315	99.9998
GOTERM_BP_ALL	GO:0007519~skeletal muscle tissue development	8	0.416233	0.515332	ALS2, EP300, ERBB3, TNC, DMD, UTRN, MYLPF, AGRN	1440	66	14116	1.18822	1	0.999332	99.9998
GOTERM_BP_ALL	GO:0060538~skeletal muscle organ development	8	0.416233	0.515332	ALS2, EP300, ERBB3, TNC, DMD, UTRN, MYLPF, AGRN	1440	66	14116	1.18822	1	0.999332	99.9998
GOTERM_BP_ALL	GO:0048741~skeletal muscle fiber development	4	0.208117	0.554393	ALS2, TNC, UTRN, AGRN	1440	28	14116	1.4004	1	0.999501	100
GOTERM_BP_ALL	GO:0014706~striated muscle tissue development	13	0.676379	0.560755	ALS2, TCAP, ERBB3, TNC, UTRN, HSPG2, MYLPF, TTN, EP300, DMD, PTCD2, AGRN, MYH10	1440	119	14116	1.07089	1	0.999538	100
GOTERM_BP_ALL	GO:0042692~muscle cell differentiation	13	0.676379	0.584768	ALS2, NOS1, TCAP, TNC, UTRN, NEO1, TTN, PLG, ACTG1, SYNE1, PTCD2, AGRN, MYH10	1440	121	14116	1.05319	1	0.999611	100
GOTERM_BP_ALL	GO:0048738~cardiac muscle tissue development	5	0.260146	0.846155	TCAP, PTCD2, HSPG2, TTN, MYH10	1440	57	14116	0.859893	1	0.999975	100
Annotation Cluster 113	Enrichment Score: 0.45384849402957445
Category	Term	Count	%	PValue	Genes	List Total	Pop Hits	Pop Total	Fold Enrichment	Bonferroni	Benjamini	FDR
GOTERM_BP_ALL	GO:0051056~regulation of small GTPase mediated signal transduction	34	1.76899	0.0797258	DLC1, ALS2, RABGAP1, TBC1D3G, SIPA1, IQGAP3, RGL3, RABGAP1L, IQGAP2, CYTH3, TTN, ARFGEF2, SCRIB, RASAL2, AGAP7, PLEKHG2, TIAM2, GIT2, TBC1D4, RASA3, ECT2L, OBSCN, VAV3, KIAA1244, ARHGEF18, ARHGEF5, PSD2, ARHGEF15, FARP1, RALGAPA2, PLCE1, RELN, MTOR, TBC1D20	1440	252	14116	1.3226	1	0.995185	78.3923
GOTERM_BP_ALL	GO:0009966~regulation of signal transduction	88	4.57856	0.630864	DLC1, ALS2, ELF1, LHCGR, IQGAP3, TSPAN6, RGL3, IQGAP2, TP63, TTN, GHRHR, SPRY3, NOD2, AGAP7, TIAM2, GIT2, RGN, IL1B, CAT, SOX17, CASP1, AGPAT2, PTPRF, MADD, ARHGEF18, ARHGEF5, ESR1, SOCS4, TLE1, ARHGEF15, PSD2, IRS1, FARP1, RALGAPA2, PLCE1, TNFRSF10B, NCOA3, HIPK3, LCK, RELN, MAVS, PRKCZ, TNF, RABGAP1, TBC1D3G, ERBB3, SIPA1, FPR1, RABGAP1L, CYTH3, PRDM16, ARFGEF2, SCRIB, ARNT, TRIB1, RASAL2, IRAK…	1440	878	14116	0.982511	1	0.999734	100
GOTERM_BP_ALL	GO:0010646~regulation of cell communication	97	5.04683	0.864809	DLC1, ALS2, GRIK3, LHCGR, RGL3, TSPAN6, IQGAP3, IQGAP2, TTN, GHRHR, AGAP7, TIAM2, GIT2, IL1B, RGN, PTPRF, MADD, GRIN2A, SOCS4, PSD2, IRS1, FARP1, RALGAPA2, PLCE1, RELN, MAVS, TBC1D3G, ERBB3, SIPA1, RABGAP1L, ARFGEF2, SCRIB, ARNT, RASAL2, IRAK3, UBASH3A, TRAF5, FCER1A, DAND5, OBSCN, VAV3, TAOK2, SMAD6, MET, RGS3, AVPR1B, HGS, MTOR, TBC1D20, ELF1, TP63, ACVR1C, SPRY3, NOD2, CAT, SOX17, CASP1, AGPAT…	1440	1038	14116	0.916059	1	0.999985	100
Annotation Cluster 114	Enrichment Score: 0.44880226792897615
Category	Term	Count	%	PValue	Genes	List Total	Pop Hits	Pop Total	Fold Enrichment	Bonferroni	Benjamini	FDR
INTERPRO	IPR018355:SPla/RYanodine receptor subgroup	10	0.520291	0.102341	BTN3A1, TRIM7, SPSB2, RYR1, TRIM14, BTNL3, RYR2, TRIM25, HERC1, BTN3A3	1697	55	16659	1.78486	1	0.846673	84.3404
SMART	SM00449:SPRY	10	0.520291	0.2158	BTN3A1, TRIM7, SPSB2, RYR1, TRIM14, BTNL3, RYR2, TRIM25, HERC1, BTN3A3	1100	55	9079	1.50066	1	0.81035	96.5584
INTERPRO	IPR003877:SPla/RYanodine receptor SPRY	11	0.57232	0.350218	BTN3A1, TRIM43, TRIM7, SPSB2, RYR1, TRIM14, BTNL3, RYR2, TRIM25, HERC1, BTN3A3	1697	84	16659	1.28552	1	0.99105	99.9391
INTERPRO	IPR001870:B302 (SPRY)-like	11	0.57232	0.392529	BTN3A1, TRIM43, TRIM7, SPSB2, RYR1, TRIM14, BTNL3, RYR2, TRIM25, HERC1, BTN3A3	1697	87	16659	1.2412	1	0.994896	99.9808
INTERPRO	IPR006574:SPRY-associated	6	0.312175	0.548202	BTN3A1, TRIM7, TRIM14, BTNL3, TRIM25, BTN3A3	1697	48	16659	1.22709	1	0.999481	99.9999
INTERPRO	IPR003879:Butyrophylin-like	7	0.364204	0.614156	BTN3A1, TRIM43, TRIM7, TRIM14, BTNL3, TRIM25, BTN3A3	1697	62	16659	1.10834	1	0.999779	100
SMART	SM00589:PRY	6	0.312175	0.706078	BTN3A1, TRIM7, TRIM14, BTNL3, TRIM25, BTN3A3	1100	48	9079	1.0317	1	0.988993	100
Annotation Cluster 115	Enrichment Score: 0.4479492386738078
Category	Term	Count	%	PValue	Genes	List Total	Pop Hits	Pop Total	Fold Enrichment	Bonferroni	Benjamini	FDR
INTERPRO	IPR011510:Sterile alpha motif homology 2	8	0.416233	0.117995	PPFIA2, DLC1, CNKSR1, EPHA7, SARM1, PPFIBP1, ASZ1, TP63	1697	41	16659	1.91546	1	0.865322	88.4236
INTERPRO	IPR001660:Sterile alpha motif SAM	12	0.62435	0.346756	PPFIA2, DLC1, CNKSR1, EPHA7, SARM1, PPFIBP1, TP63, SHANK1, SHANK2, SEC23IP, PHC1, EPHA2	1697	93	16659	1.26668	1	0.990995	99.9333
SMART	SM00454:SAM	12	0.62435	0.58074	PPFIA2, DLC1, CNKSR1, EPHA7, SARM1, PPFIBP1, TP63, SHANK1, SHANK2, SEC23IP, PHC1, EPHA2	1100	93	9079	1.06499	1	0.972121	99.9994
INTERPRO	IPR013761:Sterile alpha motif-type	8	0.416233	0.679727	EPHA7, PPFIBP1, TP63, SHANK1, ETV6, SHANK2, PHC1, EPHA2	1697	77	16659	1.01992	1	0.999935	100
Annotation Cluster 116	Enrichment Score: 0.4432262724865253
Category	Term	Count	%	PValue	Genes	List Total	Pop Hits	Pop Total	Fold Enrichment	Bonferroni	Benjamini	FDR
INTERPRO	IPR000975:Interleukin-1	3	0.156087	0.270898	IL18, IL1B, IL1A	1697	10	16659	2.94502	1	0.977434	99.5598
SMART	SM00125:IL1	3	0.156087	0.345815	IL18, IL1B, IL1A	1100	10	9079	2.47609	1	0.901911	99.721
GOTERM_MF_ALL	GO:0005149~interleukin-1 receptor binding	3	0.156087	0.499656	IL18, IL1B, IL1A	1555	16	15143	1.82592	1	0.991903	99.9987
Annotation Cluster 117	Enrichment Score: 0.4371531173919728
Category	Term	Count	%	PValue	Genes	List Total	Pop Hits	Pop Total	Fold Enrichment	Bonferroni	Benjamini	FDR
GOTERM_BP_ALL	GO:0060249~anatomical structure homeostasis	16	0.832466	0.119417	MUC2, CUBN, MRE11A, FGGY, PRKDC, COL2A1, PFKM, TERF2IP, MUC6, BBS10, PLG, MTM1, PLA2G4A, DMD, COL11A2, ERCC4	1440	106	14116	1.47966	1	0.995406	90.4165
GOTERM_BP_ALL	GO:0001894~tissue homeostasis	7	0.364204	0.631408	MUC2, PLA2G4A, CUBN, COL2A1, COL11A2, BBS10, MUC6	1440	63	14116	1.0892	1	0.999732	100
GOTERM_BP_ALL	GO:0048871~multicellular organismal homeostasis	9	0.468262	0.647386	MUC2, PLA2G4A, CUBN, IL1B, COL2A1, COL11A2, BBS10, MUC6, IL1A	1440	85	14116	1.03794	1	0.999772	100
Annotation Cluster 118	Enrichment Score: 0.4364285186640861
Category	Term	Count	%	PValue	Genes	List Total	Pop Hits	Pop Total	Fold Enrichment	Bonferroni	Benjamini	FDR
INTERPRO	IPR002198:Short-chain dehydrogenase/reductase SDR	9	0.468262	0.248969	RDH11, HSD17B12, DHRS11, DECR2, DHRS4L2, QDPR, RDH14, RDH13, DHRS7	1697	59	16659	1.49747	1	0.970432	99.2677
INTERPRO	IPR002347:Glucose/ribitol dehydrogenase	8	0.416233	0.292144	RDH11, HSD17B12, DHRS11, DECR2, DHRS4L2, RDH14, RDH13, DHRS7	1697	53	16659	1.48177	1	0.982959	99.7351
INTERPRO	IPR016040:NAD(P)-binding domain	15	0.780437	0.674485	GPD1, EHHADH, DHRS11, PGD, HSD17B12, DECR2, UBA7, DHRS4L2, DHRS7, RDH11, G6PD, ATG7, STEAP2, RDH14, RDH13	1697	150	16659	0.981674	1	0.999928	100
Annotation Cluster 119	Enrichment Score: 0.4361803179494149
Category	Term	Count	%	PValue	Genes	List Total	Pop Hits	Pop Total	Fold Enrichment	Bonferroni	Benjamini	FDR
GOTERM_MF_ALL	GO:0005158~insulin receptor binding	5	0.260146	0.322579	PTPRF, SORBS1, DOK7, FRS3, IRS1	1555	28	15143	1.73898	1	0.975311	99.8209
INTERPRO	IPR002404:Insulin receptor substrate-1, PTB	3	0.156087	0.349321	DOK7, FRS3, IRS1	1697	12	16659	2.45418	1	0.991148	99.9376
SMART	SM00310:PTBI	3	0.156087	0.436111	DOK7, FRS3, IRS1	1100	12	9079	2.06341	1	0.942133	99.9644
Annotation Cluster 120	Enrichment Score: 0.4326865335410061
Category	Term	Count	%	PValue	Genes	List Total	Pop Hits	Pop Total	Fold Enrichment	Bonferroni	Benjamini	FDR
GOTERM_BP_ALL	GO:0043449~cellular alkene metabolic process	6	0.312175	0.0779464	FCER1A, CYP2F1, ALOX15B, CYP4F2, RNPEP, C9ORF3	1440	23	14116	2.55725	1	0.995025	77.6087
GOTERM_BP_ALL	GO:0006691~leukotriene metabolic process	5	0.260146	0.180398	FCER1A, ALOX15B, CYP4F2, RNPEP, C9ORF3	1440	22	14116	2.2279	1	0.997337	97.4486
GOTERM_BP_ALL	GO:0043450~alkene biosynthetic process	4	0.208117	0.305001	FCER1A, ALOX15B, RNPEP, C9ORF3	1440	19	14116	2.06374	1	0.998474	99.8781
GOTERM_BP_ALL	GO:0019370~leukotriene biosynthetic process	4	0.208117	0.305001	FCER1A, ALOX15B, RNPEP, C9ORF3	1440	19	14116	2.06374	1	0.998474	99.8781
GOTERM_BP_ALL	GO:0006690~icosanoid metabolic process	6	0.312175	0.530146	FCER1A, PLA2G4A, ALOX15B, CYP4F2, RNPEP, C9ORF3	1440	47	14116	1.25142	1	0.999449	99.9999
GOTERM_BP_ALL	GO:0033559~unsaturated fatty acid metabolic process	6	0.312175	0.604955	FCER1A, PLA2G4A, ALOX15B, CYP4F2, RNPEP, C9ORF3	1440	51	14116	1.15327	1	0.999635	100
GOTERM_BP_ALL	GO:0046456~icosanoid biosynthetic process	4	0.208117	0.625224	FCER1A, ALOX15B, RNPEP, C9ORF3	1440	31	14116	1.26487	1	0.999704	100
GOTERM_BP_ALL	GO:0006636~unsaturated fatty acid biosynthetic process	4	0.208117	0.687917	FCER1A, ALOX15B, RNPEP, C9ORF3	1440	34	14116	1.15327	1	0.999846	100
GOTERM_BP_ALL	GO:0006633~fatty acid biosynthetic process	8	0.416233	0.707136	FCER1A, ACSM3, TPI1, ALOX15B, RNPEP, BRCA1, OXSM, C9ORF3	1440	79	14116	0.992686	1	0.999861	100
Annotation Cluster 121	Enrichment Score: 0.4322630644414475
Category	Term	Count	%	PValue	Genes	List Total	Pop Hits	Pop Total	Fold Enrichment	Bonferroni	Benjamini	FDR
GOTERM_MF_ALL	GO:0003724~RNA helicase activity	5	0.260146	0.346849	IGHMBP2, DDX25, MOV10L1, RAD54B, DDX20	1555	29	15143	1.67901	1	0.979159	99.901
GOTERM_MF_ALL	GO:0004004~ATP-dependent RNA helicase activity	4	0.208117	0.367298	IGHMBP2, DDX25, MOV10L1, DDX20	1555	21	15143	1.85491	1	0.979285	99.9409
GOTERM_MF_ALL	GO:0008186~RNA-dependent ATPase activity	4	0.208117	0.396325	IGHMBP2, DDX25, MOV10L1, DDX20	1555	22	15143	1.77059	1	0.982191	99.9725
Annotation Cluster 122	Enrichment Score: 0.430530460428538
Category	Term	Count	%	PValue	Genes	List Total	Pop Hits	Pop Total	Fold Enrichment	Bonferroni	Benjamini	FDR
GOTERM_MF_ALL	GO:0004520~endodeoxyribonuclease activity	5	0.260146	0.183464	DNA2, MRE11A, MUS81, ERCC4, TATDN2	1555	22	15143	2.21324	1	0.927818	96.2811
GOTERM_MF_ALL	GO:0004536~deoxyribonuclease activity	6	0.312175	0.266804	DNA2, MRE11A, MUS81, DNASE1L2, ERCC4, TATDN2	1555	34	15143	1.71852	1	0.962159	99.3527
GOTERM_MF_ALL	GO:0004519~endonuclease activity	11	0.57232	0.583285	DNA2, APEX2, MRE11A, EME2, RNASET2, NEIL2, MUS81, DNASE1L2, ERCC4, TATDN2, RPP40	1555	100	15143	1.07121	1	0.995816	99.9999
GOTERM_MF_ALL	GO:0004518~nuclease activity	16	0.832466	0.664133	APEX2, ENPP2, EME2, MRE11A, NEIL2, ERI2, DNASE1L2, TATDN2, CNOT6, EXOSC10, DNA2, RNASET2, REXO1, MUS81, ERCC4, RPP40	1555	158	15143	0.986153	1	0.997859	100
Annotation Cluster 123	Enrichment Score: 0.4294391990307183
Category	Term	Count	%	PValue	Genes	List Total	Pop Hits	Pop Total	Fold Enrichment	Bonferroni	Benjamini	FDR
GOTERM_BP_ALL	GO:0048747~muscle fiber development	7	0.364204	0.140434	ALS2, TCAP, TNC, PTCD2, UTRN, AGRN, TTN	1440	35	14116	1.96056	1	0.996634	93.8615
GOTERM_BP_ALL	GO:0031032~actomyosin structure organization	6	0.312175	0.150485	ACTG1, TCAP, TRPM7, LIMCH1, TTN, MYH10	1440	28	14116	2.1006	1	0.996929	95.0584
GOTERM_BP_ALL	GO:0055002~striated muscle cell development	9	0.468262	0.155309	ALS2, ACTG1, TCAP, TNC, PTCD2, UTRN, AGRN, TTN, MYH10	1440	52	14116	1.69663	1	0.997037	95.5511
GOTERM_BP_ALL	GO:0055001~muscle cell development	9	0.468262	0.207241	ALS2, ACTG1, TCAP, TNC, PTCD2, UTRN, AGRN, TTN, MYH10	1440	56	14116	1.57545	1	0.997329	98.6193
GOTERM_BP_ALL	GO:0045214~sarcomere organization	3	0.156087	0.349941	ACTG1, TCAP, TTN	1440	12	14116	2.45069	1	0.998852	99.9645
GOTERM_BP_ALL	GO:0030239~myofibril assembly	4	0.208117	0.363222	ACTG1, TCAP, TTN, MYH10	1440	21	14116	1.8672	1	0.998863	99.9757
GOTERM_BP_ALL	GO:0051146~striated muscle cell differentiation	11	0.57232	0.408349	ALS2, ACTG1, NOS1, TCAP, TNC, PTCD2, UTRN, AGRN, NEO1, TTN, MYH10	1440	88	14116	1.22535	1	0.998819	99.9937
GOTERM_BP_ALL	GO:0010927~cellular component assembly involved in morphogenesis	5	0.260146	0.507266	ACTG1, TCAP, TTN, MYH10, ERCC2	1440	36	14116	1.3615	1	0.999327	99.9998
GOTERM_BP_ALL	GO:0003007~heart morphogenesis	7	0.364204	0.767412	DLC1, TCAP, PTCD2, WNT3A, COL2A1, TTN, TAB1	1440	73	14116	0.939992	1	0.999917	100
GOTERM_BP_ALL	GO:0055008~cardiac muscle tissue morphogenesis	3	0.156087	0.7773	TCAP, PTCD2, TTN	1440	27	14116	1.0892	1	0.999925	100
GOTERM_BP_ALL	GO:0060415~muscle tissue morphogenesis	3	0.156087	0.7773	TCAP, PTCD2, TTN	1440	27	14116	1.0892	1	0.999925	100
GOTERM_BP_ALL	GO:0048738~cardiac muscle tissue development	5	0.260146	0.846155	TCAP, PTCD2, HSPG2, TTN, MYH10	1440	57	14116	0.859893	1	0.999975	100
Annotation Cluster 124	Enrichment Score: 0.4251962091288235
Category	Term	Count	%	PValue	Genes	List Total	Pop Hits	Pop Total	Fold Enrichment	Bonferroni	Benjamini	FDR
INTERPRO	IPR012269:Aquaporin	3	0.156087	0.310345	AQP5, AQP7, AQP6	1697	11	16659	2.67729	1	0.986463	99.8306
GOTERM_MF_ALL	GO:0015250~water channel activity	3	0.156087	0.353065	AQP5, AQP7, AQP6	1555	12	15143	2.43457	1	0.978036	99.9152
GOTERM_BP_ALL	GO:0007588~excretion	8	0.416233	0.37866	AVPR2, SLC22A18, AQP5, CLCNKA, CLCNKB, AQP7, AQP6, SCNN1A	1440	58	14116	1.35211	1	0.998934	99.9846
GOTERM_MF_ALL	GO:0005372~water transporter activity	3	0.156087	0.391488	AQP5, AQP7, AQP6	1555	13	15143	2.24729	1	0.982439	99.9686
INTERPRO	IPR000425:Major intrinsic protein	3	0.156087	0.46063	AQP5, AQP7, AQP6	1697	15	16659	1.96335	1	0.998043	99.9975
Annotation Cluster 125	Enrichment Score: 0.424384890217508
Category	Term	Count	%	PValue	Genes	List Total	Pop Hits	Pop Total	Fold Enrichment	Bonferroni	Benjamini	FDR
GOTERM_MF_ALL	GO:0005247~voltage-gated chloride channel activity	5	0.260146	0.0738105	CLCN2, CLIC3, CLCNKA, CLCNKB, CLIC2	1555	16	15143	3.04321	1	0.764583	71.214
GOTERM_MF_ALL	GO:0008308~voltage-gated anion channel activity	5	0.260146	0.183464	CLCN2, CLIC3, CLCNKA, CLCNKB, CLIC2	1555	22	15143	2.21324	1	0.927818	96.2811
INTERPRO	IPR001807:Chloride channel, voltage gated	3	0.156087	0.231374	CLCN2, CLCNKA, CLCNKB	1697	9	16659	3.27225	1	0.966067	98.9101
INTERPRO	IPR014743:Chloride channel, core	3	0.156087	0.231374	CLCN2, CLCNKA, CLCNKB	1697	9	16659	3.27225	1	0.966067	98.9101
GOTERM_BP_ALL	GO:0006821~chloride transport	9	0.468262	0.280032	CLCN2, CLIC3, SLC12A3, WNK4, ASZ1, CLCNKA, CLCNKB, CLIC2, CFTR	1440	61	14116	1.44631	1	0.998238	99.7662
GOTERM_MF_ALL	GO:0005254~chloride channel activity	9	0.468262	0.462166	CLCN2, CLIC3, GABRB3, NMUR2, CLCNKA, ABCC4, CLCNKB, CLIC2, CFTR	1555	72	15143	1.21728	1	0.990183	99.9958
GOTERM_MF_ALL	GO:0043168~anion binding	11	0.57232	0.473736	ACE, G6PC, SLC12A8, CLCN2, CLIC3, GABRB3, PTPRF, CLCNKA, CLCNKB, CLIC2, CFTR	1555	92	15143	1.16436	1	0.990664	99.997
GOTERM_BP_ALL	GO:0015698~inorganic anion transport	11	0.57232	0.479143	CLCN2, CLIC3, SLC12A3, WNK4, SLC34A1, ASZ1, CLCNKA, CLCNKB, CLIC2, CFTR, AQP6	1440	93	14116	1.15947	1	0.999212	99.9994
GOTERM_MF_ALL	GO:0031404~chloride ion binding	9	0.468262	0.5405	ACE, SLC12A8, CLCN2, CLIC3, GABRB3, CLCNKA, CLCNKB, CLIC2, CFTR	1555	77	15143	1.13824	1	0.993875	99.9997
GOTERM_MF_ALL	GO:0008509~anion transmembrane transporter activity	16	0.832466	0.549622	SLC12A9, CLCN2, GABRB3, SLC12A3, SLC22A8, CLCNKA, SLC34A1, CLCNKB, CFTR, CLIC2, AQP6, CLIC3, NMUR2, SLC1A7, ABCC4, SLC4A1	1555	147	15143	1.05995	1	0.99448	99.9998
GOTERM_MF_ALL	GO:0005253~anion channel activity	9	0.468262	0.55565	CLCN2, CLIC3, GABRB3, NMUR2, CLCNKA, ABCC4, CLCNKB, CLIC2, CFTR	1555	78	15143	1.12365	1	0.99466	99.9998
INTERPRO	IPR000644:Cystathionine beta-synthase, core	3	0.156087	0.590098	CLCN2, CLCNKA, CLCNKB	1697	19	16659	1.55001	1	0.999685	100
SMART	SM00116:CBS	3	0.156087	0.688669	CLCN2, CLCNKA, CLCNKB	1100	19	9079	1.30321	1	0.988025	100
GOTERM_BP_ALL	GO:0006820~anion transport	13	0.676379	0.801142	CLCN2, SLC12A3, SLC22A8, ASZ1, CLCNKA, SLC34A1, CLCNKB, CFTR, CLIC2, AQP6, CLIC3, WNK4, SLC4A1	1440	143	14116	0.891162	1	0.999949	100
Annotation Cluster 126	Enrichment Score: 0.42128853733856336
Category	Term	Count	%	PValue	Genes	List Total	Pop Hits	Pop Total	Fold Enrichment	Bonferroni	Benjamini	FDR
INTERPRO	IPR003962:Fibronectin, type III subdomain	10	0.520291	0.00572126	EPHA7, PTPRD, PTPRF, MYOM2, MYOM3, SDK1, ITGB4, MYBPHL, NEO1, TTN	1697	34	16659	2.88728	0.999988	0.236995	9.38347
INTERPRO	IPR013098:Immunoglobulin I-set	21	1.09261	0.0668276	FGFR1, OBSCN, PXDN, PTPRD, ADAMTSL1, FLT1, PTPRF, SDK1, HSPG2, PAPLN, MYBPHL, NEO1, TTN, NTRK3, CCDC141, UNC5B, MYOM2, MYOM3, MYPN, CNTN4, UNC5C	1697	138	16659	1.49385	1	0.756303	69.5102
INTERPRO	IPR013151:Immunoglobulin	21	1.09261	0.587208	PVR, FCER1A, FGFR1, OBSCN, PTPRD, ADAMTSL1, FLT1, SDK1, HSPG2, PAPLN, NEO1, TTN, FCRL4, NTRK3, MYOM2, LILRB4, LILRA5, CNTN4, PTGFRN, MERTK, FCGR3A	1697	202	16659	1.02055	1	0.999677	100
INTERPRO	IPR003598:Immunoglobulin subtype 2	21	1.09261	0.614434	FCER1A, FGFR1, PXDN, PTPRD, ADAMTSL1, FLT1, PTPRF, SDK1, HSPG2, PAPLN, MYBPHL, NEO1, TTN, FCRL4, UNC5B, MYOM2, MYOM3, MYPN, LILRA5, CNTN4, UNC5C	1697	205	16659	1.00562	1	0.999772	100
INTERPRO	IPR007110:Immunoglobulin-like	47	2.44537	0.793903	HLA-DQB1, MPZL3, PVR, FGFR1, MICB, PXDN, MICA, ADAMTSL1, TMEM81, NEO1, TTN, FCRL4, CCDC141, MYOM2, UNC5B, MYOM3, EMB, UNC5C, FCGR3A, PILRA, FCER1A, OBSCN, PTPRD, HAVCR1, FLT1, HAPLN3, PTPRF, HSPG2, HLA-A, AXL, SDK1, BTNL3, HLA-C, PAPLN, CD300C, HLA-B, MYBPHL, TMEM25, NTRK3, BTN3A1, MYPN, LILRB4, TREML4, VCAN, CNTN4, PTGFRN, MERTK, BTN3A3	1697	501	16659	0.920931	1	0.999996	100
INTERPRO	IPR013783:Immunoglobulin-like fold	52	2.70552	0.795022	MPZL3, PVR, MICB, PXDN, MICA, ADORA3, GPCPD1, TTN, FCRL4, CCDC141, UNC5B, UNC5C, FCGR3A, RBPJL, PILRA, PTPRF, HLA-A, SDK1, BTNL3, HLA-C, HLA-B, MYBPHL, PTPRU, FLNB, BTN3A1, LILRB4, VCAN, CNTN4, PTGFRN, BTN3A3, HLA-DQB1, FGFR1, ADAMTSL1, NEO1, MYOM2, MYOM3, EMB, NFATC2, NFATC1, FCER1A, OBSCN, PTPRD, HAVCR1, FLT1, HAPLN3, HSPG2, AXL, PAPLN, CD300C, NTRK3, MYPN, TREML4, MERTK	1697	553	16659	0.923093	1	0.999996	100
INTERPRO	IPR003599:Immunoglobulin subtype	30	1.56087	0.825039	ADAMTSL1, TMEM81, NEO1, TTN, FCRL4, MYOM2, MYOM3, EMB, FCGR3A, PILRA, FCER1A, OBSCN, HAPLN3, FLT1, HAVCR1, AXL, SDK1, BTNL3, CD300C, MYBPHL, PTPRU, NTRK3, BTN3A1, LILRB4, TREML4, CNTN4, VCAN, PTGFRN, MERTK, BTN3A3	1697	330	16659	0.89243	1	0.999999	100
SMART	SM00408:IGc2	21	1.09261	0.877325	FCER1A, FGFR1, PXDN, PTPRD, ADAMTSL1, FLT1, PTPRF, SDK1, HSPG2, PAPLN, MYBPHL, NEO1, TTN, FCRL4, UNC5B, MYOM2, MYOM3, MYPN, LILRA5, CNTN4, UNC5C	1100	205	9079	0.845494	1	0.998695	100
SMART	SM00409:IG	30	1.56087	0.979113	ADAMTSL1, TMEM81, NEO1, TTN, FCRL4, MYOM2, MYOM3, EMB, FCGR3A, PILRA, FCER1A, OBSCN, HAPLN3, FLT1, HAVCR1, AXL, SDK1, BTNL3, CD300C, MYBPHL, PTPRU, NTRK3, BTN3A1, LILRB4, TREML4, CNTN4, VCAN, PTGFRN, MERTK, BTN3A3	1100	330	9079	0.750331	1	0.99998	100
INTERPRO	IPR013106:Immunoglobulin V-set	16	0.832466	0.992624	PVR, MPZL3, FCER1A, HAVCR1, HAPLN3, AXL, HSPG2, BTNL3, CD300C, BTN3A1, TREML4, VCAN, CNTN4, PTGFRN, BTN3A3, PILRA	1697	249	16659	0.630794	1	1	100
Annotation Cluster 127	Enrichment Score: 0.4210593613384542
Category	Term	Count	%	PValue	Genes	List Total	Pop Hits	Pop Total	Fold Enrichment	Bonferroni	Benjamini	FDR
GOTERM_BP_ALL	GO:0048646~anatomical structure formation involved in morphogenesis	41	2.13319	0.25386	DLC1, TCAP, WNT3A, IL18, CSPG4, PRKDC, TP63, ANPEP, NEO1, ELK3, GLI2, TTN, ACTG1, SHB, HOXA3, MACF1, CTGF, ALDH1A3, CEP290, IL1B, SOX17, THBS1, PLXND1, TLX1, SCG2, ERCC2, RET, NOS1, FLT1, COL15A1, DLL1, CELSR1, STAB2, ECSIT, NCL, FZD6, TJP1, EP300, IFT172, NOTCH4, MYH10	1440	352	14116	1.1418	1	0.997894	99.5484
GOTERM_BP_ALL	GO:0001568~blood vessel development	29	1.50884	0.288766	IL18, COL3A1, CSPG4, ANPEP, ELK3, GJA4, SHB, ACE, HOXA3, CUL7, CTGF, DHCR7, IL1B, PKD1, SOX17, PLXND1, THBS1, SCG2, PTPRJ, SELP, FLT1, SPHK2, COL15A1, STAB2, ESX1, NCL, LAMA4, NOTCH4, ITGA7	1440	245	14116	1.16033	1	0.998247	99.8134
GOTERM_BP_ALL	GO:0001944~vasculature development	29	1.50884	0.335407	IL18, COL3A1, CSPG4, ANPEP, ELK3, GJA4, SHB, ACE, HOXA3, CUL7, CTGF, DHCR7, IL1B, PKD1, SOX17, PLXND1, THBS1, SCG2, PTPRJ, SELP, FLT1, SPHK2, COL15A1, STAB2, ESX1, NCL, LAMA4, NOTCH4, ITGA7	1440	251	14116	1.13259	1	0.998775	99.9466
GOTERM_BP_ALL	GO:0001525~angiogenesis	16	0.832466	0.549825	FLT1, IL18, CSPG4, COL15A1, ANPEP, ELK3, STAB2, NCL, SHB, CTGF, NOTCH4, IL1B, SOX17, THBS1, PLXND1, SCG2	1440	148	14116	1.05976	1	0.999461	100
GOTERM_BP_ALL	GO:0048514~blood vessel morphogenesis	22	1.14464	0.580451	PTPRJ, SELP, FLT1, IL18, CSPG4, COL15A1, ANPEP, ELK3, STAB2, NCL, SHB, ACE, HOXA3, CUL7, CTGF, ITGA7, NOTCH4, IL1B, SOX17, PLXND1, THBS1, SCG2	1440	211	14116	1.02209	1	0.999604	100
Annotation Cluster 128	Enrichment Score: 0.42001785164042527
Category	Term	Count	%	PValue	Genes	List Total	Pop Hits	Pop Total	Fold Enrichment	Bonferroni	Benjamini	FDR
INTERPRO	IPR001357:BRCT	5	0.260146	0.22356	PAXIP1, TOPBP1, LIG4, ENGASE, BRCA1	1697	24	16659	2.04515	1	0.962167	98.7033
SMART	SM00292:BRCT	5	0.260146	0.329729	PAXIP1, TOPBP1, LIG4, ENGASE, BRCA1	1100	24	9079	1.71951	1	0.891466	99.6093
GOTERM_BP_ALL	GO:0010212~response to ionizing radiation	6	0.312175	0.745412	ERCC6, PRKDC, TOPBP1, RAD54B, LIG4, BRCA1	1440	60	14116	0.980278	1	0.999897	100
Annotation Cluster 129	Enrichment Score: 0.41809689679130274
Category	Term	Count	%	PValue	Genes	List Total	Pop Hits	Pop Total	Fold Enrichment	Bonferroni	Benjamini	FDR
GOTERM_BP_ALL	GO:0008544~epidermis development	22	1.14464	0.325222	FRAS1, BTD, COL3A1, FOXN1, TP63, GJB5, EDAR, KRT34, GLI2, SCEL, DCT, COL17A1, EVPL, CASP14, CTGF, FLG, SPRR3, DSP, AHNAK2, PTCH2, FABP5, ERCC2	1440	184	14116	1.17207	1	0.998599	99.9293
GOTERM_BP_ALL	GO:0007398~ectoderm development	23	1.19667	0.376694	FRAS1, ZBTB7B, BTD, COL3A1, FOXN1, TP63, GJB5, EDAR, KRT34, GLI2, SCEL, DCT, COL17A1, EVPL, CASP14, CTGF, FLG, SPRR3, DSP, AHNAK2, PTCH2, FABP5, ERCC2	1440	199	14116	1.13298	1	0.998914	99.9836
GOTERM_BP_ALL	GO:0009913~epidermal cell differentiation	9	0.468262	0.454506	EVPL, FLG, FOXN1, SPRR3, AHNAK2, DSP, GLI2, SCEL, ERCC2	1440	72	14116	1.22535	1	0.999174	99.9986
Annotation Cluster 130	Enrichment Score: 0.41387215896438734
Category	Term	Count	%	PValue	Genes	List Total	Pop Hits	Pop Total	Fold Enrichment	Bonferroni	Benjamini	FDR
GOTERM_BP_ALL	GO:0045080~positive regulation of chemokine biosynthetic process	3	0.156087	0.154494	AZU1, TNF, IL1B	1440	7	14116	4.20119	1	0.997254	95.4713
GOTERM_BP_ALL	GO:0045073~regulation of chemokine biosynthetic process	3	0.156087	0.271417	AZU1, TNF, IL1B	1440	10	14116	2.94083	1	0.998116	99.7089
GOTERM_BP_ALL	GO:0050900~leukocyte migration	8	0.416233	0.361378	AZU1, SELP, TNF, SAA1, LYST, S100A9, IL1B, SCG2	1440	57	14116	1.37583	1	0.998906	99.9744
GOTERM_BP_ALL	GO:0032642~regulation of chemokine production	3	0.156087	0.461353	AZU1, TNF, IL1B	1440	15	14116	1.96056	1	0.999149	99.9989
GOTERM_BP_ALL	GO:0042035~regulation of cytokine biosynthetic process	8	0.416233	0.639653	FCER1A, AZU1, TNF, MAST2, ZNF287, IL1B, IGF2BP2, IL1A	1440	74	14116	1.05976	1	0.999761	100
GOTERM_BP_ALL	GO:0042108~positive regulation of cytokine biosynthetic process	5	0.260146	0.734982	FCER1A, AZU1, TNF, IL1B, IL1A	1440	48	14116	1.02112	1	0.999886	100
Annotation Cluster 131	Enrichment Score: 0.4017493167704951
Category	Term	Count	%	PValue	Genes	List Total	Pop Hits	Pop Total	Fold Enrichment	Bonferroni	Benjamini	FDR
GOTERM_BP_ALL	GO:0051606~detection of stimulus	15	0.780437	0.315257	GUCA1B, KCNMB3, TCAP, OPN1MW, RCVRN, TAS1R3, NLRP3, ABCA4, ABCG1, GPR98, PITPNM1, NOD2, OPN1MW2, GRM6, RYR2, PKD1	1440	118	14116	1.24612	1	0.998586	99.9073
GOTERM_BP_ALL	GO:0009581~detection of external stimulus	10	0.520291	0.34021	GUCA1B, PITPNM1, NOD2, TCAP, OPN1MW2, OPN1MW, GRM6, PKD1, RCVRN, ABCA4, GPR98	1440	74	14116	1.3247	1	0.998776	99.9533
GOTERM_BP_ALL	GO:0009582~detection of abiotic stimulus	9	0.468262	0.342409	GUCA1B, PITPNM1, TCAP, OPN1MW2, OPN1MW, GRM6, PKD1, RCVRN, ABCA4, GPR98	1440	65	14116	1.35731	1	0.998771	99.956
GOTERM_BP_ALL	GO:0009583~detection of light stimulus	6	0.312175	0.365928	GUCA1B, PITPNM1, OPN1MW2, OPN1MW, GRM6, RCVRN, ABCA4	1440	39	14116	1.50812	1	0.998842	99.9775
GOTERM_BP_ALL	GO:0007602~phototransduction	5	0.260146	0.438057	GUCA1B, PITPNM1, OPN1MW2, OPN1MW, RCVRN, ABCA4	1440	33	14116	1.48527	1	0.999061	99.9976
GOTERM_BP_ALL	GO:0009416~response to light stimulus	14	0.728408	0.660116	GUCA1B, OPN1MW, GRIN2A, RCVRN, ABCA4, PITPNM1, ERCC6, OPN1MW2, ADAM2, GRM6, CAT, SCARA3, SDF4, ERCC4, ERCC2	1440	138	14116	0.994485	1	0.999803	100
Annotation Cluster 132	Enrichment Score: 0.3971082212668942
Category	Term	Count	%	PValue	Genes	List Total	Pop Hits	Pop Total	Fold Enrichment	Bonferroni	Benjamini	FDR
GOTERM_BP_ALL	GO:0009617~response to bacterium	23	1.19667	0.322015	MAVS, TG, SELP, PLD1, MICA, TNF, ATP4B, HCK, DEFB105B, DEFB105A, MYO1F, STAB2, COMT, MECOM, TRIB1, AZU1, IL12RB2, IRAK3, NOD2, PLA2G4A, BPI, STAB1, LYST, IL1B	1440	193	14116	1.16821	1	0.998612	99.9228
GOTERM_BP_ALL	GO:0032496~response to lipopolysaccharide	10	0.520291	0.385052	IL12RB2, TG, SELP, IRAK3, PLA2G4A, NOD2, ATP4B, IL1B, COMT, TRIB1	1440	77	14116	1.27309	1	0.998924	99.9872
GOTERM_BP_ALL	GO:0002237~response to molecule of bacterial origin	10	0.520291	0.519135	IL12RB2, TG, SELP, IRAK3, PLA2G4A, NOD2, ATP4B, IL1B, COMT, TRIB1	1440	86	14116	1.13986	1	0.999358	99.9999
Annotation Cluster 133	Enrichment Score: 0.38565999598959816
Category	Term	Count	%	PValue	Genes	List Total	Pop Hits	Pop Total	Fold Enrichment	Bonferroni	Benjamini	FDR
GOTERM_BP_ALL	GO:0046903~secretion	35	1.82102	0.281159	AVPR2, NKD2, SLC22A18, LHCGR, CLCNKA, AQP5, CLCNKB, AQP7, AQP6, ARFGEF2, NECAB3, GHRHR, LLGL2, ACE, ROPN1B, NMUR2, SLC22A4, EXOC4, EXOC6, SLC30A8, SCNN1A, SDF4, PCSK4, SCG2, GUCA1B, FCER1A, MYO1F, NLRP3, PCLO, GRM2, LACRT, SCIN, STEAP2, AKAP3, MYH10	1440	300	14116	1.14366	1	0.998175	99.7729
GOTERM_BP_ALL	GO:0006887~exocytosis	14	0.728408	0.390372	NKD2, MYO1F, ARFGEF2, PCLO, LLGL2, ROPN1B, SCIN, EXOC4, EXOC6, STEAP2, SDF4, PCSK4, AKAP3, MYH10	1440	115	14116	1.19338	1	0.998889	99.9891
GOTERM_BP_ALL	GO:0032940~secretion by cell	21	1.09261	0.634729	FCER1A, NKD2, MYO1F, ARFGEF2, NLRP3, PCLO, NECAB3, GHRHR, LLGL2, GRM2, ROPN1B, SCIN, EXOC4, EXOC6, STEAP2, SLC30A8, SDF4, AKAP3, PCSK4, MYH10, SCG2	1440	207	14116	0.994485	1	0.999737	100
Annotation Cluster 134	Enrichment Score: 0.38267046046546677
Category	Term	Count	%	PValue	Genes	List Total	Pop Hits	Pop Total	Fold Enrichment	Bonferroni	Benjamini	FDR
GOTERM_MF_ALL	GO:0070011~peptidase activity, acting on L-amino acid peptides	63	3.27784	0.225669	AEBP1, CORIN, THOP1, ANPEP, LNPEP, ADAM2, KLK12, DPEP3, KLK11, USP10, CASP1, LONRF1, PRSS38, DPEP2, F11, ADAM11, ASTL, GZMH, ADAMTS7, ADAMTS9, CAPN14, CPXM1, ADAM18, RELN, PRSS42, USP25, RNPEP, ADAMTS18, ADAMTS17, ADAMTSL1, USP2, ADAMTS13, ADAMTSL4, KEL, ADAMTS16, RBP3, ENDOU, PRSS1, C1R, RTL1, AZU1, PCSK2, TASP1, ACE, PCSK9, USP36, PCSK7, USP33, PCSK4, USP31, ADAM28, STAMBP, CAPN5, ACY1, MST1P9,…	1555	549	15143	1.11751	1	0.948996	98.4293
GOTERM_MF_ALL	GO:0008233~peptidase activity	63	3.27784	0.348645	AEBP1, CORIN, THOP1, ANPEP, LNPEP, ADAM2, KLK12, DPEP3, KLK11, USP10, CASP1, LONRF1, PRSS38, DPEP2, F11, ADAM11, ASTL, GZMH, ADAMTS7, ADAMTS9, CAPN14, CPXM1, ADAM18, RELN, PRSS42, USP25, RNPEP, ADAMTS18, ADAMTS17, ADAMTSL1, USP2, ADAMTS13, ADAMTSL4, KEL, ADAMTS16, RBP3, ENDOU, PRSS1, C1R, RTL1, AZU1, PCSK2, TASP1, ACE, PCSK9, USP36, PCSK7, USP33, PCSK4, USP31, ADAM28, STAMBP, CAPN5, ACY1, MST1P9,…	1555	574	15143	1.06883	1	0.978502	99.9053
GOTERM_MF_ALL	GO:0004175~endopeptidase activity	40	2.08117	0.488168	ADAMTS18, ADAMTS17, CORIN, USP2, ADAMTS13, KEL, THOP1, ADAMTSL4, ADAMTS16, PRSS1, C1R, RTL1, TASP1, PCSK2, AZU1, ADAM2, KLK12, KLK11, PCSK9, PCSK7, CASP1, PCSK4, PRSS38, ADAM28, F11, ADAM11, CAPN5, MST1P9, ASTL, TMPRSS7, PAPLN, GZMH, PLG, ADAMTS7, ADAMTS9, CASP14, CAPN14, ADAM18, ADAM21, PRSS42	1555	375	15143	1.03875	1	0.991004	99.9981
GOTERM_BP_ALL	GO:0006508~proteolysis	102	5.30697	0.767173	DZIP3, THOP1, BTRC, CUL7, WWP2, ADAM2, ATG7, CUL9, LONRF1, F11, ZC3HC1, C4A, C4B, SOCS4, ADAMTS7, ADAMTS9, UBR7, UBR5, KBTBD10, DNAH12, RBP3, KEL, UBA7, ASB16, UBE2D4, ARIH2, ACE, FBXW7, FBXW5, FBXO7, ADAM28, NPLOC4, ACY1, MST1P9, BRCA1, ATE1, ADAM21, CPB2, AEBP1, CORIN, ANPEP, OS9, CFHR1, LNPEP, KLK12, DPEP3, KLK11, USP10, CASP1, CFHR5, FBXL16, PRSS38, DPEP2, NFX1, ADAM11, ASTL, HERC2, HERC1, HL…	1440	1054	14116	0.948656	1	0.999918	100
Annotation Cluster 135	Enrichment Score: 0.3821468243685464
Category	Term	Count	%	PValue	Genes	List Total	Pop Hits	Pop Total	Fold Enrichment	Bonferroni	Benjamini	FDR
GOTERM_BP_ALL	GO:0034329~cell junction assembly	7	0.364204	0.235764	DLC1, TLN1, TJP1, SORBS1, TAOK2, GJA4, VCL	1440	41	14116	1.67364	1	0.998013	99.2975
GOTERM_BP_ALL	GO:0007043~cell-cell junction assembly	4	0.208117	0.27597	TLN1, TJP1, GJA4, VCL	1440	18	14116	2.1784	1	0.99822	99.7407
GOTERM_BP_ALL	GO:0007044~cell-substrate junction assembly	4	0.208117	0.420608	DLC1, TLN1, SORBS1, TAOK2	1440	23	14116	1.70483	1	0.998886	99.9957
GOTERM_BP_ALL	GO:0048041~focal adhesion formation	3	0.156087	0.495973	DLC1, SORBS1, TAOK2	1440	16	14116	1.83802	1	0.999275	99.9997
GOTERM_BP_ALL	GO:0034330~cell junction organization	7	0.364204	0.530931	DLC1, TLN1, TJP1, SORBS1, TAOK2, GJA4, VCL	1440	57	14116	1.20385	1	0.999447	99.9999
GOTERM_BP_ALL	GO:0045216~cell-cell junction organization	4	0.208117	0.706979	TLN1, TJP1, GJA4, VCL	1440	35	14116	1.12032	1	0.999863	100
Annotation Cluster 136	Enrichment Score: 0.37936392026703153
Category	Term	Count	%	PValue	Genes	List Total	Pop Hits	Pop Total	Fold Enrichment	Bonferroni	Benjamini	FDR
GOTERM_BP_ALL	GO:0009895~negative regulation of catabolic process	7	0.364204	0.170005	CLN3, IRAK3, TNF, GRIN2A, IL1B, PRKCG, MTOR	1440	37	14116	1.85458	1	0.997348	96.7812
GOTERM_BP_ALL	GO:0051044~positive regulation of membrane protein ectodomain proteolysis	3	0.156087	0.231835	TNF, PACSIN3, IL1B	1440	9	14116	3.26759	1	0.998084	99.2278
GOTERM_BP_ALL	GO:0009894~regulation of catabolic process	13	0.676379	0.271141	CLN3, TNF, GRIN2A, PRKCG, ARNTL, IRS1, ARNT, IRAK3, PACSIN3, IL1B, HGS, PCSK9, MTOR	1440	96	14116	1.32746	1	0.998343	99.7069
GOTERM_BP_ALL	GO:0051043~regulation of membrane protein ectodomain proteolysis	3	0.156087	0.388175	TNF, PACSIN3, IL1B	1440	13	14116	2.26218	1	0.998945	99.9884
GOTERM_BP_ALL	GO:0031329~regulation of cellular catabolic process	8	0.416233	0.430556	CLN3, TNF, PACSIN3, PCSK9, IL1B, MTOR, IRS1, ARNT	1440	61	14116	1.28561	1	0.998945	99.9969
GOTERM_BP_ALL	GO:0045862~positive regulation of proteolysis	4	0.208117	0.476143	TNF, EP300, PACSIN3, IL1B	1440	25	14116	1.56844	1	0.999212	99.9993
GOTERM_BP_ALL	GO:0031331~positive regulation of cellular catabolic process	5	0.260146	0.507266	TNF, PACSIN3, IL1B, IRS1, ARNT	1440	36	14116	1.3615	1	0.999327	99.9998
GOTERM_BP_ALL	GO:0030162~regulation of proteolysis	6	0.312175	0.639683	CLN3, TNF, EP300, PACSIN3, IL1B, THBS1	1440	53	14116	1.10975	1	0.999756	100
GOTERM_BP_ALL	GO:0009896~positive regulation of catabolic process	5	0.260146	0.749791	TNF, PACSIN3, IL1B, IRS1, ARNT	1440	49	14116	1.00028	1	0.999902	100
GOTERM_BP_ALL	GO:0045732~positive regulation of protein catabolic process	3	0.156087	0.7773	TNF, PACSIN3, IL1B	1440	27	14116	1.0892	1	0.999925	100
Annotation Cluster 137	Enrichment Score: 0.3735663843095039
Category	Term	Count	%	PValue	Genes	List Total	Pop Hits	Pop Total	Fold Enrichment	Bonferroni	Benjamini	FDR
GOTERM_BP_ALL	GO:0006417~regulation of translation	20	1.04058	0.102467	TNF, NANOS2, MKNK1, ANKHD1-EIF4EBP3, EIF2A, IGF2BP2, ANKHD1, GCN1L1, APLP1, TNRC6C, MTRF1, DDX25, PIWIL1, SEPSECS, MTOR, THBS1, FAM129A, PPP1R15B, EIF2AK4, EIF2B4, EIF2B5	1440	137	14116	1.43106	1	0.995001	86.3787
GOTERM_BP_ALL	GO:0010608~posttranscriptional regulation of gene expression	27	1.40479	0.178668	TNF, NANOS2, PRKDC, MKNK1, EIF2A, IGF2BP2, GCN1L1, APLP1, TNRC6C, DGCR8, MORC3, DDX25, PIWIL1, SEPSECS, SOX17, THBS1, FAM129A, EIF2B4, FBXO7, EIF2B5, ANKHD1-EIF4EBP3, ANKHD1, COG7, MTRF1, TBRG1, MTOR, PPP1R15B, EIF2AK4	1440	211	14116	1.25438	1	0.997422	97.3474
GOTERM_BP_ALL	GO:0051246~regulation of protein metabolic process	51	2.65349	0.811949	DLC1, BTRC, EIF2A, GHRHR, NOD2, PACSIN3, ATG7, DDX25, PIWIL1, IL1B, SV2B, FAM129A, EIF2B4, EIF2B5, CLN3, GRIN2A, ANKHD1-EIF4EBP3, PRKCG, ARNTL, EP300, G6PD, MTRF1, HIPK3, LACRT, PPP1R15B, EIF2AK4, PRKCZ, TNF, NANOS2, MKNK1, IGF2BP2, GCN1L1, APLP1, IRAK3, UBE2D4, ACE, ERCC6, TNRC6C, MAP3K1, SEPSECS, PEMT, PCSK9, THBS1, FCER1A, SMAD6, BIRC6, ANKHD1, UBE2Q2, BRCA1, PRKAR1B, HGS, MTOR	1440	546	14116	0.915644	1	0.999957	100
GOTERM_BP_ALL	GO:0032268~regulation of cellular protein metabolic process	41	2.13319	0.916294	DLC1, PRKCZ, TNF, NANOS2, BTRC, MKNK1, IGF2BP2, EIF2A, GCN1L1, APLP1, NOD2, ERCC6, TNRC6C, PACSIN3, ATG7, MAP3K1, DDX25, PEMT, SEPSECS, PIWIL1, PCSK9, IL1B, THBS1, FAM129A, EIF2B4, EIF2B5, FCER1A, CLN3, SMAD6, ANKHD1-EIF4EBP3, PRKCG, ANKHD1, BRCA1, G6PD, EP300, PRKAR1B, MTRF1, HIPK3, LACRT, MTOR, PPP1R15B, EIF2AK4	1440	474	14116	0.84792	1	0.999997	100
GOTERM_BP_ALL	GO:0031399~regulation of protein modification process	19	0.988554	0.995346	FCER1A, DLC1, PRKCZ, TNF, BTRC, SMAD6, PRKCG, BRCA1, NOD2, ERCC6, G6PD, HIPK3, ATG7, MAP3K1, PRKAR1B, LACRT, IL1B, MTOR, FAM129A	1440	295	14116	0.631365	1	1	100
Annotation Cluster 138	Enrichment Score: 0.37329347816170316
Category	Term	Count	%	PValue	Genes	List Total	Pop Hits	Pop Total	Fold Enrichment	Bonferroni	Benjamini	FDR
GOTERM_BP_ALL	GO:0006829~zinc ion transport	5	0.260146	0.224245	SLC39A11, SLC30A3, SLC30A8, SLC30A10, SLC39A3	1440	24	14116	2.04225	1	0.997934	99.0743
INTERPRO	IPR002524:Cation efflux protein	3	0.156087	0.270898	SLC30A3, SLC30A8, SLC30A10	1697	10	16659	2.94502	1	0.977434	99.5598
GOTERM_MF_ALL	GO:0005385~zinc ion transmembrane transporter activity	3	0.156087	0.353065	SLC30A3, SLC30A8, SLC39A3	1555	12	15143	2.43457	1	0.978036	99.9152
GOTERM_MF_ALL	GO:0015082~di-, tri-valent inorganic cation transmembrane transporter activity	5	0.260146	0.577853	ATP2C2, SLC30A3, SLC30A8, SLC39A3, ITPR2	1555	39	15143	1.2485	1	0.995585	99.9999
GOTERM_BP_ALL	GO:0000041~transition metal ion transport	8	0.416233	0.59515	SLC39A11, SLC30A3, SLC30A8, SLC30A10, STEAP2, TCN2, SLC39A3, SCO2	1440	71	14116	1.10454	1	0.999611	100
GOTERM_MF_ALL	GO:0046915~transition metal ion transmembrane transporter activity	3	0.156087	0.780573	SLC30A3, SLC30A8, SLC39A3	1555	27	15143	1.08203	1	0.99946	100
Annotation Cluster 139	Enrichment Score: 0.37122879869539477
Category	Term	Count	%	PValue	Genes	List Total	Pop Hits	Pop Total	Fold Enrichment	Bonferroni	Benjamini	FDR
GOTERM_BP_ALL	GO:0042434~indole derivative metabolic process	3	0.156087	0.425374	KYNU, GRIN2A, AANAT	1440	14	14116	2.1006	1	0.998947	99.9963
GOTERM_BP_ALL	GO:0042430~indole and derivative metabolic process	3	0.156087	0.425374	KYNU, GRIN2A, AANAT	1440	14	14116	2.1006	1	0.998947	99.9963
GOTERM_BP_ALL	GO:0006586~indolalkylamine metabolic process	3	0.156087	0.425374	KYNU, GRIN2A, AANAT	1440	14	14116	2.1006	1	0.998947	99.9963
Annotation Cluster 140	Enrichment Score: 0.3702345849023711
Category	Term	Count	%	PValue	Genes	List Total	Pop Hits	Pop Total	Fold Enrichment	Bonferroni	Benjamini	FDR
GOTERM_BP_ALL	GO:0019751~polyol metabolic process	6	0.312175	0.386973	GPD1, PPIP5K2, SYNJ2, GK, GPCPD1, GDPD4	1440	40	14116	1.47042	1	0.998943	99.988
GOTERM_BP_ALL	GO:0006071~glycerol metabolic process	4	0.208117	0.420608	GPD1, GK, GPCPD1, GDPD4	1440	23	14116	1.70483	1	0.998886	99.9957
GOTERM_BP_ALL	GO:0019400~alditol metabolic process	4	0.208117	0.476143	GPD1, GK, GPCPD1, GDPD4	1440	25	14116	1.56844	1	0.999212	99.9993
Annotation Cluster 141	Enrichment Score: 0.3693188739725853
Category	Term	Count	%	PValue	Genes	List Total	Pop Hits	Pop Total	Fold Enrichment	Bonferroni	Benjamini	FDR
GOTERM_BP_ALL	GO:0006303~double-strand break repair via nonhomologous end joining	4	0.208117	0.073505	MRE11A, MLH1, PRKDC, LIG4	1440	10	14116	3.92111	1	0.99432	75.534
GOTERM_BP_ALL	GO:0002381~immunoglobulin production during immune response	4	0.208117	0.139656	NOD2, MLH1, AICDA, LIG4	1440	13	14116	3.01624	1	0.996712	93.7582
GOTERM_BP_ALL	GO:0000726~non-recombinational repair	4	0.208117	0.164978	MRE11A, MLH1, PRKDC, LIG4	1440	14	14116	2.80079	1	0.997377	96.402
GOTERM_BP_ALL	GO:0016444~somatic cell DNA recombination	5	0.260146	0.224245	LIG1, MLH1, PRKDC, AICDA, LIG4	1440	24	14116	2.04225	1	0.997934	99.0743
GOTERM_BP_ALL	GO:0002562~somatic diversification of immune receptors via germline recombination within a single locus	5	0.260146	0.224245	LIG1, MLH1, PRKDC, AICDA, LIG4	1440	24	14116	2.04225	1	0.997934	99.0743
GOTERM_BP_ALL	GO:0033151~V(D)J recombination	3	0.156087	0.271417	LIG1, PRKDC, LIG4	1440	10	14116	2.94083	1	0.998116	99.7089
GOTERM_BP_ALL	GO:0016447~somatic recombination of immunoglobulin gene segments	4	0.208117	0.27597	MLH1, PRKDC, AICDA, LIG4	1440	18	14116	2.1784	1	0.99822	99.7407
GOTERM_BP_ALL	GO:0002200~somatic diversification of immune receptors	5	0.260146	0.294151	LIG1, MLH1, PRKDC, AICDA, LIG4	1440	27	14116	1.81533	1	0.998272	99.8378
GOTERM_BP_ALL	GO:0045190~isotype switching	3	0.156087	0.349941	MLH1, AICDA, LIG4	1440	12	14116	2.45069	1	0.998852	99.9645
GOTERM_BP_ALL	GO:0002208~somatic diversification of immunoglobulins during immune response	3	0.156087	0.349941	MLH1, AICDA, LIG4	1440	12	14116	2.45069	1	0.998852	99.9645
GOTERM_BP_ALL	GO:0002204~somatic recombination of immunoglobulin genes during immune response	3	0.156087	0.349941	MLH1, AICDA, LIG4	1440	12	14116	2.45069	1	0.998852	99.9645
GOTERM_BP_ALL	GO:0002377~immunoglobulin production	5	0.260146	0.36631	NOD2, MLH1, PRKDC, AICDA, LIG4	1440	30	14116	1.6338	1	0.998789	99.9778
GOTERM_BP_ALL	GO:0002440~production of molecular mediator of immune response	5	0.260146	0.390388	NOD2, MLH1, PRKDC, AICDA, LIG4	1440	31	14116	1.58109	1	0.998833	99.9891
GOTERM_BP_ALL	GO:0016445~somatic diversification of immunoglobulins	4	0.208117	0.392089	MLH1, PRKDC, AICDA, LIG4	1440	22	14116	1.78232	1	0.99882	99.9897
GOTERM_BP_ALL	GO:0033077~T cell differentiation in the thymus	3	0.156087	0.7773	MINK1, PRKDC, LIG4	1440	27	14116	1.0892	1	0.999925	100
GOTERM_BP_ALL	GO:0042113~B cell activation	5	0.260146	0.958233	SHB, MLH1, PRKDC, AICDA, LIG4	1440	76	14116	0.64492	1	1	100
GOTERM_BP_ALL	GO:0030217~T cell differentiation	4	0.208117	0.967836	LCK, MINK1, PRKDC, LIG4	1440	65	14116	0.603248	1	1	100
GOTERM_BP_ALL	GO:0030098~lymphocyte differentiation	5	0.260146	0.99486	LCK, MINK1, PRKDC, AICDA, LIG4	1440	103	14116	0.475863	1	1	100
GOTERM_BP_ALL	GO:0001775~cell activation	18	0.936524	0.996375	MICB, MICA, TNF, ADAMTS13, COL3A1, MLH1, MINK1, PRKDC, MYO1F, LIG4, AZU1, PLSCR1, VWF, SHB, ITIH1, SAA1, LCK, AICDA	1440	287	14116	0.614808	1	1	100
GOTERM_BP_ALL	GO:0042110~T cell activation	6	0.312175	0.997143	MICB, MICA, LCK, MINK1, PRKDC, LIG4	1440	126	14116	0.466799	1	1	100
GOTERM_BP_ALL	GO:0002521~leukocyte differentiation	6	0.312175	0.998078	TNF, LCK, MINK1, PRKDC, AICDA, LIG4	1440	131	14116	0.448982	1	1	100
GOTERM_BP_ALL	GO:0045321~leukocyte activation	12	0.62435	0.999601	AZU1, SHB, MICB, MICA, ITIH1, LCK, MLH1, MINK1, PRKDC, MYO1F, AICDA, LIG4	1440	242	14116	0.486088	1	1	100
GOTERM_BP_ALL	GO:0046649~lymphocyte activation	9	0.468262	0.999636	SHB, MICB, MICA, LCK, MLH1, MINK1, PRKDC, AICDA, LIG4	1440	199	14116	0.443342	1	1	100
Annotation Cluster 142	Enrichment Score: 0.36078670800121576
Category	Term	Count	%	PValue	Genes	List Total	Pop Hits	Pop Total	Fold Enrichment	Bonferroni	Benjamini	FDR
GOTERM_BP_ALL	GO:0007131~reciprocal meiotic recombination	5	0.260146	0.224245	MRE11A, MSH4, MLH1, RAD54B, MLH3	1440	24	14116	2.04225	1	0.997934	99.0743
GOTERM_BP_ALL	GO:0007140~male meiosis	4	0.208117	0.363222	CYP26B1, MLH1, MLH3, FANCA	1440	21	14116	1.8672	1	0.998863	99.9757
GOTERM_BP_ALL	GO:0051321~meiotic cell cycle	12	0.62435	0.442493	NUMA1, MRE11A, MSH4, CYP26B1, PIWIL1, MLH1, ZNF318, RAD54B, MLH3, FANCA, H1FOO, UTP14C	1440	100	14116	1.17633	1	0.999066	99.9979
GOTERM_BP_ALL	GO:0007126~meiosis	11	0.57232	0.547972	MRE11A, MSH4, CYP26B1, PIWIL1, MLH1, ZNF318, RAD54B, MLH3, FANCA, H1FOO, UTP14C	1440	98	14116	1.10031	1	0.999501	100
GOTERM_BP_ALL	GO:0051327~M phase of meiotic cell cycle	11	0.57232	0.547972	MRE11A, MSH4, CYP26B1, PIWIL1, MLH1, ZNF318, RAD54B, MLH3, FANCA, H1FOO, UTP14C	1440	98	14116	1.10031	1	0.999501	100
GOTERM_BP_ALL	GO:0007127~meiosis I	5	0.260146	0.632356	MRE11A, MSH4, MLH1, RAD54B, MLH3	1440	42	14116	1.167	1	0.999733	100
Annotation Cluster 143	Enrichment Score: 0.3590984726903363
Category	Term	Count	%	PValue	Genes	List Total	Pop Hits	Pop Total	Fold Enrichment	Bonferroni	Benjamini	FDR
INTERPRO	IPR001932:Protein phosphatase 2C-related	4	0.208117	0.333376	PHLPP1, PPM1J, TAB1, PPTC7	1697	20	16659	1.96335	1	0.989561	99.9055
SMART	SM00331:PP2C_SIG	4	0.208117	0.44283	PHLPP1, PPM1J, TAB1, PPTC7	1100	20	9079	1.65073	1	0.943411	99.9698
SMART	SM00332:PP2Cc	4	0.208117	0.44283	PHLPP1, PPM1J, TAB1, PPTC7	1100	20	9079	1.65073	1	0.943411	99.9698
INTERPRO	IPR014045:Protein phosphatase 2C, N-terminal	3	0.156087	0.560012	PHLPP1, PPM1J, TAB1	1697	18	16659	1.63612	1	0.999532	99.9999
Annotation Cluster 144	Enrichment Score: 0.3546506130199221
Category	Term	Count	%	PValue	Genes	List Total	Pop Hits	Pop Total	Fold Enrichment	Bonferroni	Benjamini	FDR
INTERPRO	IPR001440:Tetratricopeptide TPR-1	13	0.676379	0.318274	RGPD4, RGPD3, CNOT10, TTC29, NAA16, TTC17, TTC3, IFIT3, TTC30B, GPSM2, ACAD11, DNAJC3, SH3TC1, UNC45B	1697	100	16659	1.27618	1	0.987536	99.8611
INTERPRO	IPR011990:Tetratricopeptide-like helical	19	0.988554	0.333296	TTC33, ZC3H7A, TTC26, RGPD4, RGPD3, CNOT10, TTC29, SEL1L2, NAA16, TTC17, TTC3, IFIT3, TTC30B, SPATA16, GPSM2, DNAJC3, ACAD11, SH3TC1, CLTCL1, UNC45B	1697	157	16659	1.18801	1	0.989816	99.9053
INTERPRO	IPR019734:Tetratricopeptide repeat	14	0.728408	0.413152	TTC33, RGPD4, RGPD3, CNOT10, TTC29, NAA16, TTC17, TTC3, IFIT3, TTC30B, GPSM2, ACAD11, DNAJC3, SH3TC1, UNC45B	1697	117	16659	1.17465	1	0.996351	99.9894
INTERPRO	IPR013026:Tetratricopeptide region	13	0.676379	0.582772	TTC33, TTC26, RGPD4, RGPD3, TTC29, NAA16, TTC17, TTC3, IFIT3, TTC30B, GPSM2, ACAD11, DNAJC3, UNC45B	1697	121	16659	1.05469	1	0.999656	100
SMART	SM00028:TPR	14	0.728408	0.659946	TTC33, RGPD4, RGPD3, CNOT10, TTC29, NAA16, TTC17, TTC3, IFIT3, TTC30B, GPSM2, ACAD11, DNAJC3, SH3TC1, UNC45B	1100	116	9079	0.996129	1	0.985236	100
Annotation Cluster 145	Enrichment Score: 0.35020009468984054
Category	Term	Count	%	PValue	Genes	List Total	Pop Hits	Pop Total	Fold Enrichment	Bonferroni	Benjamini	FDR
INTERPRO	IPR003903:Ubiquitin interacting motif	4	0.208117	0.391248	EPN3, STAM2, HGS, USP25	1697	22	16659	1.78486	1	0.994926	99.9801
INTERPRO	IPR008942:ENTH/VHS	4	0.208117	0.447761	EPN3, HIP1R, STAM2, HGS	1697	24	16659	1.63612	1	0.997666	99.9963
SMART	SM00726:UIM	4	0.208117	0.508043	EPN3, STAM2, HGS, USP25	1100	22	9079	1.50066	1	0.959087	99.9946
Annotation Cluster 146	Enrichment Score: 0.34778179573696777
Category	Term	Count	%	PValue	Genes	List Total	Pop Hits	Pop Total	Fold Enrichment	Bonferroni	Benjamini	FDR
GOTERM_BP_ALL	GO:0050878~regulation of body fluid levels	18	0.936524	0.268205	GUCA1B, F11, AVPR2, ADAMTS13, CYP11B2, SCUBE1, COL3A1, C4BPB, PLG, GP9, ANXA7, PLSCR1, VWF, CD36, SAA1, LACRT, SLC22A4, UTS2R	1440	141	14116	1.25142	1	0.998381	99.6843
GOTERM_BP_ALL	GO:0030168~platelet activation	5	0.260146	0.41433	VWF, PLSCR1, SAA1, ADAMTS13, COL3A1	1440	32	14116	1.53168	1	0.998862	99.9948
GOTERM_BP_ALL	GO:0007599~hemostasis	13	0.676379	0.421787	F11, AVPR2, ADAMTS13, SCUBE1, COL3A1, C4BPB, PLG, GP9, PLSCR1, VWF, ANXA7, CD36, SAA1	1440	108	14116	1.17996	1	0.998888	99.9959
GOTERM_BP_ALL	GO:0042060~wound healing	21	1.09261	0.484715	DCBLD2, F11, ERBB3, ADAMTS13, SCUBE1, COL3A1, C4BPB, ELK3, PLG, GP9, FNTB, PLSCR1, VWF, CD36, SAA1, MAP3K1, SPRR3, DSP, IL1B, SYT17, MYH10	1440	191	14116	1.07779	1	0.999222	99.9995
GOTERM_BP_ALL	GO:0050817~coagulation	11	0.57232	0.600424	F11, VWF, PLSCR1, CD36, SAA1, ADAMTS13, SCUBE1, COL3A1, C4BPB, PLG, GP9	1440	102	14116	1.05716	1	0.99964	100
GOTERM_BP_ALL	GO:0007596~blood coagulation	11	0.57232	0.600424	F11, VWF, PLSCR1, CD36, SAA1, ADAMTS13, SCUBE1, COL3A1, C4BPB, PLG, GP9	1440	102	14116	1.05716	1	0.99964	100
Annotation Cluster 147	Enrichment Score: 0.3469644809679532
Category	Term	Count	%	PValue	Genes	List Total	Pop Hits	Pop Total	Fold Enrichment	Bonferroni	Benjamini	FDR
GOTERM_BP_ALL	GO:0051179~localization	318	16.5453	0.222466	ALS2, PVR, RAB3GAP2, SEC31B, PDLIM7, CROCC, LHCGR, S100A9, AQP5, AQP7, AQP6, KIF13A, GOT2, VPS13C, VPS13D, CTGF, GRIN2D, WNK4, TRAK1, CEP290, VPS13A, RAB26, VPS13B, S100A2, OSBP2, SLC12A8, SLC12A9, KIF5B, DUOXA2, MYH3, GRIN2A, ABCC11, OPTN, PTPRU, PCLO, CLEC4M, PITPNM1, ATP2C2, CD36, COLQ, RHCE, TBRG1, RYR1, RYR2, SLC30A10, DNAH11, KCNMB3, RTP2, KIF4B, SDAD1, CLCN2, DNAH17, RBP3, AKAP12, ASZ1, AR…	1440	2993	14116	1.04152	1	0.997985	99.0344
GOTERM_BP_ALL	GO:0006810~transport	270	14.0479	0.475162	ALS2, RAB3GAP2, SEC31B, PDLIM7, LHCGR, AQP5, AQP7, AQP6, KIF13A, GOT2, GRIN2D, WNK4, TRAK1, CEP290, VPS13A, RAB26, VPS13B, SLC12A8, OSBP2, SLC12A9, DUOXA2, KIF5B, MYH3, GRIN2A, ABCC11, OPTN, PCLO, CLEC4M, PITPNM1, ATP2C2, CD36, RHCE, TBRG1, RYR1, RYR2, SLC30A10, KCNMB3, KIF4B, SDAD1, CLCN2, RBP3, ASZ1, AKAP12, ARFGEF2, STON1-GTF2A1L, ACE, SLC29A3, MACF1, SLC28A1, SEC23IP, FCER1A, SYS1, TAOK2, OSB…	1440	2629	14116	1.00675	1	0.999213	99.9993
GOTERM_BP_ALL	GO:0051234~establishment of localization	271	14.0999	0.533273	ALS2, RAB3GAP2, SEC31B, PDLIM7, LHCGR, AQP5, AQP7, AQP6, KIF13A, GOT2, GRIN2D, WNK4, TRAK1, CEP290, VPS13A, RAB26, VPS13B, SLC12A8, OSBP2, SLC12A9, DUOXA2, KIF5B, MYH3, GRIN2A, ABCC11, OPTN, PCLO, CLEC4M, PITPNM1, ATP2C2, CD36, RHCE, TBRG1, RYR1, RYR2, SLC30A10, KCNMB3, KIF4B, SDAD1, CLCN2, RBP3, ASZ1, AKAP12, ARFGEF2, STON1-GTF2A1L, ACE, SLC29A3, MACF1, SLC28A1, SEC23IP, FCER1A, SYS1, TAOK2, OSB…	1440	2656	14116	1.00021	1	0.999452	99.9999
GOTERM_MF_ALL	GO:0005215~transporter activity	116	6.03538	0.726252	SLC22A18, SLC22A13, GABRB3, XPO5, SLC6A3, GRIK3, AQP5, AQP7, AQP6, SLC7A4, CNGB3, SLC25A21, SLC2A7, SLC25A20, GRIN2D, SLC25A23, SLC4A1, NALCN, SLC12A8, SLC12A9, SLC34A1, ABCC11, GRIN2A, PCLO, CNGA4, CNGA2, PITPNM1, ATP2C2, RHCE, RYR1, RYR2, SLC30A10, ABCA8, KCNMB3, ABCA7, CLCN2, ABCA2, ABCA4, ABCA3, KCNA7, SLC29A3, APOC4, SCN9A, SLC30A3, SLC30A8, SLC28A1, HCN3, CUBN, KCNB1, SLC6A18, ABCG1, CACNA2…	1555	1175	15143	0.961395	1	0.99886	100
Annotation Cluster 148	Enrichment Score: 0.34512089532741175
Category	Term	Count	%	PValue	Genes	List Total	Pop Hits	Pop Total	Fold Enrichment	Bonferroni	Benjamini	FDR
GOTERM_BP_ALL	GO:0009611~response to wounding	57	2.96566	0.405217	ADORA3, S100A9, GP9, FNTB, CFHR1, CTGF, SAA1, AOAH, VNN1, IL1B, CFHR5, IL1A, NFX1, F11, C4A, C4B, SCUBE1, GRIN2A, CCL4L1, CCL4L2, NLRP3, MECOM, C8A, CCR7, CD36, SPRR3, DSP, VCAN, DCBLD2, C7, TNF, NFKBID, ERBB3, ADAMTS13, C6, TNC, COL3A1, C1R, ELK3, GPR68, AZU1, MAP3K1, SCN9A, RTN4RL2, PTX3, THBS1, SCG2, LY75, SELP, CR1, C4BPB, PLG, PLSCR1, VWF, TFRC, STAB1, SYT17, MYH10	1440	530	14116	1.05426	1	0.998902	99.9931
GOTERM_BP_ALL	GO:0009605~response to external stimulus	95	4.94277	0.454939	MICB, PLXNA3, ADORA3, SLC6A3, S100A9, RCVRN, GP9, FNTB, CTGF, GRIN2D, VNN1, IL1B, RARA, IL1A, CDH23, F11, PLD1, C4A, C4B, SCUBE1, GRIN2A, CCL4L1, CCL4L2, MECOM, CCR9, PITPNM1, CCR7, CD36, LYST, RYR2, DSP, EIF2AK4, DCBLD2, NFKBID, ERBB3, ENPP2, ELK3, ABCA4, SCRIB, OPN1MW2, SCN9A, PEMT, CUBN, PLA2G4A, MTOR, SYT17, PON3, MYH10, KYNU, CFHR1, NOD2, SAA1, AOAH, CFHR5, NFX1, CCRL1, CLN3, NLRP3, GPR98, C…	1440	914	14116	1.01889	1	0.999164	99.9986
GOTERM_BP_ALL	GO:0006954~inflammatory response	35	1.82102	0.457379	C7, ADORA3, TNF, NFKBID, C6, S100A9, C1R, GPR68, AZU1, CFHR1, SAA1, AOAH, SCN9A, VNN1, IL1B, CFHR5, PTX3, THBS1, IL1A, SCG2, NFX1, LY75, SELP, CR1, C4A, C4B, SCUBE1, CCL4L1, CCL4L2, C4BPB, MECOM, NLRP3, C8A, CCR7, TFRC, STAB1	1440	325	14116	1.05568	1	0.999152	99.9987
GOTERM_BP_ALL	GO:0006952~defense response	64	3.32986	0.493856	ALS2, KYNU, MICA, ADORA3, S100A9, APOBEC3F, CFHR1, NOD2, SAA1, AOAH, VNN1, IL1B, CFHR5, IL1A, NFX1, NLRP7, PLD1, C4A, C4B, SCUBE1, CNPY3, DEFB105B, FOXN1, CCL4L1, DEFB105A, HLA-C, CCL4L2, HLA-B, NLRP3, MECOM, ECSIT, CCR9, C8A, BPI, CCR7, LYST, MNDA, MAVS, C7, IFIH1, TNF, NFKBID, C6, C1R, GPR68, VARS, AZU1, TAP1, SCN9A, IFNA8, PTX3, THBS1, DHX58, SCG2, LY75, SELP, CR1, HCK, IFNA10, MYO1F, C4BPB, C…	1440	615	14116	1.02013	1	0.999273	99.9996
Annotation Cluster 149	Enrichment Score: 0.34366046553438906
Category	Term	Count	%	PValue	Genes	List Total	Pop Hits	Pop Total	Fold Enrichment	Bonferroni	Benjamini	FDR
GOTERM_MF_ALL	GO:0005044~scavenger receptor activity	9	0.468262	0.0940078	CD163L1, CORIN, ENPP2, STAB1, SUSD2, ENDOU, STAB2, SCARA3, CD5	1555	46	15143	1.90531	1	0.82292	79.8781
INTERPRO	IPR017448:Speract/scavenger receptor related	3	0.156087	0.71743	CD163L1, CORIN, CD5	1697	24	16659	1.22709	1	0.99997	100
INTERPRO	IPR001190:Speract/scavenger receptor	3	0.156087	0.776603	CD163L1, CORIN, CD5	1697	27	16659	1.09075	1	0.999994	100
SMART	SM00202:SR	3	0.156087	0.805778	CD163L1, CORIN, CD5	1100	24	9079	1.0317	1	0.995532	100
Annotation Cluster 150	Enrichment Score: 0.34286394238186785
Category	Term	Count	%	PValue	Genes	List Total	Pop Hits	Pop Total	Fold Enrichment	Bonferroni	Benjamini	FDR
INTERPRO	IPR001611:Leucine-rich repeat	27	1.40479	0.190008	PHLPP1, CEP72, PXDN, LRTM2, LRRCC1, LRRC15, CNOT6, SCRIB, CHAD, OGN, NOD2, LRRC37A2, PKD1, LGI4, RTN4RL2, LRRIQ4, LRRN4, LRRC46, IGFALS, NLRP3, ECM2, LRRC49, NTRK3, ELFN1, LRCH2, LRCH4, LRRK1	1697	213	16659	1.24437	1	0.944842	97.3187
INTERPRO	IPR000483:Cysteine-rich flanking region, C-terminal	12	0.62435	0.281901	ELFN1, NTRK3, PXDN, LRRN4, LRTM2, IGFALS, LGI4, PKD1, RTN4RL2, LRRC15, CHAD, GP9	1697	88	16659	1.33865	1	0.980281	99.661
INTERPRO	IPR003591:Leucine-rich repeat, typical subtype	15	0.780437	0.465955	PXDN, LRRN4, LRTM2, IGFALS, LRRC15, CNOT6, SCRIB, CHAD, LRCH2, LRRC37A2, PKD1, LGI4, RTN4RL2, LRCH4, LRRK1	1697	131	16659	1.12405	1	0.998172	99.9979
SMART	SM00082:LRRCT	12	0.62435	0.503507	ELFN1, NTRK3, PXDN, LRRN4, LRTM2, IGFALS, LGI4, PKD1, RTN4RL2, LRRC15, CHAD, GP9	1100	88	9079	1.1255	1	0.958931	99.9939
INTERPRO	IPR000372:Leucine-rich repeat, cysteine-rich flanking region, N-terminal	11	0.57232	0.559527	NTRK3, OGN, PXDN, LRTM2, LHCGR, IGFALS, PKD1, RTN4RL2, LRRC15, CHAD, GP9	1697	99	16659	1.09075	1	0.999544	99.9999
SMART	SM00369:LRR_TYP	15	0.780437	0.73097	PXDN, LRRN4, LRTM2, IGFALS, LRRC15, CNOT6, SCRIB, CHAD, LRCH2, LRRC37A2, PKD1, LGI4, RTN4RL2, LRCH4, LRRK1	1100	131	9079	0.945073	1	0.990901	100
SMART	SM00013:LRRNT	11	0.57232	0.774487	NTRK3, OGN, PXDN, LRTM2, LHCGR, IGFALS, PKD1, RTN4RL2, LRRC15, CHAD, GP9	1100	99	9079	0.917071	1	0.993861	100
Annotation Cluster 151	Enrichment Score: 0.33930475568473817
Category	Term	Count	%	PValue	Genes	List Total	Pop Hits	Pop Total	Fold Enrichment	Bonferroni	Benjamini	FDR
INTERPRO	IPR002181:Fibrinogen, alpha/beta/gamma chain, C-terminal globular	5	0.260146	0.413315	ANGPTL7, TNXB, CNTNAP4, TNC, ANGPTL5	1697	32	16659	1.53386	1	0.996252	99.9895
INTERPRO	IPR014716:Fibrinogen, alpha/beta/gamma chain, C-terminal globular, subdomain 1	4	0.208117	0.419736	ANGPTL7, TNXB, TNC, ANGPTL5	1697	23	16659	1.70726	1	0.996559	99.9913
SMART	SM00186:FBG	5	0.260146	0.553132	ANGPTL7, TNXB, CNTNAP4, TNC, ANGPTL5	1100	32	9079	1.28963	1	0.968769	99.9986
Annotation Cluster 152	Enrichment Score: 0.33799307592040934
Category	Term	Count	%	PValue	Genes	List Total	Pop Hits	Pop Total	Fold Enrichment	Bonferroni	Benjamini	FDR
GOTERM_BP_ALL	GO:0060627~regulation of vesicle-mediated transport	12	0.62435	0.388512	FCER1A, ACTN4, GTF2A1L, PCLO, AZU1, STON1-GTF2A1L, PLA2G4A, PACSIN1, PACSIN3, PCSK9, RAB26, PTX3, EHD4	1440	96	14116	1.22535	1	0.998898	99.9885
GOTERM_BP_ALL	GO:0030100~regulation of endocytosis	8	0.416233	0.430556	STON1-GTF2A1L, AZU1, PACSIN1, PACSIN3, ACTN4, PCSK9, GTF2A1L, PTX3, EHD4	1440	61	14116	1.28561	1	0.998945	99.9969
GOTERM_BP_ALL	GO:0045807~positive regulation of endocytosis	4	0.208117	0.578879	AZU1, ACTN4, PCSK9, PTX3	1440	29	14116	1.35211	1	0.999606	100
Annotation Cluster 153	Enrichment Score: 0.33798182384511877
Category	Term	Count	%	PValue	Genes	List Total	Pop Hits	Pop Total	Fold Enrichment	Bonferroni	Benjamini	FDR
GOTERM_MF_ALL	GO:0035091~phosphoinositide binding	14	0.728408	0.223629	PLD1, PIK3C2G, SH3PXD2A, SNX29, NOXO1, HIP1R, PIK3C2B, RPS6KC1, CYTH3, ITPR2, PLEKHA5, SCIN, VNN1, ZFYVE1	1555	100	15143	1.36336	1	0.95028	98.3608
INTERPRO	IPR001683:Phox-like	7	0.364204	0.362848	PLD1, SNX29, PIK3C2G, SH3PXD2A, NOXO1, PIK3C2B, RPS6KC1	1697	48	16659	1.43161	1	0.99238	99.9565
SMART	SM00312:PX	7	0.364204	0.532404	PLD1, SNX29, PIK3C2G, SH3PXD2A, NOXO1, PIK3C2B, RPS6KC1	1100	48	9079	1.20366	1	0.966133	99.9973
GOTERM_MF_ALL	GO:0005543~phospholipid binding	19	0.988554	0.553145	PLD1, SNX29, PIK3C2G, SH3PXD2A, NOXO1, HIP1R, PIK3C2B, RPS6KC1, CYTH3, PCLO, ABCG1, ITPR2, ANXA7, PLEKHA5, SCIN, PEMT, VNN1, CPNE3, ZFYVE1	1555	177	15143	1.04535	1	0.99461	99.9998
GOTERM_MF_ALL	GO:0008289~lipid binding	41	2.13319	0.854589	PRKCZ, HIP1R, CYP11B2, RBP3, CYTH3, ACBD6, TENC1, ACBD4, ANXA7, ACOT7, STARD5, PLIN1, MAP3K1, CYP26B1, PEMT, VNN1, RARA, ZFYVE1, EPN3, SELP, AR, PLD1, SH3PXD2A, PIK3C2G, VAV3, SNX29, NOXO1, BRAF, PIK3C2B, ESR1, RPS6KC1, PRKCG, PCLO, ABCG1, ITPR2, BPI, PLEKHA5, CD36, SCIN, CPNE3, FABP5	1555	450	15143	0.887264	1	0.999805	100
Annotation Cluster 154	Enrichment Score: 0.3288810563677596
Category	Term	Count	%	PValue	Genes	List Total	Pop Hits	Pop Total	Fold Enrichment	Bonferroni	Benjamini	FDR
GOTERM_BP_ALL	GO:0006302~double-strand break repair	9	0.468262	0.295368	MRE11A, MLH1, PRKDC, BRIP1, RAD54B, LIG4, ERCC4, BRCA1, SETX	1440	62	14116	1.42298	1	0.998273	99.8428
GOTERM_BP_ALL	GO:0000725~recombinational repair	3	0.156087	0.590876	RAD54B, ERCC4, BRCA1	1440	19	14116	1.54781	1	0.999604	100
GOTERM_BP_ALL	GO:0000724~double-strand break repair via homologous recombination	3	0.156087	0.590876	RAD54B, ERCC4, BRCA1	1440	19	14116	1.54781	1	0.999604	100
Annotation Cluster 155	Enrichment Score: 0.325856226506947
Category	Term	Count	%	PValue	Genes	List Total	Pop Hits	Pop Total	Fold Enrichment	Bonferroni	Benjamini	FDR
GOTERM_BP_ALL	GO:0009617~response to bacterium	23	1.19667	0.322015	MAVS, TG, SELP, PLD1, MICA, TNF, ATP4B, HCK, DEFB105B, DEFB105A, MYO1F, STAB2, COMT, MECOM, TRIB1, AZU1, IL12RB2, IRAK3, NOD2, PLA2G4A, BPI, STAB1, LYST, IL1B	1440	193	14116	1.16821	1	0.998612	99.9228
GOTERM_BP_ALL	GO:0042742~defense response to bacterium	14	0.728408	0.353661	MAVS, SELP, PLD1, MICA, TNF, HCK, DEFB105B, DEFB105A, MYO1F, STAB2, AZU1, NOD2, BPI, STAB1, LYST	1440	112	14116	1.22535	1	0.998889	99.968
GOTERM_BP_ALL	GO:0051707~response to other organism	32	1.66493	0.417684	MAVS, TG, IFIH1, MICA, TNF, COMT, APOBEC3F, TRIB1, IL12RB2, AZU1, IRAK3, NOD2, IL1B, IFNA8, PTX3, DNAJC3, SELP, PLD1, ATP4B, HCK, IFNA10, DEFB105B, MYO1F, DEFB105A, CCL4L1, CCL4L2, STAB2, MECOM, NLRP3, PLSCR1, BPI, PLA2G4A, STAB1, LYST	1440	290	14116	1.08169	1	0.998866	99.9953
GOTERM_BP_ALL	GO:0009615~response to virus	13	0.676379	0.434676	MAVS, IFIH1, TNF, MICA, IFNA10, CCL4L1, CCL4L2, NLRP3, APOBEC3F, IRAK3, PLSCR1, LYST, IFNA8, DNAJC3	1440	109	14116	1.16914	1	0.999013	99.9973
GOTERM_BP_ALL	GO:0009607~response to biotic stimulus	37	1.92508	0.729088	MAVS, TG, IFIH1, MICA, TNF, TP63, COMT, VARS, APOBEC3F, TRIB1, IL12RB2, AZU1, IRAK3, NOD2, IL1B, IFNA8, PTX3, DNAJC3, SELP, HERPUD1, PLD1, ATP4B, HCK, IFNA10, DEFB105B, CCL4L1, MYO1F, DEFB105A, CCL4L2, STAB2, MECOM, NLRP3, PLSCR1, BPI, PLA2G4A, STAB1, LYST, PPP1R15B, EIF2AK4	1440	384	14116	0.944538	1	0.999884	100
GOTERM_BP_ALL	GO:0051704~multi-organism process	66	3.43392	0.735539	PVR, MICB, MICA, BTRC, ANPEP, APOBEC3F, RTN3, LNPEP, ANKRD17, NOD2, WWP2, IL1B, DNAJC3, PILRA, NFX1, PLD1, GNB1L, MPDZ, ATP4B, DEFB105B, HLA-A, DEFB105A, CCL4L1, HLA-C, CCL4L2, HLA-B, NLRP3, MECOM, CLEC4M, BPI, EP300, LYST, GRN, LCK, KPNA2, MAVS, TG, IFIH1, NACA, TNF, CD247, ENDOU, COMT, TAC3, TRIB1, IL12RB2, AZU1, IRAK3, TRO, TAP1, PEX13, IFNA8, PTX3, LAMB1, ERCC2, SELP, FLT1, HAVCR1, HCK, IFNA1…	1440	681	14116	0.950049	1	0.999882	100
Annotation Cluster 156	Enrichment Score: 0.3240385723730717
Category	Term	Count	%	PValue	Genes	List Total	Pop Hits	Pop Total	Fold Enrichment	Bonferroni	Benjamini	FDR
GOTERM_MF_ALL	GO:0030374~ligand-dependent nuclear receptor transcription coactivator activity	6	0.312175	0.308111	NCOA3, ZMIZ2, MED17, COL11A2, RBM14, MED1	1555	36	15143	1.62304	1	0.975964	99.7476
GOTERM_MF_ALL	GO:0016455~RNA polymerase II transcription mediator activity	4	0.208117	0.583588	MED17, RBM14, MED1, MED12L	1555	29	15143	1.34321	1	0.995719	99.9999
GOTERM_MF_ALL	GO:0016251~general RNA polymerase II transcription factor activity	6	0.312175	0.593021	TAF1C, TAF6, MED17, RBM14, MED1, MED12L	1555	50	15143	1.16859	1	0.996183	100
Annotation Cluster 157	Enrichment Score: 0.3237740687799013
Category	Term	Count	%	PValue	Genes	List Total	Pop Hits	Pop Total	Fold Enrichment	Bonferroni	Benjamini	FDR
GOTERM_BP_ALL	GO:0050691~regulation of defense response to virus by host	3	0.156087	0.231835	MAVS, MICB, APOBEC3F	1440	9	14116	3.26759	1	0.998084	99.2278
GOTERM_BP_ALL	GO:0002831~regulation of response to biotic stimulus	5	0.260146	0.342181	MAVS, PVR, MICB, NOD2, APOBEC3F	1440	29	14116	1.69013	1	0.998799	99.9558
GOTERM_BP_ALL	GO:0050688~regulation of defense response to virus	3	0.156087	0.590876	MAVS, MICB, APOBEC3F	1440	19	14116	1.54781	1	0.999604	100
GOTERM_BP_ALL	GO:0043900~regulation of multi-organism process	4	0.208117	0.625224	MAVS, MICB, NOD2, APOBEC3F	1440	31	14116	1.26487	1	0.999704	100
GOTERM_BP_ALL	GO:0002697~regulation of immune effector process	9	0.468262	0.82066	FCER1A, MAVS, PVR, IRAK3, MICB, NOD2, TNF, IL1B, APOBEC3F	1440	101	14116	0.873515	1	0.999963	100
Annotation Cluster 158	Enrichment Score: 0.3206759582051686
Category	Term	Count	%	PValue	Genes	List Total	Pop Hits	Pop Total	Fold Enrichment	Bonferroni	Benjamini	FDR
GOTERM_MF_ALL	GO:0001640~adenylate cyclase inhibiting metabotropic glutamate receptor activity	3	0.156087	0.11943	GRM2, GRIK3, GRM6	1555	6	15143	4.86913	1	0.861839	87.3257
GOTERM_MF_ALL	GO:0008066~glutamate receptor activity	6	0.312175	0.207624	GRM2, GRIK3, GRIN2D, GRM6, GRIN2A, OR10C1	1555	31	15143	1.88483	1	0.941606	97.7167
INTERPRO	IPR001828:Extracellular ligand-binding receptor	6	0.312175	0.302188	GRM2, GRIK3, GRIN2D, GRM6, GRIN2A, TAS1R3	1697	36	16659	1.63612	1	0.984864	99.7927
GOTERM_BP_ALL	GO:0007215~glutamate signaling pathway	4	0.208117	0.476143	CLN3, GRIK3, GRM6, GRIN2A	1440	25	14116	1.56844	1	0.999212	99.9993
INTERPRO	IPR001508:NMDA receptor	3	0.156087	0.560012	GRIK3, GRIN2D, GRIN2A	1697	18	16659	1.63612	1	0.999532	99.9999
INTERPRO	IPR015683:Glutamate receptor-related	3	0.156087	0.560012	GRIK3, GRIN2D, GRIN2A	1697	18	16659	1.63612	1	0.999532	99.9999
INTERPRO	IPR019594:Glutamate receptor, L-glutamate/glycine-binding	3	0.156087	0.560012	GRIK3, GRIN2D, GRIN2A	1697	18	16659	1.63612	1	0.999532	99.9999
INTERPRO	IPR001320:Ionotropic glutamate receptor	3	0.156087	0.560012	GRIK3, GRIN2D, GRIN2A	1697	18	16659	1.63612	1	0.999532	99.9999
GOTERM_MF_ALL	GO:0004970~ionotropic glutamate receptor activity	3	0.156087	0.564566	GRIK3, GRIN2D, GRIN2A	1555	18	15143	1.62304	1	0.994913	99.9999
GOTERM_MF_ALL	GO:0005234~extracellular-glutamate-gated ion channel activity	3	0.156087	0.594669	GRIK3, GRIN2D, GRIN2A	1555	19	15143	1.53762	1	0.996067	100
SMART	SM00079:PBPe	3	0.156087	0.659226	GRIK3, GRIN2D, GRIN2A	1100	18	9079	1.37561	1	0.985745	100
GOTERM_MF_ALL	GO:0005230~extracellular ligand-gated ion channel activity	6	0.312175	0.873974	HTR3E, GABRB3, ZACN, GRIK3, GRIN2D, GRIN2A	1555	72	15143	0.811522	1	0.999858	100
GOTERM_BP_ALL	GO:0031644~regulation of neurological system process	7	0.364204	0.998835	PRKCZ, TNF, GRIK3, GRIN2D, CTNND2, GRIN2A, CNTN4	1440	153	14116	0.448493	1	1	100
Annotation Cluster 159	Enrichment Score: 0.3151314936621448
Category	Term	Count	%	PValue	Genes	List Total	Pop Hits	Pop Total	Fold Enrichment	Bonferroni	Benjamini	FDR
GOTERM_BP_ALL	GO:0002062~chondrocyte differentiation	4	0.208117	0.27597	MEF2D, HSPG2, COL2A1, COL11A2	1440	18	14116	2.1784	1	0.99822	99.7407
GOTERM_BP_ALL	GO:0001958~endochondral ossification	3	0.156087	0.349941	MEF2D, HSPG2, COL2A1	1440	12	14116	2.45069	1	0.998852	99.9645
GOTERM_BP_ALL	GO:0060350~endochondral bone morphogenesis	3	0.156087	0.495973	MEF2D, HSPG2, COL2A1	1440	16	14116	1.83802	1	0.999275	99.9997
GOTERM_BP_ALL	GO:0060349~bone morphogenesis	3	0.156087	0.619402	MEF2D, HSPG2, COL2A1	1440	20	14116	1.47042	1	0.999681	100
GOTERM_BP_ALL	GO:0048705~skeletal system morphogenesis	9	0.468262	0.895479	MEF2D, SATB2, HOXA3, CTGF, HSPG2, PKD1, COL2A1, COL11A2, CHAD	1440	112	14116	0.787723	1	0.999993	100
Annotation Cluster 160	Enrichment Score: 0.3148083691423489
Category	Term	Count	%	PValue	Genes	List Total	Pop Hits	Pop Total	Fold Enrichment	Bonferroni	Benjamini	FDR
GOTERM_BP_ALL	GO:0042551~neuron maturation	4	0.208117	0.27597	SCLT1, RET, LGI4, AGRN	1440	18	14116	2.1784	1	0.99822	99.7407
GOTERM_BP_ALL	GO:0048469~cell maturation	9	0.468262	0.501823	SCLT1, C17ORF47, RET, G6PD, LGI4, AGRN, GHRHR, PCSK4, ERCC2	1440	75	14116	1.17633	1	0.99929	99.9997
GOTERM_BP_ALL	GO:0021700~developmental maturation	9	0.468262	0.82066	SCLT1, C17ORF47, RET, G6PD, LGI4, AGRN, GHRHR, PCSK4, ERCC2	1440	101	14116	0.873515	1	0.999963	100
Annotation Cluster 161	Enrichment Score: 0.31444378106624454
Category	Term	Count	%	PValue	Genes	List Total	Pop Hits	Pop Total	Fold Enrichment	Bonferroni	Benjamini	FDR
INTERPRO	IPR017977:Endoglin/CD105 antigen conserved site	3	0.156087	0.387514	ZPLD1, UMODL1, GP2	1697	13	16659	2.2654	1	0.994736	99.9779
INTERPRO	IPR001507:Endoglin/CD105 antigen	3	0.156087	0.495228	ZPLD1, UMODL1, GP2	1697	16	16659	1.84064	1	0.99885	99.9992
SMART	SM00241:ZP	3	0.156087	0.593711	ZPLD1, UMODL1, GP2	1100	16	9079	1.54756	1	0.974519	99.9996
Annotation Cluster 162	Enrichment Score: 0.31004344681378776
Category	Term	Count	%	PValue	Genes	List Total	Pop Hits	Pop Total	Fold Enrichment	Bonferroni	Benjamini	FDR
GOTERM_BP_ALL	GO:0051209~release of sequestered calcium ion into cytosol	3	0.156087	0.425374	LCK, RYR1, RYR2	1440	14	14116	2.1006	1	0.998947	99.9963
GOTERM_BP_ALL	GO:0051282~regulation of sequestering of calcium ion	3	0.156087	0.425374	LCK, RYR1, RYR2	1440	14	14116	2.1006	1	0.998947	99.9963
GOTERM_BP_ALL	GO:0051283~negative regulation of sequestering of calcium ion	3	0.156087	0.425374	LCK, RYR1, RYR2	1440	14	14116	2.1006	1	0.998947	99.9963
GOTERM_BP_ALL	GO:0060402~calcium ion transport into cytosol	3	0.156087	0.590876	LCK, RYR1, RYR2	1440	19	14116	1.54781	1	0.999604	100
GOTERM_BP_ALL	GO:0060401~cytosolic calcium ion transport	3	0.156087	0.619402	LCK, RYR1, RYR2	1440	20	14116	1.47042	1	0.999681	100
Annotation Cluster 163	Enrichment Score: 0.30559213816119013
Category	Term	Count	%	PValue	Genes	List Total	Pop Hits	Pop Total	Fold Enrichment	Bonferroni	Benjamini	FDR
GOTERM_BP_ALL	GO:0006916~anti-apoptosis	26	1.35276	0.205379	PRKCZ, TNF, TP63, CIAPIN1, AZU1, BAG3, VNN1, IL1B, THBS1, MKL1, IL1A, STAMBP, ZC3HC1, BRAF, SPHK2, SPHK1, ESR1, BIRC6, POLB, BIRC3, DAPK1, HIPK3, MPO, CFDP1, PRNP, MYO18A	1440	206	14116	1.23724	1	0.997492	98.5583
GOTERM_BP_ALL	GO:0043067~regulation of programmed cell death	87	4.52653	0.370024	DLC1, NELL1, INTS1, MLH1, TP63, CIAPIN1, ACVR1C, KCNIP3, NOD2, TIAM2, PCBP4, BAG3, VNN1, IL1B, CAT, DLG5, DDX20, CASP1, MKL1, IL1A, PIK3CG, CLN3, ZC3HC1, BRAF, PTPRF, ACTN4, MADD, ARHGEF18, ESR1, GRIN2A, POLB, LIG4, NLRP3, STK4, DAPK1, TNFRSF10B, ALOX15B, HIPK3, LYST, SCIN, LCK, RYR2, PRNP, MYO18A, ING4, PRKCZ, IFIH1, TNF, TNFRSF25, ERBB3, C6, ADAMTSL4, PRKDC, COL2A1, SCRIB, AZU1, PLEKHG2, ERCC6,…	1440	812	14116	1.0503	1	0.998798	99.9801
GOTERM_BP_ALL	GO:0042981~regulation of apoptosis	86	4.47451	0.370434	DLC1, NELL1, INTS1, MLH1, TP63, CIAPIN1, ACVR1C, KCNIP3, NOD2, TIAM2, PCBP4, BAG3, VNN1, IL1B, CAT, DLG5, DDX20, CASP1, MKL1, IL1A, PIK3CG, CLN3, ZC3HC1, BRAF, PTPRF, ACTN4, MADD, ARHGEF18, ESR1, GRIN2A, POLB, LIG4, NLRP3, STK4, DAPK1, TNFRSF10B, ALOX15B, HIPK3, LYST, SCIN, LCK, RYR2, PRNP, MYO18A, ING4, PRKCZ, IFIH1, TNF, TNFRSF25, ERBB3, C6, ADAMTSL4, PRKDC, COL2A1, SCRIB, AZU1, PLEKHG2, ERCC6,…	1440	804	14116	1.04856	1	0.998777	99.9803
GOTERM_BP_ALL	GO:0008219~cell death	77	4.00624	0.380354	DLC1, ALS2, E2F2, MICB, MICA, TP63, CIAPIN1, MRPS30, ACVR1C, RTN3, PDCD2, KCNIP3, SETX, IGHMBP2, SHB, UNC5B, TIAM2, BAG3, IL1B, UNC5C, CASP1, IL1A, CLN3, AR, MADD, ARHGEF18, CECR2, PIGT, PRKCG, POLB, OPTN, LIG4, EDAR, NLRP3, GZMH, STK4, DAPK1, C8A, EP300, TNFRSF10B, HIPK3, LCK, MAPK7, PHLPP1, ING4, C7, TNF, TNFRSF25, ERBB3, C6, ADAMTSL4, KIAA0196, PRKDC, SCRIB, APLP1, PLEKHG2, MAP3K1, NEFH, THBS1…	1440	719	14116	1.04981	1	0.99892	99.9853
GOTERM_BP_ALL	GO:0010941~regulation of cell death	87	4.52653	0.382135	DLC1, NELL1, INTS1, MLH1, TP63, CIAPIN1, ACVR1C, KCNIP3, NOD2, TIAM2, PCBP4, BAG3, VNN1, IL1B, CAT, DLG5, DDX20, CASP1, MKL1, IL1A, PIK3CG, CLN3, ZC3HC1, BRAF, PTPRF, ACTN4, MADD, ARHGEF18, ESR1, GRIN2A, POLB, LIG4, NLRP3, STK4, DAPK1, TNFRSF10B, ALOX15B, HIPK3, LYST, SCIN, LCK, RYR2, PRNP, MYO18A, ING4, PRKCZ, IFIH1, TNF, TNFRSF25, ERBB3, C6, ADAMTSL4, PRKDC, COL2A1, SCRIB, AZU1, PLEKHG2, ERCC6,…	1440	815	14116	1.04643	1	0.998936	99.9861
GOTERM_BP_ALL	GO:0016265~death	77	4.00624	0.410534	DLC1, ALS2, E2F2, MICB, MICA, TP63, CIAPIN1, MRPS30, ACVR1C, RTN3, PDCD2, KCNIP3, SETX, IGHMBP2, SHB, UNC5B, TIAM2, BAG3, IL1B, UNC5C, CASP1, IL1A, CLN3, AR, MADD, ARHGEF18, CECR2, PIGT, PRKCG, POLB, OPTN, LIG4, EDAR, NLRP3, GZMH, STK4, DAPK1, C8A, EP300, TNFRSF10B, HIPK3, LCK, MAPK7, PHLPP1, ING4, C7, TNF, TNFRSF25, ERBB3, C6, ADAMTSL4, KIAA0196, PRKDC, SCRIB, APLP1, PLEKHG2, MAP3K1, NEFH, THBS1…	1440	724	14116	1.04256	1	0.99882	99.9942
GOTERM_BP_ALL	GO:0043065~positive regulation of apoptosis	45	2.34131	0.509127	DLC1, ING4, TNF, TNFRSF25, ADAMTSL4, C6, NELL1, PRKDC, TP63, MLH1, SCRIB, PLEKHG2, ERCC6, TIAM2, PCBP4, MAP3K1, ALDH1A3, PCSK9, IL1B, DDX20, CASP1, CD5, ERCC2, OBSCN, COL4A3, MUC2, VAV3, PTPRF, ARHGEF18, GRIN2A, NLRP3, STK4, BRCA1, PLG, DAPK1, PLA2G4A, EPHA7, TNFRSF10B, CSRNP3, CASP14, ALOX15B, LYST, LCK, SCIN, RYR2	1440	430	14116	1.02587	1	0.999326	99.9998
GOTERM_BP_ALL	GO:0043068~positive regulation of programmed cell death	45	2.34131	0.533202	DLC1, ING4, TNF, TNFRSF25, ADAMTSL4, C6, NELL1, PRKDC, TP63, MLH1, SCRIB, PLEKHG2, ERCC6, TIAM2, PCBP4, MAP3K1, ALDH1A3, PCSK9, IL1B, DDX20, CASP1, CD5, ERCC2, OBSCN, COL4A3, MUC2, VAV3, PTPRF, ARHGEF18, GRIN2A, NLRP3, STK4, BRCA1, PLG, DAPK1, PLA2G4A, EPHA7, TNFRSF10B, CSRNP3, CASP14, ALOX15B, LYST, LCK, SCIN, RYR2	1440	433	14116	1.01876	1	0.999462	99.9999
GOTERM_BP_ALL	GO:0010942~positive regulation of cell death	45	2.34131	0.546212	DLC1, ING4, TNF, TNFRSF25, ADAMTSL4, C6, NELL1, PRKDC, TP63, MLH1, SCRIB, PLEKHG2, ERCC6, TIAM2, PCBP4, MAP3K1, ALDH1A3, PCSK9, IL1B, DDX20, CASP1, CD5, ERCC2, OBSCN, COL4A3, MUC2, VAV3, PTPRF, ARHGEF18, GRIN2A, NLRP3, STK4, BRCA1, PLG, DAPK1, PLA2G4A, EPHA7, TNFRSF10B, CSRNP3, CASP14, ALOX15B, LYST, LCK, SCIN, RYR2	1440	435	14116	1.01408	1	0.999502	100
GOTERM_BP_ALL	GO:0043069~negative regulation of programmed cell death	37	1.92508	0.568347	PRKCZ, TNF, ERBB3, TP63, INTS1, COL2A1, CIAPIN1, AZU1, BAG3, VNN1, IL1B, CAT, THBS1, MKL1, IL1A, SCG2, ERCC2, PIK3CG, STAMBP, CLN3, ZC3HC1, BHLHE23, SPHK2, BRAF, SMAD6, SPHK1, ESR1, BIRC6, POLB, LIG4, BIRC3, DAPK1, HIPK3, MPO, CFDP1, PRNP, MYO18A	1440	359	14116	1.01031	1	0.999559	100
GOTERM_BP_ALL	GO:0060548~negative regulation of cell death	37	1.92508	0.575375	PRKCZ, TNF, ERBB3, TP63, INTS1, COL2A1, CIAPIN1, AZU1, BAG3, VNN1, IL1B, CAT, THBS1, MKL1, IL1A, SCG2, ERCC2, PIK3CG, STAMBP, CLN3, ZC3HC1, BHLHE23, SPHK2, BRAF, SMAD6, SPHK1, ESR1, BIRC6, POLB, LIG4, BIRC3, DAPK1, HIPK3, MPO, CFDP1, PRNP, MYO18A	1440	360	14116	1.00751	1	0.999591	100
GOTERM_BP_ALL	GO:0012501~programmed cell death	62	3.22581	0.590343	DLC1, E2F2, TP63, CIAPIN1, MRPS30, PDCD2, KCNIP3, RTN3, ACVR1C, SHB, TIAM2, UNC5B, BAG3, IL1B, UNC5C, CASP1, IL1A, MADD, ARHGEF18, CECR2, PIGT, LIG4, EDAR, NLRP3, GZMH, STK4, DAPK1, EP300, TNFRSF10B, HIPK3, LCK, MAPK7, PHLPP1, ING4, TNF, ERBB3, TNFRSF25, C6, ADAMTSL4, PRKDC, SCRIB, APLP1, PLEKHG2, MAP3K1, THBS1, TRAF5, AATK, ERCC2, OBSCN, MUC2, COL4A3, VAV3, TAOK2, KIAA1967, BIRC6, BIRC3, PLG, BR…	1440	611	14116	0.994717	1	0.999606	100
GOTERM_BP_ALL	GO:0006915~apoptosis	61	3.17378	0.595415	DLC1, E2F2, TP63, CIAPIN1, MRPS30, PDCD2, KCNIP3, RTN3, ACVR1C, SHB, TIAM2, UNC5B, BAG3, IL1B, UNC5C, CASP1, IL1A, MADD, ARHGEF18, CECR2, PIGT, LIG4, EDAR, NLRP3, GZMH, STK4, DAPK1, EP300, TNFRSF10B, HIPK3, LCK, MAPK7, PHLPP1, ING4, TNF, ERBB3, TNFRSF25, C6, ADAMTSL4, SCRIB, APLP1, PLEKHG2, MAP3K1, THBS1, TRAF5, AATK, ERCC2, OBSCN, MUC2, COL4A3, VAV3, TAOK2, KIAA1967, BIRC6, BIRC3, PLG, BRCA1, ME…	1440	602	14116	0.993305	1	0.999606	100
GOTERM_BP_ALL	GO:0043066~negative regulation of apoptosis	36	1.87305	0.603128	PRKCZ, TNF, ERBB3, TP63, INTS1, COL2A1, CIAPIN1, AZU1, BAG3, VNN1, IL1B, CAT, THBS1, MKL1, IL1A, SCG2, ERCC2, PIK3CG, STAMBP, CLN3, ZC3HC1, SPHK2, BRAF, SMAD6, SPHK1, ESR1, BIRC6, POLB, LIG4, BIRC3, DAPK1, HIPK3, MPO, CFDP1, PRNP, MYO18A	1440	354	14116	0.996893	1	0.999634	100
GOTERM_BP_ALL	GO:0006917~induction of apoptosis	31	1.6129	0.714782	DLC1, TNF, TNFRSF25, NELL1, C6, TP63, MLH1, PLEKHG2, ERCC6, TIAM2, PCBP4, PCSK9, DDX20, CASP1, CD5, ERCC2, OBSCN, COL4A3, MUC2, VAV3, ARHGEF18, NLRP3, BRCA1, PLG, DAPK1, TNFRSF10B, CASP14, ALOX15B, LYST, LCK, RYR2	1440	320	14116	0.949644	1	0.999875	100
GOTERM_BP_ALL	GO:0008624~induction of apoptosis by extracellular signals	11	0.57232	0.717035	OBSCN, PLEKHG2, TNF, TNFRSF10B, VAV3, TIAM2, TNFRSF25, ARHGEF18, RYR2, CD5, DAPK1	1440	112	14116	0.962773	1	0.999878	100
GOTERM_BP_ALL	GO:0012502~induction of programmed cell death	31	1.6129	0.721094	DLC1, TNF, TNFRSF25, NELL1, C6, TP63, MLH1, PLEKHG2, ERCC6, TIAM2, PCBP4, PCSK9, DDX20, CASP1, CD5, ERCC2, OBSCN, COL4A3, MUC2, VAV3, ARHGEF18, NLRP3, BRCA1, PLG, DAPK1, TNFRSF10B, CASP14, ALOX15B, LYST, LCK, RYR2	1440	321	14116	0.946686	1	0.999878	100
Annotation Cluster 164	Enrichment Score: 0.29918663643362386
Category	Term	Count	%	PValue	Genes	List Total	Pop Hits	Pop Total	Fold Enrichment	Bonferroni	Benjamini	FDR
GOTERM_BP_ALL	GO:0070304~positive regulation of stress-activated protein kinase signaling pathway	5	0.260146	0.159659	NOD2, TNF, TAOK2, MAPK8IP2, IL1B	1440	21	14116	2.33399	1	0.997234	95.9551
GOTERM_BP_ALL	GO:0032088~negative regulation of NF-kappaB transcription factor activity	4	0.208117	0.219011	IRAK3, NOD2, CAT, NLRP3	1440	16	14116	2.45069	1	0.998014	98.9522
GOTERM_BP_ALL	GO:0032874~positive regulation of stress-activated MAPK cascade	3	0.156087	0.231835	NOD2, MAPK8IP2, IL1B	1440	9	14116	3.26759	1	0.998084	99.2278
GOTERM_BP_ALL	GO:0046330~positive regulation of JNK cascade	4	0.208117	0.247238	NOD2, TNF, TAOK2, IL1B	1440	17	14116	2.30654	1	0.997868	99.4685
GOTERM_BP_ALL	GO:0080135~regulation of cellular response to stress	14	0.728408	0.248775	FCER1A, CLN3, TNF, TAOK2, PRKCG, BRCA1, NTRK3, NOD2, ERCC6, HIPK3, MAP3K1, MAPK8IP2, IL1B, MTOR	1440	103	14116	1.33242	1	0.99781	99.4882
GOTERM_BP_ALL	GO:0032872~regulation of stress-activated MAPK cascade	3	0.156087	0.271417	NOD2, MAPK8IP2, IL1B	1440	10	14116	2.94083	1	0.998116	99.7089
GOTERM_BP_ALL	GO:0046328~regulation of JNK cascade	9	0.468262	0.342409	FCER1A, NOD2, ERCC6, TNF, TAOK2, MAP3K1, HIPK3, MAPK8IP2, IL1B	1440	65	14116	1.35731	1	0.998771	99.956
GOTERM_BP_ALL	GO:0070302~regulation of stress-activated protein kinase signaling pathway	9	0.468262	0.406452	FCER1A, NOD2, ERCC6, TNF, TAOK2, MAP3K1, HIPK3, MAPK8IP2, IL1B	1440	69	14116	1.27862	1	0.998906	99.9934
GOTERM_BP_ALL	GO:0051090~regulation of transcription factor activity	12	0.62435	0.482739	IRAK3, NOD2, TNF, EP300, TAF6, NCOA3, HR, IL1B, CAT, TAF6L, NLRP3, TRIB1	1440	103	14116	1.14207	1	0.999222	99.9995
GOTERM_BP_ALL	GO:0043433~negative regulation of transcription factor activity	6	0.312175	0.490462	IRAK3, NOD2, HR, CAT, NLRP3, TRIB1	1440	45	14116	1.30704	1	0.999251	99.9996
GOTERM_BP_ALL	GO:0032675~regulation of interleukin-6 production	5	0.260146	0.507266	IRAK3, BPI, NOD2, TNF, IL1B	1440	36	14116	1.3615	1	0.999327	99.9998
GOTERM_BP_ALL	GO:0043388~positive regulation of DNA binding	8	0.416233	0.579709	IRAK3, NOD2, TNF, EP300, NCOA3, IL1B, CAT, ERCC2	1440	70	14116	1.12032	1	0.999605	100
GOTERM_BP_ALL	GO:0051091~positive regulation of transcription factor activity	7	0.364204	0.582711	IRAK3, NOD2, TNF, EP300, NCOA3, IL1B, CAT	1440	60	14116	1.14366	1	0.999608	100
GOTERM_BP_ALL	GO:0051101~regulation of DNA binding	13	0.676379	0.584768	TNF, TAF6, HR, NLRP3, TAF6L, TRIB1, IRAK3, NOD2, EP300, NCOA3, IL1B, CAT, ERCC2	1440	121	14116	1.05319	1	0.999611	100
GOTERM_BP_ALL	GO:0032755~positive regulation of interleukin-6 production	3	0.156087	0.590876	NOD2, TNF, IL1B	1440	19	14116	1.54781	1	0.999604	100
GOTERM_BP_ALL	GO:0043392~negative regulation of DNA binding	6	0.312175	0.604955	IRAK3, NOD2, HR, CAT, NLRP3, TRIB1	1440	51	14116	1.15327	1	0.999635	100
GOTERM_BP_ALL	GO:0051092~positive regulation of NF-kappaB transcription factor activity	5	0.260146	0.612977	IRAK3, NOD2, TNF, IL1B, CAT	1440	41	14116	1.19546	1	0.999658	100
GOTERM_BP_ALL	GO:0051099~positive regulation of binding	8	0.416233	0.694343	IRAK3, NOD2, TNF, EP300, NCOA3, IL1B, CAT, ERCC2	1440	78	14116	1.00541	1	0.999846	100
GOTERM_BP_ALL	GO:0051100~negative regulation of binding	6	0.312175	0.731854	IRAK3, NOD2, HR, CAT, NLRP3, TRIB1	1440	59	14116	0.996893	1	0.999884	100
GOTERM_BP_ALL	GO:0043410~positive regulation of MAPKKK cascade	5	0.260146	0.734982	NOD2, TNF, TAOK2, MAPK8IP2, IL1B	1440	48	14116	1.02112	1	0.999886	100
GOTERM_BP_ALL	GO:0051098~regulation of binding	14	0.728408	0.794352	TNF, TAF6, HR, TAF6L, NLRP3, TRIB1, IRAK3, NOD2, EP300, PRMT7, NCOA3, IL1B, CAT, ERCC2	1440	153	14116	0.896986	1	0.999944	100
GOTERM_BP_ALL	GO:0002697~regulation of immune effector process	9	0.468262	0.82066	FCER1A, MAVS, PVR, IRAK3, MICB, NOD2, TNF, IL1B, APOBEC3F	1440	101	14116	0.873515	1	0.999963	100
GOTERM_BP_ALL	GO:0043408~regulation of MAPKKK cascade	9	0.468262	0.878236	FCER1A, NOD2, ERCC6, TNF, TAOK2, MAP3K1, HIPK3, MAPK8IP2, IL1B	1440	109	14116	0.809404	1	0.999988	100
GOTERM_BP_ALL	GO:0001934~positive regulation of protein amino acid phosphorylation	7	0.364204	0.90187	FCER1A, NOD2, TNF, LACRT, IL1B, MTOR, FAM129A	1440	89	14116	0.771005	1	0.999994	100
GOTERM_BP_ALL	GO:0002700~regulation of production of molecular mediator of immune response	3	0.156087	0.931433	IRAK3, NOD2, TNF	1440	41	14116	0.717276	1	0.999998	100
GOTERM_BP_ALL	GO:0001932~regulation of protein amino acid phosphorylation	13	0.676379	0.94618	FCER1A, PRKCZ, TNF, SMAD6, NOD2, ERCC6, HIPK3, MAP3K1, PRKAR1B, LACRT, IL1B, MTOR, FAM129A	1440	173	14116	0.736625	1	0.999999	100
Annotation Cluster 165	Enrichment Score: 0.29856773573534956
Category	Term	Count	%	PValue	Genes	List Total	Pop Hits	Pop Total	Fold Enrichment	Bonferroni	Benjamini	FDR
GOTERM_BP_ALL	GO:0000165~MAPKKK cascade	23	1.19667	0.245059	FCER1A, FGFR1, RET, TNF, FLT1, TAOK2, BRAF, MADD, MET, FPR1, MAP4K2, MINK1, TAB1, TRIB1, PLCE1, ERCC6, RGS3, MAP3K1, MAPK8IP2, IL1B, MAPK7, THBS1, SCG2	1440	184	14116	1.22535	1	0.997963	99.4394
GOTERM_BP_ALL	GO:0046328~regulation of JNK cascade	9	0.468262	0.342409	FCER1A, NOD2, ERCC6, TNF, TAOK2, MAP3K1, HIPK3, MAPK8IP2, IL1B	1440	65	14116	1.35731	1	0.998771	99.956
GOTERM_BP_ALL	GO:0007254~JNK cascade	8	0.416233	0.395973	FCER1A, ERCC6, TNF, MAP3K1, MAP4K2, MAPK8IP2, MINK1, TRIB1	1440	59	14116	1.32919	1	0.998863	99.9908
GOTERM_BP_ALL	GO:0070302~regulation of stress-activated protein kinase signaling pathway	9	0.468262	0.406452	FCER1A, NOD2, ERCC6, TNF, TAOK2, MAP3K1, HIPK3, MAPK8IP2, IL1B	1440	69	14116	1.27862	1	0.998906	99.9934
GOTERM_BP_ALL	GO:0033674~positive regulation of kinase activity	26	1.35276	0.406915	ALS2, PRKCZ, PARD3, TNF, FPR1, AZU1, ERCC6, MAP3K1, IL1B, THBS1, ADCY10, FCER1A, FLT1, VAV3, TAOK2, SPHK2, MADD, MET, SPHK1, TAB1, IRS1, PLCE1, TNFRSF10B, LRP1, PRKAR1B, RELN	1440	231	14116	1.10334	1	0.998891	99.9935
GOTERM_BP_ALL	GO:0000187~activation of MAPK activity	10	0.520291	0.460183	FCER1A, PLCE1, ERCC6, TNF, MADD, MAP3K1, MET, FPR1, IL1B, THBS1	1440	82	14116	1.19546	1	0.999165	99.9988
GOTERM_BP_ALL	GO:0031098~stress-activated protein kinase signaling pathway	8	0.416233	0.464869	FCER1A, ERCC6, TNF, MAP3K1, MAP4K2, MAPK8IP2, MINK1, TRIB1	1440	63	14116	1.2448	1	0.999157	99.999
GOTERM_BP_ALL	GO:0051347~positive regulation of transferase activity	26	1.35276	0.486014	ALS2, PRKCZ, PARD3, TNF, FPR1, AZU1, ERCC6, MAP3K1, IL1B, THBS1, ADCY10, FCER1A, FLT1, VAV3, TAOK2, SPHK2, MADD, MET, SPHK1, TAB1, IRS1, PLCE1, TNFRSF10B, LRP1, PRKAR1B, RELN	1440	240	14116	1.06197	1	0.999227	99.9995
GOTERM_BP_ALL	GO:0045860~positive regulation of protein kinase activity	24	1.2487	0.509227	ALS2, FCER1A, PRKCZ, PARD3, TNF, FLT1, SPHK2, TAOK2, MADD, SPHK1, MET, FPR1, TAB1, AZU1, PLCE1, ERCC6, TNFRSF10B, LRP1, PRKAR1B, MAP3K1, IL1B, RELN, ADCY10, THBS1	1440	223	14116	1.05501	1	0.999314	99.9998
GOTERM_BP_ALL	GO:0043506~regulation of JUN kinase activity	5	0.260146	0.529486	FCER1A, ERCC6, MAP3K1, HIPK3, IL1B	1440	37	14116	1.3247	1	0.999452	99.9999
GOTERM_BP_ALL	GO:0043507~positive regulation of JUN kinase activity	4	0.208117	0.64704	FCER1A, ERCC6, MAP3K1, IL1B	1440	32	14116	1.22535	1	0.999778	100
GOTERM_BP_ALL	GO:0043405~regulation of MAP kinase activity	14	0.728408	0.690367	FCER1A, TNF, MADD, MET, FPR1, TRIB1, IRAK3, PLCE1, ERCC6, RGS3, HIPK3, MAP3K1, IL1B, THBS1	1440	141	14116	0.973325	1	0.999847	100
GOTERM_BP_ALL	GO:0043406~positive regulation of MAP kinase activity	10	0.520291	0.724436	FCER1A, PLCE1, ERCC6, TNF, MADD, MAP3K1, MET, FPR1, IL1B, THBS1	1440	102	14116	0.961057	1	0.999882	100
GOTERM_BP_ALL	GO:0007257~activation of JUN kinase activity	3	0.156087	0.758913	FCER1A, ERCC6, MAP3K1	1440	26	14116	1.13109	1	0.99991	100
GOTERM_BP_ALL	GO:0043408~regulation of MAPKKK cascade	9	0.468262	0.878236	FCER1A, NOD2, ERCC6, TNF, TAOK2, MAP3K1, HIPK3, MAPK8IP2, IL1B	1440	109	14116	0.809404	1	0.999988	100
Annotation Cluster 166	Enrichment Score: 0.2979804844600161
Category	Term	Count	%	PValue	Genes	List Total	Pop Hits	Pop Total	Fold Enrichment	Bonferroni	Benjamini	FDR
GOTERM_BP_ALL	GO:0046165~alcohol biosynthetic process	8	0.416233	0.156051	GPD1, TPI1, G6PC, G6PD, SPHK2, PGD, PGAM2, DOLK	1440	44	14116	1.78232	1	0.996967	95.6226
GOTERM_BP_ALL	GO:0034637~cellular carbohydrate biosynthetic process	11	0.57232	0.161339	CSGALNACT1, GPD1, TPI1, G6PC, NANS, G6PD, PHKG1, PGD, B3GNT1, PGAM2, GYG2	1440	69	14116	1.56276	1	0.997125	96.1016
GOTERM_BP_ALL	GO:0006098~pentose-phosphate shunt	3	0.156087	0.231835	TPI1, G6PD, PGD	1440	9	14116	3.26759	1	0.998084	99.2278
GOTERM_BP_ALL	GO:0046364~monosaccharide biosynthetic process	6	0.312175	0.32395	GPD1, TPI1, G6PC, G6PD, PGD, PGAM2	1440	37	14116	1.58964	1	0.998597	99.9268
GOTERM_BP_ALL	GO:0006094~gluconeogenesis	4	0.208117	0.476143	GPD1, TPI1, G6PC, PGAM2	1440	25	14116	1.56844	1	0.999212	99.9993
GOTERM_BP_ALL	GO:0006739~NADP metabolic process	3	0.156087	0.495973	TPI1, G6PD, PGD	1440	16	14116	1.83802	1	0.999275	99.9997
GOTERM_BP_ALL	GO:0019748~secondary metabolic process	9	0.468262	0.562761	DCT, RDH11, GPD1, TPI1, KYNU, G6PD, ALDH1A3, PGD, CYP26B1	1440	79	14116	1.11677	1	0.999531	100
GOTERM_BP_ALL	GO:0006769~nicotinamide metabolic process	5	0.260146	0.592977	GPD1, TPI1, KYNU, G6PD, PGD	1440	40	14116	1.22535	1	0.9996	100
GOTERM_BP_ALL	GO:0046496~nicotinamide nucleotide metabolic process	5	0.260146	0.592977	GPD1, TPI1, KYNU, G6PD, PGD	1440	40	14116	1.22535	1	0.9996	100
GOTERM_BP_ALL	GO:0009820~alkaloid metabolic process	5	0.260146	0.612977	GPD1, TPI1, KYNU, G6PD, PGD	1440	41	14116	1.19546	1	0.999658	100
GOTERM_BP_ALL	GO:0019319~hexose biosynthetic process	4	0.208117	0.625224	GPD1, TPI1, G6PC, PGAM2	1440	31	14116	1.26487	1	0.999704	100
GOTERM_BP_ALL	GO:0019362~pyridine nucleotide metabolic process	5	0.260146	0.632356	GPD1, TPI1, KYNU, G6PD, PGD	1440	42	14116	1.167	1	0.999733	100
GOTERM_BP_ALL	GO:0043603~cellular amide metabolic process	6	0.312175	0.688076	GPD1, TPI1, KYNU, G6PD, PGD, SLC25A15	1440	56	14116	1.0503	1	0.999841	100
GOTERM_BP_ALL	GO:0006733~oxidoreduction coenzyme metabolic process	5	0.260146	0.790399	GPD1, TPI1, KYNU, G6PD, PGD	1440	52	14116	0.942575	1	0.999941	100
GOTERM_BP_ALL	GO:0006090~pyruvate metabolic process	4	0.208117	0.816042	GPD1, TPI1, G6PC, PGAM2	1440	42	14116	0.933598	1	0.999961	100
GOTERM_BP_ALL	GO:0006732~coenzyme metabolic process	12	0.62435	0.920422	ACOT9, GPD1, TPI1, KYNU, G6PD, PGD, ACOT2, VNN1, MTHFSD, ACOT1, DCAKD, OXSM	1440	153	14116	0.768845	1	0.999997	100
GOTERM_BP_ALL	GO:0051186~cofactor metabolic process	13	0.676379	0.982766	GPD1, KYNU, PGD, ACOT2, MTHFSD, ACOT1, OXSM, ACOT9, TPI1, G6PD, NUBP1, VNN1, DCAKD	1440	195	14116	0.653519	1	1	100
Annotation Cluster 167	Enrichment Score: 0.2946194285013325
Category	Term	Count	%	PValue	Genes	List Total	Pop Hits	Pop Total	Fold Enrichment	Bonferroni	Benjamini	FDR
INTERPRO	IPR001314:Peptidase S1A, chymotrypsin	13	0.676379	0.368656	F11, CORIN, MST1P9, PRSS1, C1R, TMPRSS7, GZMH, PLG, AZU1, KLK12, KLK11, PRSS42, PRSS38	1697	104	16659	1.22709	1	0.992909	99.9629
GOTERM_MF_ALL	GO:0008236~serine-type peptidase activity	20	1.04058	0.464088	F11, MST1P9, CORIN, RBP3, ENDOU, PRSS1, TMPRSS7, C1R, GZMH, PLG, PCSK2, AZU1, KLK12, KLK11, PCSK9, RELN, PCSK7, PRSS42, PCSK4, PRSS38	1555	178	15143	1.09419	1	0.990174	99.996
GOTERM_MF_ALL	GO:0017171~serine hydrolase activity	20	1.04058	0.484403	F11, MST1P9, CORIN, RBP3, ENDOU, PRSS1, TMPRSS7, C1R, GZMH, PLG, PCSK2, AZU1, KLK12, KLK11, PCSK9, RELN, PCSK7, PRSS42, PCSK4, PRSS38	1555	180	15143	1.08203	1	0.990776	99.9979
INTERPRO	IPR018114:Peptidase S1/S6, chymotrypsin/Hap, active site	12	0.62435	0.507368	AZU1, F11, CORIN, KLK12, PRSS1, KLK11, TMPRSS7, C1R, PRSS42, GZMH, PLG, PRSS38	1697	105	16659	1.12191	1	0.999031	99.9995
GOTERM_MF_ALL	GO:0004252~serine-type endopeptidase activity	17	0.884495	0.518436	F11, MST1P9, CORIN, PRSS1, TMPRSS7, C1R, GZMH, PLG, PCSK2, AZU1, KLK12, PCSK9, KLK11, PCSK7, PRSS42, PCSK4, PRSS38	1555	154	15143	1.075	1	0.992876	99.9993
INTERPRO	IPR001254:Peptidase S1 and S6, chymotrypsin/Hap	13	0.676379	0.521832	F11, CORIN, MST1P9, PRSS1, C1R, TMPRSS7, GZMH, PLG, AZU1, KLK12, KLK11, PRSS42, PRSS38	1697	116	16659	1.10015	1	0.999251	99.9997
SMART	SM00020:Tryp_SPc	13	0.676379	0.761528	F11, CORIN, MST1P9, PRSS1, C1R, TMPRSS7, GZMH, PLG, AZU1, KLK12, KLK11, PRSS42, PRSS38	1100	116	9079	0.924976	1	0.993203	100
Annotation Cluster 168	Enrichment Score: 0.29299052370763706
Category	Term	Count	%	PValue	Genes	List Total	Pop Hits	Pop Total	Fold Enrichment	Bonferroni	Benjamini	FDR
GOTERM_MF_ALL	GO:0042054~histone methyltransferase activity	8	0.416233	0.0991628	SUV420H2, PRMT7, EZH1, SETD1A, ASH1L, MLL3, NSD1, MLL4	1555	39	15143	1.99759	1	0.835654	81.659
GOTERM_MF_ALL	GO:0008170~N-methyltransferase activity	9	0.468262	0.172097	SUV420H2, PRMT7, EZH1, SETD1A, ASH1L, PEMT, MLL3, NSD1, MLL4	1555	53	15143	1.65367	1	0.918028	95.3449
GOTERM_MF_ALL	GO:0008276~protein methyltransferase activity	8	0.416233	0.24958	SUV420H2, PRMT7, EZH1, SETD1A, ASH1L, MLL3, NSD1, MLL4	1555	50	15143	1.55812	1	0.955328	99.0563
GOTERM_BP_ALL	GO:0016571~histone methylation	3	0.156087	0.671796	SUV420H2, PRMT7, NSD1	1440	22	14116	1.33674	1	0.999811	100
GOTERM_BP_ALL	GO:0006479~protein amino acid methylation	3	0.156087	0.918357	SUV420H2, PRMT7, NSD1	1440	39	14116	0.75406	1	0.999997	100
GOTERM_BP_ALL	GO:0008213~protein amino acid alkylation	3	0.156087	0.918357	SUV420H2, PRMT7, NSD1	1440	39	14116	0.75406	1	0.999997	100
GOTERM_BP_ALL	GO:0043414~biopolymer methylation	4	0.208117	0.976806	SUV420H2, PRMT7, ZFP57, NSD1	1440	69	14116	0.568277	1	1	100
GOTERM_BP_ALL	GO:0032259~methylation	4	0.208117	0.987072	SUV420H2, PRMT7, ZFP57, NSD1	1440	76	14116	0.515936	1	1	100
GOTERM_BP_ALL	GO:0006730~one-carbon metabolic process	6	0.312175	0.991598	SUV420H2, PRMT7, ZFP57, CA13, KDM3A, NSD1	1440	112	14116	0.525149	1	1	100
Annotation Cluster 169	Enrichment Score: 0.2909623948804528
Category	Term	Count	%	PValue	Genes	List Total	Pop Hits	Pop Total	Fold Enrichment	Bonferroni	Benjamini	FDR
GOTERM_BP_ALL	GO:0009628~response to abiotic stimulus	41	2.13319	0.355355	TG, MICB, MICA, TNF, TCAP, IL18, COL3A1, PRKDC, DNAH1, RCVRN, ABCA4, ANXA7, ERCC6, MAP3K1, OPN1MW2, ADAM2, ACOT11, IL1B, PKD1, CAT, THBS1, ERCC4, SDF4, EIF2B4, ERCC2, EIF2B5, GUCA1B, NOS1, OPN1MW, GRIN2A, TOPBP1, LIG4, SNAI2, BRCA1, GPR98, PITPNM1, PLA2G4A, AVPR1B, GRM6, CIRBP, RAD54B, SCARA3	1440	368	14116	1.09216	1	0.998839	99.9695
GOTERM_BP_ALL	GO:0009314~response to radiation	21	1.09261	0.571255	GUCA1B, COL3A1, OPN1MW, GRIN2A, PRKDC, TOPBP1, RCVRN, LIG4, ABCA4, SNAI2, BRCA1, PITPNM1, ERCC6, ADAM2, OPN1MW2, GRM6, RAD54B, SCARA3, CAT, SDF4, ERCC4, ERCC2	1440	200	14116	1.02929	1	0.99957	100
GOTERM_BP_ALL	GO:0009416~response to light stimulus	14	0.728408	0.660116	GUCA1B, OPN1MW, GRIN2A, RCVRN, ABCA4, PITPNM1, ERCC6, OPN1MW2, ADAM2, GRM6, CAT, SCARA3, SDF4, ERCC4, ERCC2	1440	138	14116	0.994485	1	0.999803	100
Annotation Cluster 170	Enrichment Score: 0.2900494986380199
Category	Term	Count	%	PValue	Genes	List Total	Pop Hits	Pop Total	Fold Enrichment	Bonferroni	Benjamini	FDR
GOTERM_BP_ALL	GO:0046486~glycerolipid metabolic process	20	1.04058	0.293511	PIK3CG, GPD1, PLD1, PIK3C2G, PIK3C2B, PIGT, PI4KB, ALG9, PIGO, PLCE1, G6PC, PLA2G4A, PLCH2, PEMT, SLC22A4, PCSK9, SYNJ2, CAT, PCYT1B, AGPAT2	1440	162	14116	1.21022	1	0.99835	99.835
GOTERM_BP_ALL	GO:0046474~glycerophospholipid biosynthetic process	9	0.468262	0.390385	PLA2G4A, PLD1, PEMT, PIGT, PCYT1B, PI4KB, ALG9, PIGO, AGPAT2	1440	68	14116	1.29743	1	0.998861	99.9891
GOTERM_BP_ALL	GO:0006650~glycerophospholipid metabolic process	14	0.728408	0.427393	PIK3CG, PLD1, PIK3C2G, PIK3C2B, PIGT, PI4KB, ALG9, PIGO, PLA2G4A, PLCH2, PEMT, SYNJ2, PCYT1B, AGPAT2	1440	118	14116	1.16304	1	0.998969	99.9966
GOTERM_BP_ALL	GO:0045017~glycerolipid biosynthetic process	10	0.520291	0.430203	PLA2G4A, PLD1, PLCE1, PEMT, PIGT, PCYT1B, PI4KB, ALG9, PIGO, AGPAT2	1440	80	14116	1.22535	1	0.998961	99.9969
GOTERM_BP_ALL	GO:0030384~phosphoinositide metabolic process	9	0.468262	0.470391	PIK3CG, PIK3C2G, PLCH2, PIK3C2B, SYNJ2, PIGT, PI4KB, ALG9, PIGO	1440	73	14116	1.20856	1	0.999183	99.9992
GOTERM_BP_ALL	GO:0019637~organophosphate metabolic process	22	1.14464	0.477355	PIK3CG, GPD1, CLN3, PLD1, PIK3C2G, SPHK2, PIK3C2B, PIGT, PI4KB, CDS1, ALG9, PIGO, TPI1, PLCE1, PLA2G4A, PLCH2, PEMT, PCSK9, SYNJ2, PCYT1B, GK, AGPAT2	1440	200	14116	1.07831	1	0.999199	99.9994
GOTERM_BP_ALL	GO:0008654~phospholipid biosynthetic process	11	0.57232	0.600424	PLA2G4A, PLD1, SPHK2, PEMT, PIGT, PCYT1B, PI4KB, CDS1, ALG9, PIGO, AGPAT2	1440	102	14116	1.05716	1	0.99964	100
GOTERM_BP_ALL	GO:0006644~phospholipid metabolic process	19	0.988554	0.664826	PIK3CG, CLN3, PLD1, PIK3C2G, SPHK2, PIK3C2B, PIGT, PI4KB, CDS1, ALG9, PIGO, PLCE1, PLA2G4A, PLCH2, PEMT, PCSK9, SYNJ2, PCYT1B, AGPAT2	1440	190	14116	0.980278	1	0.999811	100
GOTERM_BP_ALL	GO:0046489~phosphoinositide biosynthetic process	4	0.208117	0.789023	PIGT, PI4KB, ALG9, PIGO	1440	40	14116	0.980278	1	0.999939	100
GOTERM_BP_ALL	GO:0008610~lipid biosynthetic process	29	1.50884	0.843976	MVD, CYP11B2, HSD17B12, ALG9, TPI1, STARD5, NANS, DHCR7, PEMT, PCYT1B, AGPAT2, FCER1A, PLD1, SPHK2, PIGT, CFTR, PI4KB, CDS1, BRCA1, PIGO, OXSM, DOLK, C9ORF3, ACSM3, PLCE1, PLA2G4A, G6PD, ALOX15B, RNPEP	1440	323	14116	0.880126	1	0.999975	100
Annotation Cluster 171	Enrichment Score: 0.28680367018389563
Category	Term	Count	%	PValue	Genes	List Total	Pop Hits	Pop Total	Fold Enrichment	Bonferroni	Benjamini	FDR
GOTERM_BP_ALL	GO:0016042~lipid catabolic process	20	1.04058	0.401458	PNLIP, PLD1, PNLIPRP1, PLA2G16, PLB1, ENPP2, EHHADH, SPHK1, DAGLB, ACOX3, PNPLA5, GBA2, PLCE1, PLA2G4A, PLIN1, PLCH2, ASPG, LIPI, PEX13, NEU3	1440	173	14116	1.13327	1	0.998943	99.9922
GOTERM_MF_ALL	GO:0016298~lipase activity	12	0.62435	0.451492	PNLIP, PLCL1, PNLIPRP1, PLA2G4A, PLD1, PLCE1, PLA2G16, PLB1, AOAH, PLCH2, ASPG, DAGLB	1555	100	15143	1.16859	1	0.989235	99.9942
GOTERM_MF_ALL	GO:0004620~phospholipase activity	8	0.416233	0.760851	PLCL1, PLA2G4A, PLD1, PLCE1, PLA2G16, PLB1, PLCH2, ASPG	1555	83	15143	0.938628	1	0.999324	100
Annotation Cluster 172	Enrichment Score: 0.2862710206049687
Category	Term	Count	%	PValue	Genes	List Total	Pop Hits	Pop Total	Fold Enrichment	Bonferroni	Benjamini	FDR
GOTERM_MF_ALL	GO:0022839~ion gated channel activity	4	0.208117	0.25045	KCNMB3, NMUR2, KCNK18, MTMR6	1555	17	15143	2.29136	1	0.954683	99.0739
GOTERM_MF_ALL	GO:0015269~calcium-activated potassium channel activity	3	0.156087	0.464944	KCNMB3, KCNK18, MTMR6	1555	15	15143	1.94765	1	0.990019	99.9961
GOTERM_MF_ALL	GO:0005227~calcium activated cation channel activity	3	0.156087	0.623184	KCNMB3, KCNK18, MTMR6	1555	20	15143	1.46074	1	0.997014	100
GOTERM_MF_ALL	GO:0005267~potassium channel activity	8	0.416233	0.986681	KCNMB3, KCNA10, KCNB1, KCNK18, MTMR6, KCNA7, HCN3, KCNIP3	1555	133	15143	0.58576	1	1	100
Annotation Cluster 173	Enrichment Score: 0.2853185457240554
Category	Term	Count	%	PValue	Genes	List Total	Pop Hits	Pop Total	Fold Enrichment	Bonferroni	Benjamini	FDR
GOTERM_BP_ALL	GO:0030030~cell projection organization	45	2.34131	0.147566	ALS2, FGFR1, PARD3, DNAH9, PLXNA3, CROCC, ERBB3, WNT3A, ITGB4, GLI2, SPAG16, VCL, EFHD1, MACF1, UNC5B, TTC30B, DMD, B3GNT1, CEP290, TEKT2, RTN4RL2, UNC5C, TEKT4, LAMB1, TOP2B, CDH23, THBS4, MYO1A, VAV3, NRXN1, BBS10, GPR98, NTN3, EPHA7, ULK2, IFT172, MAP2, TSGA10, CYFIP1, RELN, VCAN, CNTN4, MTOR, DST, MYH10	1440	368	14116	1.19871	1	0.996893	94.7358
GOTERM_BP_ALL	GO:0007409~axonogenesis	22	1.14464	0.410072	ALS2, PARD3, PLXNA3, ERBB3, WNT3A, NRXN1, GLI2, NTN3, EPHA7, UNC5B, MACF1, ULK2, B3GNT1, CYFIP1, CNTN4, RTN4RL2, VCAN, RELN, UNC5C, TOP2B, DST, MYH10	1440	193	14116	1.11742	1	0.998836	99.9941
GOTERM_BP_ALL	GO:0048667~cell morphogenesis involved in neuron differentiation	23	1.19667	0.470317	ALS2, PARD3, PLXNA3, ERBB3, WNT3A, NRXN1, GLI2, NTN3, EPHA7, UNC5B, MACF1, ULK2, B3GNT1, CYFIP1, CNTN4, RTN4RL2, VCAN, RELN, UNC5C, TOP2B, DST, MYH10, CDH23	1440	209	14116	1.07877	1	0.999199	99.9992
GOTERM_BP_ALL	GO:0048666~neuron development	36	1.87305	0.490909	ALS2, FGFR1, PARD3, PLXNA3, ERBB3, WNT3A, GLI2, EFHD1, MACF1, UNC5B, DMD, B3GNT1, CEP290, LGI4, RTN4RL2, AGRN, UNC5C, LAMB1, TOP2B, CDH23, SCLT1, RET, RPGRIP1, NRXN1, GPR98, NTN3, EPHA7, ULK2, MAP2, CYFIP1, RELN, VCAN, NEUROD4, CNTN4, DST, MYH10	1440	339	14116	1.041	1	0.999242	99.9996
GOTERM_BP_ALL	GO:0048468~cell development	67	3.48595	0.498611	ALS2, PLXNA3, CAPZA3, WNT3A, UTRN, TP63, MOV10L1, TTN, GLI2, GHRHR, ACTG1, EFHD1, UNC5B, DDX25, PIWIL1, LGI4, CEP290, UNC5C, TOP2B, EIF2B4, EIF2B5, CDH23, FANCC, RET, SATB2, RPGRIP1, NRXN1, LIG4, GPR98, G6PD, ZGLP1, CNTN4, VCAN, RELN, DST, FGFR1, PARD3, TCAP, TDRD6, ERBB3, TNC, PRKDC, SCRIB, DCT, MACF1, DMD, B3GNT1, RTN4RL2, AGRN, LAMB1, PCSK4, ERCC2, NFATC1, SCLT1, C17ORF47, ZNF358, NTN3, EPHA7,…	1440	644	14116	1.01985	1	0.9993	99.9997
GOTERM_BP_ALL	GO:0048812~neuron projection morphogenesis	23	1.19667	0.507648	ALS2, PARD3, PLXNA3, ERBB3, WNT3A, NRXN1, GLI2, NTN3, EPHA7, UNC5B, MACF1, ULK2, DMD, B3GNT1, CYFIP1, CNTN4, RTN4RL2, VCAN, RELN, UNC5C, TOP2B, DST, MYH10	1440	213	14116	1.05852	1	0.999318	99.9998
GOTERM_BP_ALL	GO:0000904~cell morphogenesis involved in differentiation	26	1.35276	0.520872	ALS2, PLXNA3, PARD3, ERBB3, WNT3A, GLI2, MACF1, UNC5B, B3GNT1, RTN4RL2, UNC5C, TOP2B, LAMB1, NFATC1, CDH23, NRXN1, NTN3, EPHA7, ULK2, NOTCH4, CYFIP1, CNTN4, VCAN, RELN, DST, MYH10	1440	244	14116	1.04456	1	0.999369	99.9999
GOTERM_BP_ALL	GO:0031175~neuron projection development	27	1.40479	0.539003	ALS2, FGFR1, PLXNA3, PARD3, ERBB3, WNT3A, GLI2, EFHD1, MACF1, UNC5B, DMD, B3GNT1, RTN4RL2, UNC5C, LAMB1, TOP2B, NRXN1, NTN3, EPHA7, ULK2, MAP2, CYFIP1, CNTN4, VCAN, RELN, DST, MYH10	1440	256	14116	1.03389	1	0.999495	99.9999
GOTERM_BP_ALL	GO:0000902~cell morphogenesis	37	1.92508	0.547061	ALS2, PARD3, PLXNA3, SSH1, ERBB3, WNT3A, GLI2, SCRIB, EZR, MACF1, UNC5B, DMD, B3GNT1, RTN4RL2, UNC5C, LAMB1, TOP2B, NFATC1, CDH23, CAP2, CCL4L1, CCL4L2, UPK3A, NRXN1, STK4, BBS10, NTN3, LAMA1, EPHA7, ULK2, IFT172, NOTCH4, CYFIP1, RELN, CNTN4, VCAN, DST, MYH10	1440	356	14116	1.01883	1	0.999501	100
GOTERM_BP_ALL	GO:0032989~cellular component morphogenesis	41	2.13319	0.556707	ALS2, PARD3, PLXNA3, SSH1, TCAP, ERBB3, WNT3A, GLI2, TTN, SCRIB, ACTG1, EZR, MACF1, UNC5B, DMD, B3GNT1, RTN4RL2, UNC5C, LAMB1, TOP2B, ERCC2, NFATC1, CDH23, CAP2, CCL4L1, CCL4L2, UPK3A, NRXN1, STK4, BBS10, NTN3, LAMA1, EPHA7, ULK2, IFT172, NOTCH4, CYFIP1, RELN, VCAN, CNTN4, DST, MYH10	1440	397	14116	1.01238	1	0.999507	100
GOTERM_BP_ALL	GO:0022008~neurogenesis	61	3.17378	0.589993	ALS2, FGF5, PLXNA3, WNT3A, GLI2, CRX, EFHD1, UNC5B, LGI4, CEP290, UNC5C, TOP2B, EIF2B4, EIF2B5, CDH23, SATB2, RET, PTPRF, GRIN2A, PIGT, RPGRIP1, DLL1, NRXN1, LIG4, GPR98, TACC2, VCAN, RELN, CNTN4, CUX1, DST, FGFR1, PARD3, ERBB3, ASZ1, PRDM16, TTC3, AZU1, MACF1, DMD, B3GNT1, PCSK9, VWC2, PEX13, RTN4RL2, AGRN, LAMB1, TLX1, ERCC2, DFNA5, SCLT1, MET, EPHA2, NTN3, NTRK3, EPHA7, ULK2, MAP2, CYFIP1, NEU…	1440	601	14116	0.994957	1	0.999611	100
GOTERM_BP_ALL	GO:0048858~cell projection morphogenesis	25	1.30073	0.613814	ALS2, PLXNA3, PARD3, ERBB3, WNT3A, GLI2, UNC5B, MACF1, DMD, B3GNT1, RTN4RL2, UNC5C, TOP2B, NRXN1, BBS10, NTN3, EPHA7, ULK2, IFT172, CYFIP1, CNTN4, VCAN, RELN, DST, MYH10	1440	245	14116	1.00028	1	0.999659	100
GOTERM_BP_ALL	GO:0007411~axon guidance	11	0.57232	0.661593	PLXNA3, EPHA7, UNC5B, B3GNT1, CNTN4, RELN, NRXN1, UNC5C, GLI2, MYH10, NTN3	1440	107	14116	1.00776	1	0.999807	100
GOTERM_BP_ALL	GO:0030182~neuron differentiation	43	2.23725	0.688035	ALS2, FGFR1, PARD3, PLXNA3, ERBB3, WNT3A, GLI2, EFHD1, MACF1, UNC5B, DMD, B3GNT1, CEP290, PCSK9, LGI4, RTN4RL2, AGRN, UNC5C, LAMB1, TOP2B, TLX1, CDH23, DFNA5, SCLT1, RET, PIGT, RPGRIP1, NRXN1, GPR98, EPHA2, NTN3, NTRK3, EPHA7, ULK2, MAP2, CYFIP1, RELN, VCAN, NEUROD4, CNTN4, CUX1, DST, MYH10	1440	438	14116	0.962373	1	0.999844	100
GOTERM_BP_ALL	GO:0032990~cell part morphogenesis	25	1.30073	0.699205	ALS2, PLXNA3, PARD3, ERBB3, WNT3A, GLI2, UNC5B, MACF1, DMD, B3GNT1, RTN4RL2, UNC5C, TOP2B, NRXN1, BBS10, NTN3, EPHA7, ULK2, IFT172, CYFIP1, CNTN4, VCAN, RELN, DST, MYH10	1440	256	14116	0.957303	1	0.999853	100
GOTERM_BP_ALL	GO:0048699~generation of neurons	53	2.75754	0.781026	ALS2, PLXNA3, WNT3A, GLI2, CRX, EFHD1, UNC5B, LGI4, CEP290, UNC5C, TOP2B, CDH23, SATB2, RET, PTPRF, PIGT, RPGRIP1, DLL1, NRXN1, LIG4, GPR98, VCAN, RELN, CNTN4, CUX1, DST, FGFR1, PARD3, ERBB3, ASZ1, TTC3, MACF1, DMD, B3GNT1, PCSK9, VWC2, RTN4RL2, PEX13, AGRN, LAMB1, TLX1, DFNA5, SCLT1, MET, EPHA2, NTN3, NTRK3, EPHA7, ULK2, MAP2, CYFIP1, NEUROD4, MYH10	1440	559	14116	0.929423	1	0.999929	100
Annotation Cluster 174	Enrichment Score: 0.28429446336581815
Category	Term	Count	%	PValue	Genes	List Total	Pop Hits	Pop Total	Fold Enrichment	Bonferroni	Benjamini	FDR
GOTERM_BP_ALL	GO:0007131~reciprocal meiotic recombination	5	0.260146	0.224245	MRE11A, MSH4, MLH1, RAD54B, MLH3	1440	24	14116	2.04225	1	0.997934	99.0743
GOTERM_MF_ALL	GO:0030983~mismatched DNA binding	4	0.208117	0.308688	ANKRD17, MSH4, MLH1, MLH3	1555	19	15143	2.05016	1	0.975437	99.751
GOTERM_BP_ALL	GO:0006298~mismatch repair	4	0.208117	0.476143	ANKRD17, MSH4, MLH1, MLH3	1440	25	14116	1.56844	1	0.999212	99.9993
GOTERM_BP_ALL	GO:0007127~meiosis I	5	0.260146	0.632356	MRE11A, MSH4, MLH1, RAD54B, MLH3	1440	42	14116	1.167	1	0.999733	100
GOTERM_MF_ALL	GO:0043566~structure-specific DNA binding	10	0.520291	0.967928	IGHMBP2, ANKRD17, MCM7, MRE11A, MSH4, MLH1, TP63, MLH3, SMUG1, ERCC4	1555	145	15143	0.671604	1	0.999997	100
GOTERM_MF_ALL	GO:0003690~double-stranded DNA binding	6	0.312175	0.975998	ANKRD17, MRE11A, MSH4, MLH1, TP63, MLH3	1555	97	15143	0.602367	1	0.999999	100
Annotation Cluster 175	Enrichment Score: 0.283903012202738
Category	Term	Count	%	PValue	Genes	List Total	Pop Hits	Pop Total	Fold Enrichment	Bonferroni	Benjamini	FDR
GOTERM_BP_ALL	GO:0051917~regulation of fibrinolysis	3	0.156087	0.231835	F11, THBS1, PLG	1440	9	14116	3.26759	1	0.998084	99.2278
GOTERM_BP_ALL	GO:0030193~regulation of blood coagulation	5	0.260146	0.507266	F11, SELP, THBS1, CPB2, PLG	1440	36	14116	1.3615	1	0.999327	99.9998
GOTERM_BP_ALL	GO:0050818~regulation of coagulation	5	0.260146	0.612977	F11, SELP, THBS1, CPB2, PLG	1440	41	14116	1.19546	1	0.999658	100
GOTERM_BP_ALL	GO:0030195~negative regulation of blood coagulation	3	0.156087	0.695719	F11, CPB2, PLG	1440	23	14116	1.27862	1	0.999846	100
GOTERM_BP_ALL	GO:0050819~negative regulation of coagulation	3	0.156087	0.758913	F11, CPB2, PLG	1440	26	14116	1.13109	1	0.99991	100
Annotation Cluster 176	Enrichment Score: 0.2833049995584315
Category	Term	Count	%	PValue	Genes	List Total	Pop Hits	Pop Total	Fold Enrichment	Bonferroni	Benjamini	FDR
INTERPRO	IPR000033:Low-density lipoprotein receptor, YWTD repeat	3	0.156087	0.46063	LRP1, LRP6, ROS1	1697	15	16659	1.96335	1	0.998043	99.9975
INTERPRO	IPR011042:Six-bladed beta-propeller, TolB-like	5	0.260146	0.550082	LRP1, LRP6, RGN, ROS1, PON3	1697	38	16659	1.29168	1	0.999483	99.9999
SMART	SM00135:LY	3	0.156087	0.557578	LRP1, LRP6, ROS1	1100	15	9079	1.65073	1	0.968894	99.9988
Annotation Cluster 177	Enrichment Score: 0.28164467797209974
Category	Term	Count	%	PValue	Genes	List Total	Pop Hits	Pop Total	Fold Enrichment	Bonferroni	Benjamini	FDR
GOTERM_BP_ALL	GO:0009725~response to hormone stimulus	39	2.02914	0.482655	PNLIP, TNF, ERBB3, LHCGR, ASZ1, PRKDC, RHOQ, ABCA2, LATS1, GHRHR, ACVR1C, SORBS1, AANAT, PCSK9, IL1B, RARA, KDM3A, ADCY10, THBS1, EIF2B4, EIF2B5, AR, PNLIPRP1, PLD1, PTPRA, ESR1, CFTR, PTPRU, IRS1, BRCA1, ABCG1, PLA2G4A, EP300, GNB2, PRKAR1B, MTOR, RBM14, STEAP2, LCT	1440	367	14116	1.04171	1	0.999237	99.9995
GOTERM_BP_ALL	GO:0009719~response to endogenous stimulus	42	2.18522	0.543938	PNLIP, TNF, ERBB3, LHCGR, ASZ1, PRKDC, RHOQ, ABCA2, LATS1, GHRHR, ACVR1C, SORBS1, PEMT, AANAT, PCSK9, IL1B, RARA, KDM3A, ADCY10, THBS1, EIF2B4, EIF2B5, AR, PNLIPRP1, PLD1, ATP4B, PTPRA, GRIN2A, ESR1, CFTR, PTPRU, IRS1, BRCA1, ABCG1, PLA2G4A, EP300, GNB2, PRKAR1B, MTOR, RBM14, STEAP2, LCT	1440	405	14116	1.01658	1	0.999527	99.9999
GOTERM_BP_ALL	GO:0010033~response to organic substance	74	3.85016	0.544352	PNLIP, KYNU, SLC6A3, LHCGR, DUOX1, RHOQ, LATS1, GHRHR, ACVR1C, GOT2, NOD2, DGCR8, NMUR2, IL1B, RARA, ADCY10, DNAJC3, CASP1, EIF2B4, EIF2B5, PLD1, AR, PFKL, ATP4B, ESR1, GRIN2A, CFTR, PTPRU, IRS1, GRM2, EP300, GNB2, RYR1, RYR2, STEAP2, EIF2AK4, LCT, TG, TNF, ERBB3, COL3A1, ASZ1, PRKDC, ABCA2, COMT, VARS, TTC3, TRIB1, IL12RB2, IRAK3, SORBS1, PEMT, PCSK9, AANAT, KDM3A, THBS1, SLC30A8, SDF4, SELP, CO…	1440	721	14116	1.00611	1	0.999512	99.9999
Annotation Cluster 178	Enrichment Score: 0.27947023332535487
Category	Term	Count	%	PValue	Genes	List Total	Pop Hits	Pop Total	Fold Enrichment	Bonferroni	Benjamini	FDR
INTERPRO	IPR000504:RNA recognition motif, RNP-1	26	1.35276	0.239719	RBPMS2, ENOX2, TRMT2A, SYNJ1, SETD1A, IGF2BP2, SART3, HNRNPM, TNRC6C, HNRNPCL1, SYNJ2, PABPC3, RBM47, RBM44, RRP7A, NOL8, PTBP1, GRSF1, MTHFSD, LOC649330, NCL, MEF2D, RBMX2, CIRBP, RBMXL3, ESRP2, RBM14	1697	211	16659	1.20965	1	0.968456	99.0964
SMART	SM00360:RRM	26	1.35276	0.5783	RBPMS2, ENOX2, TRMT2A, SYNJ1, SETD1A, IGF2BP2, SART3, HNRNPM, TNRC6C, HNRNPCL1, SYNJ2, PABPC3, RBM47, RBM44, RRP7A, NOL8, PTBP1, GRSF1, MTHFSD, LOC649330, NCL, MEF2D, RBMX2, CIRBP, RBMXL3, ESRP2, RBM14	1100	211	9079	1.01704	1	0.972529	99.9994
INTERPRO	IPR012677:Nucleotide-binding, alpha-beta plait	22	1.14464	0.595754	RBPMS2, ENOX2, RBM44, TRMT2A, NOL8, PTBP1, SETD1A, GRSF1, MTHFSD, IGF2BP2, LOC649330, SART3, NCL, HNRNPM, MEF2D, TNRC6C, HNRNPCL1, RBMX2, CIRBP, PABPC3, ESRP2, RBMXL3, RBM14	1697	213	16659	1.01394	1	0.999712	100
GOTERM_MF_ALL	GO:0003723~RNA binding	64	3.32986	0.92299	SCAF1, DZIP3, XPO5, TRMT2A, SYNJ1, EIF2A, MOV10L1, SART3, APOBEC3F, CNOT6, LARP1, IGHMBP2, ANKRD17, PCBP3, DGCR8, PCBP4, DDX25, HNRNPCL1, PIWIL1, SYNJ2, RBM47, CARS, RBM44, RRP7A, NOL8, PTBP1, KHDC1L, ANKHD1-EIF4EBP3, MRPS7, LOC649330, MRM1, NCL, FAM120A, UBR5, ZNF239, RBMX2, FARSA, ESRP2, IFIH1, NANOS2, SETD1A, IGF2BP2, EXOSC10, ADAT1, HNRNPM, KIAA0020, MRPL12, TNRC6C, DDX49, RNASET2, SEPSECS, P…	1555	718	15143	0.868035	1	0.999965	100
Annotation Cluster 179	Enrichment Score: 0.2782214873562457
Category	Term	Count	%	PValue	Genes	List Total	Pop Hits	Pop Total	Fold Enrichment	Bonferroni	Benjamini	FDR
INTERPRO	IPR010579:MHC class I, alpha chain, C-terminal	3	0.156087	0.054048	MICA, HLA-A, HLA-C, HLA-B	1697	4	16659	7.36255	1	0.697545	61.4877
INTERPRO	IPR001039:MHC class I, alpha chain, alpha1 and alpha2	4	0.208117	0.528123	MICB, MICA, HLA-A, HLA-C, HLA-B	1697	27	16659	1.45433	1	0.999317	99.9997
GOTERM_BP_ALL	GO:0002474~antigen processing and presentation of peptide antigen via MHC class I	3	0.156087	0.529138	MICA, HLA-A, HLA-C, HLA-B	1440	17	14116	1.7299	1	0.999459	99.9999
GOTERM_MF_ALL	GO:0032393~MHC class I receptor activity	3	0.156087	0.532884	MICA, HLA-A, HLA-C, HLA-B	1555	17	15143	1.71852	1	0.993873	99.9996
INTERPRO	IPR011161:MHC class I-like antigen recognition	4	0.208117	0.553431	MICB, MICA, HLA-A, HLA-C, HLA-B	1697	28	16659	1.40239	1	0.9995	99.9999
GOTERM_BP_ALL	GO:0048002~antigen processing and presentation of peptide antigen	4	0.208117	0.554393	MICA, HLA-A, HLA-C, HLA-B, CLEC4M	1440	28	14116	1.4004	1	0.999501	100
INTERPRO	IPR003006:Immunoglobulin/major histocompatibility complex, conserved site	8	0.416233	0.795162	HLA-DQB1, HAVCR1, MICA, HLA-A, USP36, HLA-C, HLA-B, TTN, USP42	1697	87	16659	0.902688	1	0.999996	100
INTERPRO	IPR003597:Immunoglobulin C1-set	5	0.260146	0.925543	HLA-DQB1, MICB, MICA, HLA-A, HLA-C, HLA-B	1697	68	16659	0.721819	1	1	100
GOTERM_BP_ALL	GO:0019882~antigen processing and presentation	6	0.312175	0.934815	HLA-DQB1, MICB, MICA, HLA-A, HLA-C, HLA-B, CLEC4M	1440	83	14116	0.708635	1	0.999998	100
SMART	SM00407:IGc1	5	0.260146	0.971874	HLA-DQB1, MICB, MICA, HLA-A, HLA-C, HLA-B	1100	68	9079	0.606885	1	0.999957	100
Annotation Cluster 180	Enrichment Score: 0.2780240368285451
Category	Term	Count	%	PValue	Genes	List Total	Pop Hits	Pop Total	Fold Enrichment	Bonferroni	Benjamini	FDR
INTERPRO	IPR004001:Actin, conserved site	4	0.208117	0.218443	ACTG1, ACTR1B, POTEF, POTEE	1697	16	16659	2.45418	1	0.960515	98.5485
INTERPRO	IPR004000:Actin/actin-like	4	0.208117	0.773461	ACTG1, ACTR1B, POTEF, POTEE	1697	39	16659	1.00684	1	0.999994	100
SMART	SM00268:ACTIN	4	0.208117	0.867263	ACTG1, ACTR1B, POTEF, POTEE	1100	39	9079	0.846527	1	0.998412	100
Annotation Cluster 181	Enrichment Score: 0.2753302614155637
Category	Term	Count	%	PValue	Genes	List Total	Pop Hits	Pop Total	Fold Enrichment	Bonferroni	Benjamini	FDR
GOTERM_BP_ALL	GO:0007076~mitotic chromosome condensation	3	0.156087	0.388175	AKAP8, TTN, NCAPD2	1440	13	14116	2.26218	1	0.998945	99.9884
GOTERM_BP_ALL	GO:0030261~chromosome condensation	4	0.208117	0.476143	NCAPH2, AKAP8, TTN, NCAPD2	1440	25	14116	1.56844	1	0.999212	99.9993
GOTERM_BP_ALL	GO:0000819~sister chromatid segregation	5	0.260146	0.529486	KIFC1, AKAP8, TTN, LATS1, NCAPD2	1440	37	14116	1.3247	1	0.999452	99.9999
GOTERM_BP_ALL	GO:0007059~chromosome segregation	9	0.468262	0.591985	KIFC1, INCENP, MLH1, CENPF, AKAP8, TTN, LATS1, BRCA1, NCAPD2	1440	81	14116	1.0892	1	0.999606	100
GOTERM_BP_ALL	GO:0000070~mitotic sister chromatid segregation	4	0.208117	0.725135	KIFC1, AKAP8, TTN, NCAPD2	1440	36	14116	1.0892	1	0.99988	100
Annotation Cluster 182	Enrichment Score: 0.26719907156245915
Category	Term	Count	%	PValue	Genes	List Total	Pop Hits	Pop Total	Fold Enrichment	Bonferroni	Benjamini	FDR
GOTERM_MF_ALL	GO:0001653~peptide receptor activity	13	0.676379	0.508275	AVPR2, NPY2R, LHCGR, FPR1, PROKR2, CCR9, GPR32, CCR7, NMUR2, AVPR1B, NPFFR1, UTS2R, CCRL1	1555	114	15143	1.1105	1	0.992007	99.999
GOTERM_MF_ALL	GO:0008528~peptide receptor activity, G-protein coupled	13	0.676379	0.508275	AVPR2, NPY2R, LHCGR, FPR1, PROKR2, CCR9, GPR32, CCR7, NMUR2, AVPR1B, NPFFR1, UTS2R, CCRL1	1555	114	15143	1.1105	1	0.992007	99.999
GOTERM_MF_ALL	GO:0042277~peptide binding	21	1.09261	0.61123	AVPR2, THOP1, NPY2R, LHCGR, FPR1, PROKR2, ANPEP, GHRHR, NKTR, CLEC4M, CCR9, GPR32, ACE, CCR7, NMUR2, AVPR1B, UTS2R, NPFFR1, KPNA2, RNPEP, CCRL1	1555	203	15143	1.00741	1	0.996687	100
Annotation Cluster 183	Enrichment Score: 0.26515452859572125
Category	Term	Count	%	PValue	Genes	List Total	Pop Hits	Pop Total	Fold Enrichment	Bonferroni	Benjamini	FDR
GOTERM_BP_ALL	GO:0051641~cellular localization	105	5.46306	0.154964	ALS2, RAB3GAP2, CEP72, XPO5, PLXNA2, LHCGR, GHRHR, SLC25A20, DDX25, TRAK1, VPS13A, KIF5B, MYH3, OPTN, ARNTL, PTPRU, PCLO, BICD1, TACC2, CLEC4M, LYST, TBRG1, AKAP5, RYR2, AKAP6, DST, AKAP3, MYL7, KIF4B, RTP2, STAM2, MYL1, MAP4K2, AKAP12, ARFGEF2, LLGL2, STON1-GTF2A1L, MACF1, DMD, DOPEY2, DOPEY1, SLC30A8, SEC23IP, SDF4, FCER1A, MYO1A, TAOK2, SMG5, RGPD4, RGPD3, MYO1F, GTF2A1L, SHANK1, ABCG1, PRICKL…	1440	928	14116	1.10915	1	0.997154	95.5175
GOTERM_BP_ALL	GO:0008104~protein localization	94	4.89074	0.364199	ALS2, RAB3GAP2, SEC31B, TLN1, SLC15A1, CROCC, XPO5, MLPH, LHCGR, VPS37B, PEX3, TERF2IP, MLH3, OS9, KIF13A, VPS13C, VPS13D, WNK4, ATG7, TRAK1, AP3B2, CEP290, VPS13A, VPS16, RAB26, VPS13B, SEC24C, SCAMP4, RPGR, DUOXA2, ACTN4, KIF17, GRIN2A, OPTN, ARNTL, PTPRU, HERC2, NLRP3, FLNB, PITPNM1, CD36, COLQ, LYST, LACRT, AKAP5, AKAP6, KPNA2, AKAP3, FRAS1, RTP2, SDAD1, NACA, TNF, STAM2, AKAP12, NUP93, NACAD…	1440	882	14116	1.04474	1	0.998827	99.9764
GOTERM_BP_ALL	GO:0033036~macromolecule localization	114	5.93132	0.366158	ALS2, RAB3GAP2, SEC31B, XPO5, CROCC, LHCGR, GOT2, KIF13A, SLC25A20, STARD5, VPS13C, VPS13D, DDX25, WNK4, ATG7, TRAK1, CEP290, IL1B, VPS13A, RAB26, VPS13B, SCAMP4, OSBP2, ACTN4, DUOXA2, GRIN2A, OPTN, ARNTL, PTPRU, BICD1, PITPNM1, CD36, COLQ, LRP10, LYST, AKAP5, AKAP6, AKAP3, FRAS1, ABCA7, RTP2, SDAD1, STAM2, AKAP12, ABCA4, STON1-GTF2A1L, ACE, MACF1, DMD, APOC4, DOPEY2, DOPEY1, SEC23IP, SYS1, CUBN,…	1440	1076	14116	1.03858	1	0.998817	99.9777
GOTERM_BP_ALL	GO:0051649~establishment of localization in cell	88	4.57856	0.511044	ALS2, ATP5D, RAB3GAP2, XPO5, MLPH, LHCGR, MLH1, PEX3, SDCBP2, GHRHR, SLC25A20, DDX25, TRAK1, AP3B2, RANBP1, VPS13A, VPS16, SEC24C, RPGR, KIF5B, MYH3, OPTN, ARNTL, HERC2, NLRP3, PCLO, CLEC4M, GRM2, LYST, SCIN, TBRG1, AKAP5, RYR2, AKAP6, CUX1, STEAP2, KPNA2, DST, AKAP3, MYO5A, MYL7, KIF4B, PRKCZ, TNF, NKD2, STAM2, MYL1, MAP4K2, AKAP12, ARFGEF2, SEC62, NECAB3, LLGL2, STON1-GTF2A1L, NUP214, MACF1, RO…	1440	852	14116	1.01249	1	0.999312	99.9998
GOTERM_BP_ALL	GO:0046907~intracellular transport	67	3.48595	0.571195	ALS2, ATP5D, RAB3GAP2, MLPH, XPO5, LHCGR, PEX3, SDCBP2, SLC25A20, DDX25, TRAK1, AP3B2, RANBP1, VPS13A, VPS16, SEC24C, RPGR, KIF5B, MYH3, OPTN, ARNTL, HERC2, CLEC4M, LYST, TBRG1, AKAP5, AKAP6, RYR2, STEAP2, CUX1, KPNA2, DST, MYO5A, MYL7, KIF4B, PRKCZ, TNF, STAM2, MYL1, AKAP12, SEC62, STON1-GTF2A1L, NUP214, MACF1, EXOC4, PCSK9, DOPEY2, PEX13, DOPEY1, EHD1, SEC23IP, FYB, UPF2, TAOK2, SMG5, RGPD4, RG…	1440	657	14116	0.999674	1	0.999577	100
GOTERM_BP_ALL	GO:0006605~protein targeting	21	1.09261	0.701309	FYB, TNF, TAOK2, MLPH, XPO5, LHCGR, AKAP12, PEX3, ARNTL, OPTN, SEC62, NUP214, MACF1, PRICKLE1, TRAK1, AKAP5, EXOC4, AKAP6, PEX13, XPO7, KPNA2	1440	215	14116	0.957481	1	0.999858	100
GOTERM_BP_ALL	GO:0070727~cellular macromolecule localization	40	2.08117	0.724917	RTP2, RAB3GAP2, TNF, MLPH, XPO5, STAM2, LHCGR, AKAP12, PEX3, TERF2IP, SEC62, STON1-GTF2A1L, NUP214, MACF1, MORC3, TRAK1, AP3B2, EXOC4, PEX13, VPS16, SEC24C, SEC23IP, FYB, RPGR, TAOK2, GTF2A1L, OPTN, ARNTL, HERC2, PTPRU, BICD1, PRICKLE1, COG7, LACRT, AKAP5, HGS, AKAP6, SYTL3, XPO7, KPNA2, CLTCL1	1440	414	14116	0.947128	1	0.999881	100
GOTERM_BP_ALL	GO:0034613~cellular protein localization	39	2.02914	0.763572	RTP2, RAB3GAP2, TNF, MLPH, XPO5, STAM2, LHCGR, AKAP12, PEX3, TERF2IP, SEC62, STON1-GTF2A1L, NUP214, MACF1, MORC3, TRAK1, AP3B2, EXOC4, PEX13, VPS16, SEC24C, SEC23IP, FYB, RPGR, TAOK2, GTF2A1L, OPTN, ARNTL, HERC2, PTPRU, PRICKLE1, COG7, LACRT, AKAP5, AKAP6, HGS, SYTL3, XPO7, KPNA2, CLTCL1	1440	411	14116	0.930191	1	0.999917	100
GOTERM_BP_ALL	GO:0015031~protein transport	73	3.79813	0.774722	RAB3GAP2, SEC31B, SLC15A1, MLPH, XPO5, LHCGR, VPS37B, PEX3, KIF13A, ATG7, TRAK1, AP3B2, CEP290, VPS13A, VPS16, RAB26, VPS13B, SEC24C, SCAMP4, RPGR, DUOXA2, ACTN4, KIF17, OPTN, ARNTL, HERC2, NLRP3, PITPNM1, CD36, LYST, AKAP5, AKAP6, KPNA2, FRAS1, SDAD1, NACA, TNF, STAM2, AKAP12, NUP93, NACAD, NECAB3, SEC62, STON1-GTF2A1L, NUP214, MACF1, NUP210, TAP1, EXOC4, PEX13, DOPEY2, EXOC6, POM121C, DOPEY1, S…	1440	762	14116	0.939111	1	0.999926	100
GOTERM_BP_ALL	GO:0045184~establishment of protein localization	73	3.79813	0.799757	RAB3GAP2, SEC31B, SLC15A1, MLPH, XPO5, LHCGR, VPS37B, PEX3, KIF13A, ATG7, TRAK1, AP3B2, CEP290, VPS13A, VPS16, RAB26, VPS13B, SEC24C, SCAMP4, RPGR, DUOXA2, ACTN4, KIF17, OPTN, ARNTL, HERC2, NLRP3, PITPNM1, CD36, LYST, AKAP5, AKAP6, KPNA2, FRAS1, SDAD1, NACA, TNF, STAM2, AKAP12, NUP93, NACAD, NECAB3, SEC62, STON1-GTF2A1L, NUP214, MACF1, NUP210, TAP1, EXOC4, PEX13, DOPEY2, EXOC6, POM121C, DOPEY1, S…	1440	769	14116	0.930563	1	0.999948	100
GOTERM_BP_ALL	GO:0006886~intracellular protein transport	34	1.76899	0.834963	RAB3GAP2, TNF, XPO5, MLPH, STAM2, LHCGR, AKAP12, PEX3, SEC62, STON1-GTF2A1L, NUP214, MACF1, TRAK1, AP3B2, EXOC4, PEX13, VPS16, SEC24C, SEC23IP, FYB, RPGR, TAOK2, GTF2A1L, HERC2, ARNTL, OPTN, PRICKLE1, COG7, AKAP5, AKAP6, HGS, SYTL3, XPO7, KPNA2, CLTCL1	1440	374	14116	0.891162	1	0.99997	100
Annotation Cluster 184	Enrichment Score: 0.26500047207114
Category	Term	Count	%	PValue	Genes	List Total	Pop Hits	Pop Total	Fold Enrichment	Bonferroni	Benjamini	FDR
GOTERM_BP_ALL	GO:0006895~Golgi to endosome transport	3	0.156087	0.231835	VPS13A, DOPEY2, DOPEY1	1440	9	14116	3.26759	1	0.998084	99.2278
GOTERM_BP_ALL	GO:0006892~post-Golgi vesicle-mediated transport	6	0.312175	0.717779	AP3B2, VPS13A, DOPEY2, DOPEY1, OPTN, STEAP2	1440	58	14116	1.01408	1	0.999878	100
GOTERM_BP_ALL	GO:0048193~Golgi vesicle transport	9	0.468262	0.96345	COG7, AP3B2, VPS13A, DOPEY2, DOPEY1, OPTN, CUX1, SEC24C, STEAP2	1440	131	14116	0.673473	1	1	100
Annotation Cluster 185	Enrichment Score: 0.26114720331697927
Category	Term	Count	%	PValue	Genes	List Total	Pop Hits	Pop Total	Fold Enrichment	Bonferroni	Benjamini	FDR
INTERPRO	IPR005821:Ion transport	17	0.884495	0.0912063	TRPM7, KCNB1, CNGB3, KCNA7, CNGA4, TRPM1, CNGA2, ITPR2, KCNA10, SCN9A, CACNA1G, RYR1, RYR2, SCN11A, NALCN, HCN3, SCN4A	1697	110	16659	1.51713	1	0.821197	80.6481
GOTERM_BP_ALL	GO:0055085~transmembrane transport	66	3.43392	0.176132	ATP5D, SLC16A14, SLC5A4, SLC22A18, SLC22A13, AQP5, AQP7, AQP6, CNGB3, SLC25A21, SLC25A20, SLC2A7, SLC25A23, SLC22A4, SV2B, NALCN, SLC12A8, SLC12A9, TRPM7, SLC22A8, ABCC11, CFTR, TCN2, CNGA4, CNGA2, TRPM1, KCNA10, ATP6V1C2, RHCE, RYR1, RYR2, SCN11A, SLC30A10, TMCO3, MFSD9, CLCN2, SLC39A11, CLCNKA, NUP93, CLCNKB, KCNA7, SEC62, NUP214, NUP210, TAP1, SCN9A, POM121C, SLC30A3, SLC30A8, SLC39A3, HCN3, C…	1440	569	14116	1.13705	1	0.997432	97.1922
GOTERM_MF_ALL	GO:0022834~ligand-gated channel activity	16	0.832466	0.322147	GABRB3, GRIK3, GRIN2A, CFTR, CNGB3, CNGA4, CNGA2, ITPR2, HTR3E, KCNA10, ZACN, GRIN2D, RYR1, RYR2, RASA3, SCNN1A	1555	127	15143	1.22687	1	0.976543	99.8191
GOTERM_MF_ALL	GO:0015276~ligand-gated ion channel activity	16	0.832466	0.322147	GABRB3, GRIK3, GRIN2A, CFTR, CNGB3, CNGA4, CNGA2, ITPR2, HTR3E, KCNA10, ZACN, GRIN2D, RYR1, RYR2, RASA3, SCNN1A	1555	127	15143	1.22687	1	0.976543	99.8191
GOTERM_MF_ALL	GO:0022836~gated channel activity	35	1.82102	0.366732	KCNMB3, CLCN2, GABRB3, GRIK3, KCNK18, CLCNKA, CLCNKB, KCNA7, CNGB3, KCNIP3, HTR3E, GRIN2D, NMUR2, SCN9A, NALCN, MTMR6, RASA3, HCN3, SCNN1A, KCNB1, GRIN2A, CFTR, CLIC2, CNGA4, ITPR2, CACNA2D4, CNGA2, KCNA10, ZACN, CLIC3, RYR1, CACNA1G, RYR2, SCN11A, SCN4A	1555	310	15143	1.09948	1	0.979674	99.9401
GOTERM_MF_ALL	GO:0022838~substrate specific channel activity	44	2.28928	0.385752	KCNMB3, CLCN2, GABRB3, GRIK3, KCNK18, AQP5, CLCNKA, CLCNKB, AQP7, AQP6, KCNA7, CNGB3, PKD1L2, KCNIP3, HTR3E, GRIN2D, NMUR2, SCN9A, PKD1, NALCN, MTMR6, RASA3, HCN3, SCNN1A, TRPM7, KCNB1, GRIN2A, CFTR, CLIC2, SLC6A18, CNGA4, ITPR2, TRPM1, CNGA2, CACNA2D4, KCNA10, ZACN, CLIC3, RYR1, CACNA1G, ABCC4, RYR2, SCN11A, SCN4A	1555	398	15143	1.07659	1	0.981534	99.9635
GOTERM_MF_ALL	GO:0015267~channel activity	44	2.28928	0.475214	KCNMB3, CLCN2, GABRB3, GRIK3, KCNK18, AQP5, CLCNKA, CLCNKB, AQP7, AQP6, KCNA7, CNGB3, PKD1L2, KCNIP3, HTR3E, GRIN2D, NMUR2, SCN9A, PKD1, NALCN, MTMR6, RASA3, HCN3, SCNN1A, TRPM7, KCNB1, GRIN2A, CFTR, CLIC2, SLC6A18, CNGA4, ITPR2, TRPM1, CNGA2, CACNA2D4, KCNA10, ZACN, CLIC3, RYR1, CACNA1G, ABCC4, RYR2, SCN11A, SCN4A	1555	412	15143	1.04001	1	0.990343	99.9972
GOTERM_MF_ALL	GO:0022803~passive transmembrane transporter activity	44	2.28928	0.480424	KCNMB3, CLCN2, GABRB3, GRIK3, KCNK18, AQP5, CLCNKA, CLCNKB, AQP7, AQP6, KCNA7, CNGB3, PKD1L2, KCNIP3, HTR3E, GRIN2D, NMUR2, SCN9A, PKD1, NALCN, MTMR6, RASA3, HCN3, SCNN1A, TRPM7, KCNB1, GRIN2A, CFTR, CLIC2, SLC6A18, CNGA4, ITPR2, TRPM1, CNGA2, CACNA2D4, KCNA10, ZACN, CLIC3, RYR1, CACNA1G, ABCC4, RYR2, SCN11A, SCN4A	1555	413	15143	1.03749	1	0.990765	99.9976
GOTERM_MF_ALL	GO:0005216~ion channel activity	41	2.13319	0.493499	KCNMB3, CLCN2, GABRB3, GRIK3, KCNK18, CLCNKA, CLCNKB, KCNA7, CNGB3, PKD1L2, KCNIP3, HTR3E, GRIN2D, NMUR2, SCN9A, PKD1, NALCN, MTMR6, RASA3, HCN3, SCNN1A, TRPM7, KCNB1, GRIN2A, CFTR, CLIC2, SLC6A18, CNGA4, ITPR2, TRPM1, CNGA2, CACNA2D4, KCNA10, ZACN, CLIC3, RYR1, CACNA1G, ABCC4, RYR2, SCN11A, SCN4A	1555	386	15143	1.03438	1	0.991415	99.9984
GOTERM_MF_ALL	GO:0022857~transmembrane transporter activity	91	4.73465	0.648451	ATP5D, SLC16A14, SLC5A4, SLC22A18, SLC22A13, GABRB3, SLC15A1, SLC6A3, GRIK3, KCNK18, AQP5, AQP7, AQP6, SLC7A4, CNGB3, KCNIP3, SLC25A21, SLC2A7, SLC25A20, AKR1C4, GRIN2D, NMUR2, SLC1A7, SLC22A4, SLC4A1, NALCN, SLC12A8, SLC12A9, TRPM7, ATP4B, SLC22A8, SLC34A1, GRIN2A, ABCC11, CLIC2, CFTR, CNGA4, TRPM1, CNGA2, KCNA10, ATP6V1C2, ATP2C2, CLIC3, RHCE, RYR1, RYR2, SCN11A, TMCO3, SLC30A10, ABCA8, KCNMB3,…	1555	906	15143	0.978126	1	0.997716	100
GOTERM_MF_ALL	GO:0005261~cation channel activity	27	1.40479	0.701019	KCNMB3, KCNK18, KCNA7, CNGB3, KCNIP3, GRIN2D, SCN9A, PKD1, NALCN, RASA3, MTMR6, HCN3, SCNN1A, TRPM7, KCNB1, GRIN2A, CNGA4, ITPR2, CACNA2D4, TRPM1, CNGA2, KCNA10, CACNA1G, RYR1, RYR2, SCN11A, SCN4A	1555	275	15143	0.95612	1	0.998465	100
GOTERM_MF_ALL	GO:0046873~metal ion transmembrane transporter activity	32	1.66493	0.714161	KCNMB3, SLC39A11, KCNK18, KCNA7, CNGB3, KCNIP3, GRIN2D, SCN9A, PKD1, NALCN, SLC30A3, SLC30A8, MTMR6, RASA3, SLC39A3, HCN3, SCNN1A, TRPM7, KCNB1, GRIN2A, CNGA4, ITPR2, CACNA2D4, TRPM1, CNGA2, KCNA10, ATP2C2, RYR1, CACNA1G, RYR2, SCN11A, SCN4A	1555	328	15143	0.950075	1	0.998686	100
GOTERM_MF_ALL	GO:0005244~voltage-gated ion channel activity	19	0.988554	0.71777	CLCN2, KCNB1, CLCNKA, GRIN2A, CLCNKB, CLIC2, KCNA7, CACNA2D4, KCNIP3, KCNA10, CLIC3, GRIN2D, SCN9A, CACNA1G, RYR1, SCN11A, NALCN, HCN3, SCN4A	1555	195	15143	0.948856	1	0.998736	100
GOTERM_MF_ALL	GO:0022832~voltage-gated channel activity	19	0.988554	0.71777	CLCN2, KCNB1, CLCNKA, GRIN2A, CLCNKB, CLIC2, KCNA7, CACNA2D4, KCNIP3, KCNA10, CLIC3, GRIN2D, SCN9A, CACNA1G, RYR1, SCN11A, NALCN, HCN3, SCN4A	1555	195	15143	0.948856	1	0.998736	100
GOTERM_MF_ALL	GO:0005215~transporter activity	116	6.03538	0.726252	SLC22A18, SLC22A13, GABRB3, XPO5, SLC6A3, GRIK3, AQP5, AQP7, AQP6, SLC7A4, CNGB3, SLC25A21, SLC2A7, SLC25A20, GRIN2D, SLC25A23, SLC4A1, NALCN, SLC12A8, SLC12A9, SLC34A1, ABCC11, GRIN2A, PCLO, CNGA4, CNGA2, PITPNM1, ATP2C2, RHCE, RYR1, RYR2, SLC30A10, ABCA8, KCNMB3, ABCA7, CLCN2, ABCA2, ABCA4, ABCA3, KCNA7, SLC29A3, APOC4, SCN9A, SLC30A3, SLC30A8, SLC28A1, HCN3, CUBN, KCNB1, SLC6A18, ABCG1, CACNA2…	1555	1175	15143	0.961395	1	0.99886	100
GOTERM_MF_ALL	GO:0022892~substrate-specific transporter activity	93	4.83871	0.797465	ATP5D, SLC22A18, SLC22A13, GABRB3, SLC15A1, XPO5, SLC6A3, GRIK3, KCNK18, AQP5, AQP7, AQP6, SLC7A4, CNGB3, KCNIP3, SLC25A21, SLC2A7, SLC25A20, AKR1C4, GRIN2D, NMUR2, SLC1A7, SLC22A4, AP3B2, SLC4A1, NALCN, AASDH, SLC12A9, TRPM7, ATP4B, SLC22A8, SLC34A1, GRIN2A, CLIC2, CFTR, CNGA4, TRPM1, CNGA2, KCNA10, PITPNM1, ATP2C2, CLIC3, RHCE, RYR1, RYR2, SCN11A, TMCO3, SLC30A10, KPNA2, KCNMB3, ABCA7, MFSD9, C…	1555	966	15143	0.937535	1	0.999576	100
GOTERM_MF_ALL	GO:0015075~ion transmembrane transporter activity	69	3.59001	0.805618	ATP5D, SLC22A18, SLC22A13, SLC15A1, GABRB3, GRIK3, SLC6A3, KCNK18, AQP6, CNGB3, KCNIP3, GRIN2D, NMUR2, SLC1A7, SLC22A4, NALCN, SLC4A1, SLC12A9, TRPM7, ATP4B, SLC22A8, GRIN2A, SLC34A1, CFTR, CLIC2, CNGA4, TRPM1, CNGA2, KCNA10, ATP2C2, CLIC3, RHCE, RYR1, RYR2, SCN11A, SLC30A10, TMCO3, KCNMB3, MFSD9, CLCN2, SLC39A11, CLCNKA, CLCNKB, ATP6V1G1, COX7A2L, KCNA7, PKD1L2, HTR3E, SCN9A, PKD1, SLC30A3, SLC3…	1555	725	15143	0.926814	1	0.999631	100
GOTERM_MF_ALL	GO:0022891~substrate-specific transmembrane transporter activity	79	4.1103	0.806489	ATP5D, SLC22A18, SLC22A13, SLC15A1, GABRB3, GRIK3, SLC6A3, KCNK18, AQP5, AQP7, AQP6, SLC7A4, CNGB3, KCNIP3, SLC25A21, SLC25A20, SLC2A7, AKR1C4, GRIN2D, NMUR2, SLC1A7, SLC22A4, SLC4A1, NALCN, SLC12A9, TRPM7, ATP4B, SLC22A8, SLC34A1, GRIN2A, CLIC2, CFTR, CNGA4, TRPM1, CNGA2, KCNA10, ATP2C2, CLIC3, RHCE, RYR1, RYR2, SCN11A, SLC30A10, TMCO3, KCNMB3, MFSD9, CLCN2, SLC39A11, CLCNKA, CLCNKB, ATP6V1G1, C…	1555	827	15143	0.930257	1	0.999627	100
GOTERM_MF_ALL	GO:0008324~cation transmembrane transporter activity	52	2.70552	0.827945	ATP5D, SLC22A18, SLC15A1, SLC22A13, SLC6A3, KCNK18, CNGB3, KCNIP3, GRIN2D, SLC1A7, SLC22A4, NALCN, SLC12A9, TRPM7, ATP4B, GRIN2A, CNGA4, TRPM1, CNGA2, KCNA10, ATP2C2, RHCE, RYR1, RYR2, SCN11A, SLC30A10, TMCO3, KCNMB3, MFSD9, SLC39A11, ATP6V1G1, COX7A2L, KCNA7, SCN9A, PKD1, SLC30A3, SLC30A8, RASA3, MTMR6, SCNN1A, HCN3, SLC28A1, SLC39A3, SLC12A3, KCNB1, ATP1A4, SLC6A18, ITPR2, CACNA2D4, SLC6A9, CAC…	1555	557	15143	0.909138	1	0.999727	100
GOTERM_BP_ALL	GO:0006811~ion transport	70	3.64204	0.886463	ATP5D, SLC5A4, SLC22A18, SLC22A13, GABRB3, GRIK3, KCNK18, AQP6, GJA4, CNGB3, KCNIP3, SLC25A20, GRIN2D, WNK4, NMUR2, SLC22A4, SLC4A1, NALCN, SLC12A8, TRPM7, ATP4B, SLC22A8, GRIN2A, SLC34A1, CFTR, CLIC2, TCN2, CNGA4, TRPM1, CNGA2, KCNA10, ATP6V1C2, ATP2C2, CLIC3, LCK, RYR1, RYR2, SCN11A, SLC30A10, STEAP2, TMCO3, KCNMB3, CLCN2, SLC39A11, ASZ1, CLCNKA, CLCNKB, ATP6V1G1, KCNA7, PKD1L2, HTR3E, SCN9A, P…	1440	768	14116	0.893482	1	0.99999	100
GOTERM_BP_ALL	GO:0030001~metal ion transport	40	2.08117	0.920412	KCNMB3, SLC5A4, SLC39A11, KCNK18, GJA4, KCNA7, KCNIP3, NMUR2, SLC22A4, SCN9A, PKD1, SLC30A3, NALCN, SLC30A8, SLC39A3, HCN3, SCNN1A, SCO2, NFATC1, SLC12A8, SLC12A3, ATP4B, TRPM7, KCNB1, GRIN2A, SLC34A1, ATP1A4, TCN2, ITPR2, CACNA2D4, KCNA10, ATP2C2, LCK, RYR1, CACNA1G, RYR2, SCN11A, SLC30A10, STEAP2, SCN4A	1440	465	14116	0.84325	1	0.999997	100
GOTERM_BP_ALL	GO:0006812~cation transport	48	2.4974	0.924419	ATP5D, KCNMB3, SLC5A4, SLC22A18, SLC39A11, SLC22A13, KCNK18, ATP6V1G1, GJA4, KCNA7, KCNIP3, SLC25A20, NMUR2, SLC22A4, SCN9A, PKD1, SLC30A3, NALCN, SLC30A8, SLC39A3, HCN3, SCNN1A, SCO2, NFATC1, SLC12A8, SLC12A3, ATP4B, TRPM7, KCNB1, GRIN2A, SLC34A1, ATP1A4, TCN2, ITPR2, CACNA2D4, KCNA10, ATP6V1C2, ATP2C2, LCK, RYR1, CACNA1G, RYR2, SCN11A, SLC30A10, STEAP2, TMCO3, PDZK1, SCN4A	1440	553	14116	0.850874	1	0.999997	100
GOTERM_MF_ALL	GO:0022843~voltage-gated cation channel activity	11	0.57232	0.943573	KCNA10, KCNB1, GRIN2D, RYR1, CACNA1G, SCN9A, GRIN2A, SCN11A, KCNA7, HCN3, SCN4A	1555	147	15143	0.728714	1	0.999985	100
Annotation Cluster 186	Enrichment Score: 0.2584530533354301
Category	Term	Count	%	PValue	Genes	List Total	Pop Hits	Pop Total	Fold Enrichment	Bonferroni	Benjamini	FDR
GOTERM_BP_ALL	GO:0043467~regulation of generation of precursor metabolites and energy	5	0.260146	0.36631	SORBS1, MTOR, PRDM16, IRS1, ARNT	1440	30	14116	1.6338	1	0.998789	99.9778
GOTERM_BP_ALL	GO:0032885~regulation of polysaccharide biosynthetic process	3	0.156087	0.425374	SORBS1, MTOR, IRS1	1440	14	14116	2.1006	1	0.998947	99.9963
GOTERM_BP_ALL	GO:0010962~regulation of glucan biosynthetic process	3	0.156087	0.425374	SORBS1, MTOR, IRS1	1440	14	14116	2.1006	1	0.998947	99.9963
GOTERM_BP_ALL	GO:0005979~regulation of glycogen biosynthetic process	3	0.156087	0.425374	SORBS1, MTOR, IRS1	1440	14	14116	2.1006	1	0.998947	99.9963
GOTERM_BP_ALL	GO:0032881~regulation of polysaccharide metabolic process	3	0.156087	0.461353	SORBS1, MTOR, IRS1	1440	15	14116	1.96056	1	0.999149	99.9989
GOTERM_BP_ALL	GO:0010907~positive regulation of glucose metabolic process	3	0.156087	0.590876	SORBS1, IRS1, ARNT	1440	19	14116	1.54781	1	0.999604	100
GOTERM_BP_ALL	GO:0045913~positive regulation of carbohydrate metabolic process	3	0.156087	0.619402	SORBS1, IRS1, ARNT	1440	20	14116	1.47042	1	0.999681	100
GOTERM_BP_ALL	GO:0010676~positive regulation of cellular carbohydrate metabolic process	3	0.156087	0.619402	SORBS1, IRS1, ARNT	1440	20	14116	1.47042	1	0.999681	100
GOTERM_BP_ALL	GO:0043255~regulation of carbohydrate biosynthetic process	3	0.156087	0.646368	SORBS1, MTOR, IRS1	1440	21	14116	1.4004	1	0.999783	100
GOTERM_BP_ALL	GO:0010906~regulation of glucose metabolic process	4	0.208117	0.706979	SORBS1, MTOR, IRS1, ARNT	1440	35	14116	1.12032	1	0.999863	100
GOTERM_BP_ALL	GO:0010675~regulation of cellular carbohydrate metabolic process	4	0.208117	0.758786	SORBS1, MTOR, IRS1, ARNT	1440	38	14116	1.03187	1	0.999911	100
GOTERM_BP_ALL	GO:0006109~regulation of carbohydrate metabolic process	4	0.208117	0.77432	SORBS1, MTOR, IRS1, ARNT	1440	39	14116	1.00541	1	0.999926	100
Annotation Cluster 187	Enrichment Score: 0.25746571866518836
Category	Term	Count	%	PValue	Genes	List Total	Pop Hits	Pop Total	Fold Enrichment	Bonferroni	Benjamini	FDR
GOTERM_BP_ALL	GO:0006941~striated muscle contraction	7	0.364204	0.326417	TCAP, MYH3, MYL1, RYR2, PGAM2, TTN, KBTBD10	1440	46	14116	1.49173	1	0.9986	99.9315
GOTERM_BP_ALL	GO:0060048~cardiac muscle contraction	3	0.156087	0.590876	TCAP, MYL1, RYR2	1440	19	14116	1.54781	1	0.999604	100
GOTERM_BP_ALL	GO:0060047~heart contraction	3	0.156087	0.695719	TCAP, MYL1, RYR2	1440	23	14116	1.27862	1	0.999846	100
GOTERM_BP_ALL	GO:0003015~heart process	3	0.156087	0.695719	TCAP, MYL1, RYR2	1440	23	14116	1.27862	1	0.999846	100
Annotation Cluster 188	Enrichment Score: 0.25688653076290174
Category	Term	Count	%	PValue	Genes	List Total	Pop Hits	Pop Total	Fold Enrichment	Bonferroni	Benjamini	FDR
GOTERM_BP_ALL	GO:0030307~positive regulation of cell growth	6	0.312175	0.428876	NTRK3, IL9R, EP300, NOL8, SPHK1, UTS2R	1440	42	14116	1.4004	1	0.998978	99.9967
GOTERM_BP_ALL	GO:0045793~positive regulation of cell size	6	0.312175	0.549462	NTRK3, IL9R, EP300, NOL8, SPHK1, UTS2R	1440	48	14116	1.22535	1	0.999468	100
GOTERM_BP_ALL	GO:0045927~positive regulation of growth	8	0.416233	0.719568	NTRK3, IL9R, EP300, SLC6A3, NOL8, SPHK1, UTS2R, GHRHR	1440	80	14116	0.980278	1	0.999877	100
Annotation Cluster 189	Enrichment Score: 0.2567013182472733
Category	Term	Count	%	PValue	Genes	List Total	Pop Hits	Pop Total	Fold Enrichment	Bonferroni	Benjamini	FDR
GOTERM_BP_ALL	GO:0055117~regulation of cardiac muscle contraction	3	0.156087	0.19266	NOS1, CACNA1G, RYR2	1440	8	14116	3.67604	1	0.997506	98.0678
GOTERM_BP_ALL	GO:0006942~regulation of striated muscle contraction	3	0.156087	0.671796	NOS1, CACNA1G, RYR2	1440	22	14116	1.33674	1	0.999811	100
GOTERM_BP_ALL	GO:0006937~regulation of muscle contraction	7	0.364204	0.755718	PLCE1, FLT1, NOS1, NMUR2, SPHK1, CACNA1G, RYR2	1440	72	14116	0.953048	1	0.999909	100
GOTERM_BP_ALL	GO:0008016~regulation of heart contraction	5	0.260146	0.961183	NOS1, ADORA3, AVPR1B, CACNA1G, RYR2	1440	77	14116	0.636544	1	1	100
Annotation Cluster 190	Enrichment Score: 0.2521237405120896
Category	Term	Count	%	PValue	Genes	List Total	Pop Hits	Pop Total	Fold Enrichment	Bonferroni	Benjamini	FDR
INTERPRO	IPR017946:PLC-like phosphodiesterase, TIM beta/alpha-barrel domain	5	0.260146	0.246377	PLCL1, PLCE1, PLCH2, GPCPD1, GDPD4	1697	25	16659	1.96335	1	0.970473	99.2231
INTERPRO	IPR015359:Phospholipase C, phosphoinositol-specific, EF-hand-like	3	0.156087	0.387514	PLCL1, PLCE1, PLCH2	1697	13	16659	2.2654	1	0.994736	99.9779
INTERPRO	IPR001711:Phospholipase C, phosphatidylinositol-specific, Y domain	3	0.156087	0.46063	PLCL1, PLCE1, PLCH2	1697	15	16659	1.96335	1	0.998043	99.9975
INTERPRO	IPR001192:Phospholipase C, phosphoinositol-specific, C-terminal (PLC)	3	0.156087	0.46063	PLCL1, PLCE1, PLCH2	1697	15	16659	1.96335	1	0.998043	99.9975
SMART	SM00149:PLCYc	3	0.156087	0.557578	PLCL1, PLCE1, PLCH2	1100	15	9079	1.65073	1	0.968894	99.9988
INTERPRO	IPR000909:Phospholipase C, phosphatidylinositol-specific , X region	3	0.156087	0.590098	PLCL1, PLCE1, PLCH2	1697	19	16659	1.55001	1	0.999685	100
SMART	SM00148:PLCXc	3	0.156087	0.688669	PLCL1, PLCE1, PLCH2	1100	19	9079	1.30321	1	0.988025	100
GOTERM_MF_ALL	GO:0004435~phosphoinositide phospholipase C activity	3	0.156087	0.7427	PLCL1, PLCE1, PLCH2	1555	25	15143	1.16859	1	0.999126	100
GOTERM_MF_ALL	GO:0004620~phospholipase activity	8	0.416233	0.760851	PLCL1, PLA2G4A, PLD1, PLCE1, PLA2G16, PLB1, PLCH2, ASPG	1555	83	15143	0.938628	1	0.999324	100
GOTERM_MF_ALL	GO:0008081~phosphoric diester hydrolase activity	8	0.416233	0.771696	PLCL1, PLD1, PLCE1, ENPP2, PLCH2, PDE1A, GPCPD1, GDPD4	1555	84	15143	0.927454	1	0.99938	100
GOTERM_MF_ALL	GO:0004629~phospholipase C activity	3	0.156087	0.841873	PLCL1, PLCE1, PLCH2	1555	31	15143	0.942413	1	0.999764	100
Annotation Cluster 191	Enrichment Score: 0.25121575945037056
Category	Term	Count	%	PValue	Genes	List Total	Pop Hits	Pop Total	Fold Enrichment	Bonferroni	Benjamini	FDR
GOTERM_BP_ALL	GO:0051216~cartilage development	11	0.57232	0.218761	MEF2D, CHRDL2, SATB2, HOXA3, CTGF, HSPG2, PKD1, COL2A1, COL11A2, BMP8B, CHAD	1440	74	14116	1.45717	1	0.998081	98.946
GOTERM_BP_ALL	GO:0001502~cartilage condensation	4	0.208117	0.305001	CTGF, PKD1, COL2A1, CHAD	1440	19	14116	2.06374	1	0.998474	99.8781
GOTERM_BP_ALL	GO:0048705~skeletal system morphogenesis	9	0.468262	0.895479	MEF2D, SATB2, HOXA3, CTGF, HSPG2, PKD1, COL2A1, COL11A2, CHAD	1440	112	14116	0.787723	1	0.999993	100
GOTERM_BP_ALL	GO:0048704~embryonic skeletal system morphogenesis	4	0.208117	0.939256	SATB2, HOXA3, HSPG2, COL2A1	1440	57	14116	0.687914	1	0.999999	100
GOTERM_BP_ALL	GO:0048706~embryonic skeletal system development	4	0.208117	0.988122	SATB2, HOXA3, HSPG2, COL2A1	1440	77	14116	0.509235	1	1	100
Annotation Cluster 192	Enrichment Score: 0.24816367805353934
Category	Term	Count	%	PValue	Genes	List Total	Pop Hits	Pop Total	Fold Enrichment	Bonferroni	Benjamini	FDR
GOTERM_BP_ALL	GO:0051222~positive regulation of protein transport	10	0.520291	0.240325	PRKCZ, NOD2, TNF, SAA1, LACRT, IL1B, EDAR, CASP1, NLRP3, IL1A	1440	67	14116	1.4631	1	0.997981	99.3709
GOTERM_BP_ALL	GO:0042993~positive regulation of transcription factor import into nucleus	3	0.156087	0.388175	TNF, LACRT, EDAR	1440	13	14116	2.26218	1	0.998945	99.9884
GOTERM_BP_ALL	GO:0046824~positive regulation of nucleocytoplasmic transport	4	0.208117	0.392089	TNF, LACRT, IL1B, EDAR	1440	22	14116	1.78232	1	0.99882	99.9897
GOTERM_BP_ALL	GO:0042307~positive regulation of protein import into nucleus	3	0.156087	0.529138	TNF, LACRT, EDAR	1440	17	14116	1.7299	1	0.999459	99.9999
GOTERM_BP_ALL	GO:0042345~regulation of NF-kappaB import into nucleus	3	0.156087	0.560784	TNF, EDAR, NLRP3	1440	18	14116	1.6338	1	0.99953	100
GOTERM_BP_ALL	GO:0032388~positive regulation of intracellular transport	4	0.208117	0.602498	TNF, LACRT, IL1B, EDAR	1440	30	14116	1.30704	1	0.999649	100
GOTERM_BP_ALL	GO:0042990~regulation of transcription factor import into nucleus	4	0.208117	0.602498	TNF, LACRT, EDAR, NLRP3	1440	30	14116	1.30704	1	0.999649	100
GOTERM_BP_ALL	GO:0051223~regulation of protein transport	12	0.62435	0.622358	PRKCZ, NOD2, TNF, WWP2, SAA1, LACRT, EXOC4, IL1B, EDAR, CASP1, NLRP3, IL1A	1440	114	14116	1.03187	1	0.999696	100
GOTERM_BP_ALL	GO:0032386~regulation of intracellular transport	7	0.364204	0.7436	TNF, LACRT, RYR2, IL1B, ABCA2, EDAR, NLRP3	1440	71	14116	0.966471	1	0.999894	100
GOTERM_BP_ALL	GO:0033157~regulation of intracellular protein transport	5	0.260146	0.802703	TNF, LACRT, IL1B, EDAR, NLRP3	1440	53	14116	0.92479	1	0.99995	100
GOTERM_BP_ALL	GO:0042306~regulation of protein import into nucleus	4	0.208117	0.840064	TNF, LACRT, EDAR, NLRP3	1440	44	14116	0.891162	1	0.999972	100
GOTERM_BP_ALL	GO:0046822~regulation of nucleocytoplasmic transport	5	0.260146	0.855665	TNF, LACRT, IL1B, EDAR, NLRP3	1440	58	14116	0.845067	1	0.999981	100
Annotation Cluster 193	Enrichment Score: 0.24517544142190328
Category	Term	Count	%	PValue	Genes	List Total	Pop Hits	Pop Total	Fold Enrichment	Bonferroni	Benjamini	FDR
INTERPRO	IPR013513:Integrin alpha chain, C-terminal, cytoplasmic region	3	0.156087	0.387514	ITGA9, ITGAX, ITGA7	1697	13	16659	2.2654	1	0.994736	99.9779
INTERPRO	IPR018184:Integrin alpha chain, C-terminal cytoplasmic region, conserved site	3	0.156087	0.560012	ITGA9, ITGAX, ITGA7	1697	18	16659	1.63612	1	0.999532	99.9999
INTERPRO	IPR000413:Integrin alpha chain	3	0.156087	0.560012	ITGA9, ITGAX, ITGA7	1697	18	16659	1.63612	1	0.999532	99.9999
INTERPRO	IPR013649:Integrin alpha-2	3	0.156087	0.560012	ITGA9, ITGAX, ITGA7	1697	18	16659	1.63612	1	0.999532	99.9999
INTERPRO	IPR013519:Integrin alpha beta-propellor	3	0.156087	0.590098	ITGA9, ITGAX, ITGA7	1697	19	16659	1.55001	1	0.999685	100
SMART	SM00191:Int_alpha	3	0.156087	0.688669	ITGA9, ITGAX, ITGA7	1100	19	9079	1.30321	1	0.988025	100
INTERPRO	IPR013517:FG-GAP	3	0.156087	0.694958	ITGA9, ITGAX, ITGA7	1697	23	16659	1.28044	1	0.999949	100
Annotation Cluster 194	Enrichment Score: 0.2445597438531885
Category	Term	Count	%	PValue	Genes	List Total	Pop Hits	Pop Total	Fold Enrichment	Bonferroni	Benjamini	FDR
INTERPRO	IPR004939:Anaphase-promoting complex, subunit 10	3	0.156087	0.154164	CUL7, CUL9, HERC2	1697	7	16659	4.20717	1	0.912628	94.36
GOTERM_BP_ALL	GO:0030071~regulation of mitotic metaphase/anaphase transition	4	0.208117	0.392089	CUL7, CUL9, CENPF, HERC2	1440	22	14116	1.78232	1	0.99882	99.9897
GOTERM_BP_ALL	GO:0010564~regulation of cell cycle process	13	0.676379	0.498657	TNF, SMAD6, KNTC1, CENPF, ANLN, HERC2, BRCA1, CUL7, PCBP4, CUL9, IL1B, RANBP1, IL1A	1440	114	14116	1.11786	1	0.999286	99.9997
GOTERM_BP_ALL	GO:0051783~regulation of nuclear division	7	0.364204	0.513084	TNF, CUL7, CUL9, CENPF, IL1B, HERC2, IL1A	1440	56	14116	1.22535	1	0.999327	99.9998
GOTERM_BP_ALL	GO:0007088~regulation of mitosis	7	0.364204	0.513084	TNF, CUL7, CUL9, CENPF, IL1B, HERC2, IL1A	1440	56	14116	1.22535	1	0.999327	99.9998
GOTERM_BP_ALL	GO:0007346~regulation of mitotic cell cycle	16	0.832466	0.592885	TNF, SMAD6, SPHK1, KNTC1, CENPF, ANLN, HERC2, TRRAP, SCRIB, CUL7, PCBP4, CUL9, IL1B, RANBP1, IL1A, RAD17	1440	152	14116	1.03187	1	0.999606	100
GOTERM_BP_ALL	GO:0042035~regulation of cytokine biosynthetic process	8	0.416233	0.639653	FCER1A, AZU1, TNF, MAST2, ZNF287, IL1B, IGF2BP2, IL1A	1440	74	14116	1.05976	1	0.999761	100
GOTERM_BP_ALL	GO:0045787~positive regulation of cell cycle	6	0.312175	0.703186	TNF, SMAD6, SPHK1, IL1B, HCFC1, IL1A	1440	57	14116	1.03187	1	0.99986	100
GOTERM_BP_ALL	GO:0042108~positive regulation of cytokine biosynthetic process	5	0.260146	0.734982	FCER1A, AZU1, TNF, IL1B, IL1A	1440	48	14116	1.02112	1	0.999886	100
GOTERM_BP_ALL	GO:0051785~positive regulation of nuclear division	3	0.156087	0.739226	TNF, IL1B, IL1A	1440	25	14116	1.17633	1	0.999885	100
GOTERM_BP_ALL	GO:0045840~positive regulation of mitosis	3	0.156087	0.739226	TNF, IL1B, IL1A	1440	25	14116	1.17633	1	0.999885	100
GOTERM_BP_ALL	GO:0051726~regulation of cell cycle	30	1.56087	0.832151	E2F2, TNF, SIPA1, KNTC1, HCFC1, MOV10L1, ANLN, TRRAP, LATS1, SCRIB, CUL7, PCBP4, CUL9, CABLES2, IL1B, RANBP1, IL1A, ERCC2, PLA2G16, TAF6, MADD, SMAD6, SPHK1, CENPF, BRIP1, HERC2, ESX1, BRCA1, ALOX15B, RAD17	1440	331	14116	0.888469	1	0.999969	100
GOTERM_BP_ALL	GO:0019221~cytokine-mediated signaling pathway	5	0.260146	0.935748	IRAK3, TNF, DUOX1, IL1B, IL1A	1440	70	14116	0.700198	1	0.999998	100
Annotation Cluster 195	Enrichment Score: 0.24395057646985985
Category	Term	Count	%	PValue	Genes	List Total	Pop Hits	Pop Total	Fold Enrichment	Bonferroni	Benjamini	FDR
GOTERM_BP_ALL	GO:0030595~leukocyte chemotaxis	6	0.312175	0.32395	AZU1, SAA1, LYST, S100A9, IL1B, SCG2	1440	37	14116	1.58964	1	0.998597	99.9268
GOTERM_BP_ALL	GO:0050900~leukocyte migration	8	0.416233	0.361378	AZU1, SELP, TNF, SAA1, LYST, S100A9, IL1B, SCG2	1440	57	14116	1.37583	1	0.998906	99.9744
GOTERM_BP_ALL	GO:0060326~cell chemotaxis	6	0.312175	0.365928	AZU1, SAA1, LYST, S100A9, IL1B, SCG2	1440	39	14116	1.50812	1	0.998842	99.9775
GOTERM_BP_ALL	GO:0042330~taxis	15	0.780437	0.765128	PLXNA3, PLD1, ENPP2, S100A9, FPR1, CCL4L1, CCL4L2, SCRIB, CCR9, AZU1, CCR7, SAA1, LYST, IL1B, CCRL1, SCG2	1440	160	14116	0.91901	1	0.999916	100
GOTERM_BP_ALL	GO:0006935~chemotaxis	15	0.780437	0.765128	PLXNA3, PLD1, ENPP2, S100A9, FPR1, CCL4L1, CCL4L2, SCRIB, CCR9, AZU1, CCR7, SAA1, LYST, IL1B, CCRL1, SCG2	1440	160	14116	0.91901	1	0.999916	100
GOTERM_BP_ALL	GO:0007626~locomotory behavior	24	1.2487	0.864755	ALS2, PLXNA3, ENPP2, SLC6A3, NPY2R, S100A9, FPR1, SCRIB, AZU1, SAA1, GRIN2D, IL1B, PEX13, CDH23, CCRL1, SCG2, PLD1, CCL4L1, CCL4L2, CCR9, CCR7, GRM2, LYST, GRM6, RELN	1440	274	14116	0.858637	1	0.999985	100
GOTERM_BP_ALL	GO:0007610~behavior	41	2.13319	0.903959	ALS2, PRKCZ, PLXNA3, ENPP2, SLC6A3, IL18, NPY2R, S100A9, FPR1, CTNND2, COMT, SCRIB, KCNIP3, AZU1, PLCL1, SAA1, NMUR2, ADAM2, GRIN2D, SCN9A, IL1B, PEX13, MAN2B1, SCG2, CCRL1, CDH23, CLN3, PLD1, GNB1L, MET, GRIN2A, CCL4L1, PRKCG, CCL4L2, CCR9, CCR7, GRM2, PRKAR1B, LYST, GRM6, RELN, UTS2R	1440	469	14116	0.856959	1	0.999995	100
Annotation Cluster 196	Enrichment Score: 0.24308146799571642
Category	Term	Count	%	PValue	Genes	List Total	Pop Hits	Pop Total	Fold Enrichment	Bonferroni	Benjamini	FDR
GOTERM_BP_ALL	GO:0019915~lipid storage	4	0.208117	0.27597	CD36, TNF, IL1B, ACVR1C	1440	18	14116	2.1784	1	0.99822	99.7407
GOTERM_BP_ALL	GO:0002791~regulation of peptide secretion	6	0.312175	0.510468	TNF, PFKL, IL1B, PFKM, GHRHR, ACVR1C	1440	46	14116	1.27862	1	0.999318	99.9998
GOTERM_BP_ALL	GO:0050796~regulation of insulin secretion	5	0.260146	0.592977	TNF, PFKL, IL1B, PFKM, ACVR1C	1440	40	14116	1.22535	1	0.9996	100
GOTERM_BP_ALL	GO:0051048~negative regulation of secretion	6	0.312175	0.672451	TNF, PFKL, ERBB3, IL1B, UTS2R, ACVR1C	1440	55	14116	1.06939	1	0.999807	100
GOTERM_BP_ALL	GO:0046888~negative regulation of hormone secretion	3	0.156087	0.758913	PFKL, IL1B, ACVR1C	1440	26	14116	1.13109	1	0.99991	100
GOTERM_BP_ALL	GO:0046883~regulation of hormone secretion	6	0.312175	0.816189	TNF, PFKL, IL1B, PFKM, GHRHR, ACVR1C	1440	66	14116	0.891162	1	0.99996	100
Annotation Cluster 197	Enrichment Score: 0.24009562646766502
Category	Term	Count	%	PValue	Genes	List Total	Pop Hits	Pop Total	Fold Enrichment	Bonferroni	Benjamini	FDR
GOTERM_BP_ALL	GO:0043281~regulation of caspase activity	10	0.520291	0.415155	DLC1, COL4A3, HERPUD1, TNF, TNFRSF10B, C6, SMAD6, LCK, INTS1, NLRP3	1440	79	14116	1.24086	1	0.998856	99.9949
GOTERM_BP_ALL	GO:0052548~regulation of endopeptidase activity	10	0.520291	0.460183	DLC1, COL4A3, HERPUD1, TNF, TNFRSF10B, C6, SMAD6, LCK, INTS1, NLRP3	1440	82	14116	1.19546	1	0.999165	99.9988
GOTERM_BP_ALL	GO:0006919~activation of caspase activity	7	0.364204	0.476664	DLC1, COL4A3, TNF, TNFRSF10B, C6, LCK, NLRP3	1440	54	14116	1.27073	1	0.999204	99.9993
GOTERM_BP_ALL	GO:0052547~regulation of peptidase activity	10	0.520291	0.519135	DLC1, COL4A3, HERPUD1, TNF, TNFRSF10B, C6, SMAD6, LCK, INTS1, NLRP3	1440	86	14116	1.13986	1	0.999358	99.9999
GOTERM_BP_ALL	GO:0010952~positive regulation of peptidase activity	7	0.364204	0.565768	DLC1, COL4A3, TNF, TNFRSF10B, C6, LCK, NLRP3	1440	59	14116	1.16304	1	0.999543	100
GOTERM_BP_ALL	GO:0043280~positive regulation of caspase activity	7	0.364204	0.565768	DLC1, COL4A3, TNF, TNFRSF10B, C6, LCK, NLRP3	1440	59	14116	1.16304	1	0.999543	100
GOTERM_BP_ALL	GO:0051345~positive regulation of hydrolase activity	15	0.780437	0.884242	ALS2, DLC1, COL4A3, PRKCZ, TNF, C6, LHCGR, NLRP3, SCRIB, PLCE1, TNFRSF10B, NMUR2, LCK, AVPR1B, RGN	1440	179	14116	0.821462	1	0.99999	100
GOTERM_BP_ALL	GO:0051336~regulation of hydrolase activity	29	1.50884	0.896917	DLC1, ALS2, RAB3GAP2, PRKCZ, TNF, RABGAP1, TBC1D3G, C6, LHCGR, RABGAP1L, INTS1, TPM2, SCRIB, AGAP7, NMUR2, GIT2, TBC1D4, RGN, COL4A3, HERPUD1, VAV3, SMAD6, NLRP3, PLCE1, TNFRSF10B, LCK, AVPR1B, MTOR, TBC1D20	1440	337	14116	0.843562	1	0.999993	100
Annotation Cluster 198	Enrichment Score: 0.23955083217997006
Category	Term	Count	%	PValue	Genes	List Total	Pop Hits	Pop Total	Fold Enrichment	Bonferroni	Benjamini	FDR
GOTERM_MF_ALL	GO:0005548~phospholipid transporter activity	5	0.260146	0.346849	PLSCR1, PITPNM1, ABCA7, ABCA4, ABCG1	1555	29	15143	1.67901	1	0.979159	99.901
GOTERM_MF_ALL	GO:0005319~lipid transporter activity	7	0.364204	0.638011	PLSCR1, PITPNM1, ABCA7, LRP1, APOC4, ABCA4, ABCG1	1555	63	15143	1.08203	1	0.997439	100
GOTERM_BP_ALL	GO:0015914~phospholipid transport	3	0.156087	0.86373	ABCA7, ABCA4, ABCG1	1440	33	14116	0.891162	1	0.999985	100
Annotation Cluster 199	Enrichment Score: 0.23534774668521552
Category	Term	Count	%	PValue	Genes	List Total	Pop Hits	Pop Total	Fold Enrichment	Bonferroni	Benjamini	FDR
INTERPRO	IPR006020:Phosphotyrosine interaction region	6	0.312175	0.343861	RABGAP1, MAPK8IP2, TBC1D4, RABGAP1L, TENC1, SHC2	1697	38	16659	1.55001	1	0.990788	99.928
GOTERM_MF_ALL	GO:0005099~Ras GTPase activator activity	11	0.57232	0.459548	RASAL2, DLC1, RABGAP1, TBC1D3G, SIPA1, IQGAP3, IQGAP2, TBC1D4, RABGAP1L, TBC1D20, DOCK4	1555	91	15143	1.17715	1	0.990099	99.9954
SMART	SM00462:PTB	6	0.312175	0.49418	RABGAP1, MAPK8IP2, TBC1D4, RABGAP1L, TENC1, SHC2	1100	38	9079	1.30321	1	0.956937	99.9921
GOTERM_BP_ALL	GO:0032313~regulation of Rab GTPase activity	6	0.312175	0.530146	ALS2, RABGAP1, TBC1D3G, TBC1D4, RABGAP1L, TBC1D20	1440	47	14116	1.25142	1	0.999449	99.9999
GOTERM_BP_ALL	GO:0032483~regulation of Rab protein signal transduction	6	0.312175	0.530146	ALS2, RABGAP1, TBC1D3G, TBC1D4, RABGAP1L, TBC1D20	1440	47	14116	1.25142	1	0.999449	99.9999
INTERPRO	IPR000195:RabGAP/TBC	5	0.260146	0.649982	RABGAP1, TBC1D3G, TBC1D4, RABGAP1L, TBC1D20	1697	43	16659	1.14148	1	0.999881	100
GOTERM_BP_ALL	GO:0043087~regulation of GTPase activity	12	0.62435	0.720689	ALS2, RAB3GAP2, AGAP7, RABGAP1, VAV3, TBC1D3G, GIT2, TBC1D4, RABGAP1L, MTOR, TBC1D20, SCRIB	1440	123	14116	0.956369	1	0.999878	100
GOTERM_MF_ALL	GO:0005097~Rab GTPase activator activity	5	0.260146	0.739869	RABGAP1, TBC1D3G, TBC1D4, RABGAP1L, TBC1D20	1555	48	15143	1.0144	1	0.999101	100
GOTERM_BP_ALL	GO:0032318~regulation of Ras GTPase activity	10	0.520291	0.745477	ALS2, AGAP7, RABGAP1, TBC1D3G, GIT2, TBC1D4, RABGAP1L, MTOR, TBC1D20, SCRIB	1440	104	14116	0.942575	1	0.999896	100
SMART	SM00164:TBC	5	0.260146	0.781439	RABGAP1, TBC1D3G, TBC1D4, RABGAP1L, TBC1D20	1100	43	9079	0.959725	1	0.993958	100
Annotation Cluster 200	Enrichment Score: 0.23040427195630725
Category	Term	Count	%	PValue	Genes	List Total	Pop Hits	Pop Total	Fold Enrichment	Bonferroni	Benjamini	FDR
GOTERM_MF_ALL	GO:0016563~transcription activator activity	45	2.34131	0.397867	ING4, ELF1, CHURC1, FOXK1, CREM, HCFC1, TP63, HCFC2, TRRAP, PRDM16, GLI2, CRX, ARNT, STON1-GTF2A1L, MAX, BRPF1, CEP290, RARA, COL11A2, MKL1, NFATC2, NFATC1, ERCC2, ZNF398, AR, BHLHE23, ZNF287, MAML1, ZFX, GTF2A1L, TEAD2, NPAS4, TAF6L, HLTF, BRCA1, MEF2D, NR1I3, EP300, NCOA3, SAP130, ZMIZ2, MED17, HIVEP3, CAND1, RBM14, MED1	1555	410	15143	1.06883	1	0.982095	99.9736
GOTERM_MF_ALL	GO:0003713~transcription coactivator activity	24	1.2487	0.439965	ING4, CREM, HCFC1, HCFC2, TRRAP, PRDM16, ARNT, STON1-GTF2A1L, MAX, RARA, MKL1, COL11A2, MAML1, ZFX, GTF2A1L, TAF6L, BRCA1, NR1I3, EP300, SAP130, NCOA3, ZMIZ2, MED17, RBM14, MED1	1555	214	15143	1.09214	1	0.988064	99.9919
GOTERM_MF_ALL	GO:0008134~transcription factor binding	49	2.54943	0.774539	E2F2, HR, KCNIP3, IGHMBP2, MAX, DIP2B, SIN3A, BRD7, RARA, SOX17, RAB26, MKL1, COL11A2, TAF4B, ZFX, TLE1, ARNTL, TAF6L, STK4, EP300, NCOA3, ZMIZ2, MED17, LCOR, NSD1, MED1, ING4, ENPP2, CREM, PRKDC, HCFC1, HCFC2, ELK3, TRRAP, VARS, PRDM16, TRIB1, ARNT, STON1-GTF2A1L, SSX1, L3MBTL2, MAML1, CENPF, GTF2A1L, BRCA1, NR1I3, SAP130, PRICKLE1, RBM14, NFIA	1555	513	15143	0.930166	1	0.9994	100
GOTERM_MF_ALL	GO:0003712~transcription cofactor activity	32	1.66493	0.883454	ING4, CREM, HR, HCFC1, HCFC2, ELK3, TRRAP, PRDM16, ARNT, KCNIP3, STON1-GTF2A1L, MAX, SIN3A, RARA, MKL1, COL11A2, SSX1, L3MBTL2, MAML1, ZFX, GTF2A1L, TLE1, TAF6L, BRCA1, NR1I3, EP300, SAP130, NCOA3, ZMIZ2, MED17, RBM14, NSD1, MED1	1555	363	15143	0.85847	1	0.999885	100
Annotation Cluster 201	Enrichment Score: 0.22819052954722904
Category	Term	Count	%	PValue	Genes	List Total	Pop Hits	Pop Total	Fold Enrichment	Bonferroni	Benjamini	FDR
INTERPRO	IPR018056:Kringle, conserved site	3	0.156087	0.560012	MST1P9, PIK3IP1, PLG	1697	18	16659	1.63612	1	0.999532	99.9999
INTERPRO	IPR000001:Kringle	3	0.156087	0.560012	MST1P9, PIK3IP1, PLG	1697	18	16659	1.63612	1	0.999532	99.9999
SMART	SM00130:KR	3	0.156087	0.659226	MST1P9, PIK3IP1, PLG	1100	18	9079	1.37561	1	0.985745	100
Annotation Cluster 202	Enrichment Score: 0.22361318469645025
Category	Term	Count	%	PValue	Genes	List Total	Pop Hits	Pop Total	Fold Enrichment	Bonferroni	Benjamini	FDR
GOTERM_BP_ALL	GO:0006941~striated muscle contraction	7	0.364204	0.326417	TCAP, MYH3, MYL1, RYR2, PGAM2, TTN, KBTBD10	1440	46	14116	1.49173	1	0.9986	99.9315
GOTERM_BP_ALL	GO:0006936~muscle contraction	14	0.728408	0.794352	MYL7, TCAP, MYH3, UTRN, MYL1, PGAM2, TTN, MYH8, MYOM2, CACNA1G, RYR1, RYR2, KBTBD10, SCN4A	1440	153	14116	0.896986	1	0.999944	100
GOTERM_BP_ALL	GO:0003012~muscle system process	15	0.780437	0.822952	MYL7, TCAP, MYH3, UTRN, MYL1, PGAM2, TTN, MYH8, MYOM2, CACNA1G, RYR1, IL1B, RYR2, KBTBD10, SCN4A	1440	168	14116	0.875248	1	0.999964	100
Annotation Cluster 203	Enrichment Score: 0.22326806187880047
Category	Term	Count	%	PValue	Genes	List Total	Pop Hits	Pop Total	Fold Enrichment	Bonferroni	Benjamini	FDR
GOTERM_BP_ALL	GO:0051216~cartilage development	11	0.57232	0.218761	MEF2D, CHRDL2, SATB2, HOXA3, CTGF, HSPG2, PKD1, COL2A1, COL11A2, BMP8B, CHAD	1440	74	14116	1.45717	1	0.998081	98.946
GOTERM_BP_ALL	GO:0001503~ossification	12	0.62435	0.634108	MEF2D, MINPP1, CHRDL2, SATB2, PDLIM7, CTGF, HSPG2, OR10C1, COL2A1, GLI2, BMP8B, ERCC2	1440	115	14116	1.0229	1	0.999739	100
GOTERM_BP_ALL	GO:0060348~bone development	12	0.62435	0.720689	MEF2D, MINPP1, CHRDL2, SATB2, PDLIM7, CTGF, HSPG2, OR10C1, COL2A1, GLI2, BMP8B, ERCC2	1440	123	14116	0.956369	1	0.999878	100
GOTERM_BP_ALL	GO:0001649~osteoblast differentiation	4	0.208117	0.816042	MEF2D, SATB2, OR10C1, GLI2	1440	42	14116	0.933598	1	0.999961	100
GOTERM_BP_ALL	GO:0001501~skeletal system development	26	1.35276	0.937703	FGFR1, AEBP1, PDLIM7, LTBP3, TCOF1, COL3A1, HOXD12, TP63, COL2A1, GLI2, EXTL1, CHAD, HOXA3, CTGF, OR10C1, PKD1, COL11A2, ERCC2, MINPP1, SATB2, FBN1, HSPG2, MEF2D, CHRDL2, HOXC11, BMP8B	1440	319	14116	0.798972	1	0.999998	100
Annotation Cluster 204	Enrichment Score: 0.22320092392558868
Category	Term	Count	%	PValue	Genes	List Total	Pop Hits	Pop Total	Fold Enrichment	Bonferroni	Benjamini	FDR
GOTERM_BP_ALL	GO:0048585~negative regulation of response to stimulus	13	0.676379	0.319843	PRKCZ, CLN3, MICB, PTPRF, SLC6A3, COL3A1, IRS1, IRAK3, SAA1, AOAH, IL1B, MTOR, NT5E	1440	100	14116	1.27436	1	0.99862	99.9181
GOTERM_BP_ALL	GO:0031348~negative regulation of defense response	5	0.260146	0.507266	IRAK3, MICB, SAA1, AOAH, NT5E	1440	36	14116	1.3615	1	0.999327	99.9998
GOTERM_BP_ALL	GO:0032102~negative regulation of response to external stimulus	6	0.312175	0.586891	CLN3, SAA1, AOAH, SLC6A3, MTOR, NT5E	1440	50	14116	1.17633	1	0.999621	100
GOTERM_BP_ALL	GO:0050728~negative regulation of inflammatory response	3	0.156087	0.839063	SAA1, AOAH, NT5E	1440	31	14116	0.948656	1	0.999972	100
GOTERM_BP_ALL	GO:0050727~regulation of inflammatory response	5	0.260146	0.958233	FCER1A, PLA2G4A, SAA1, AOAH, NT5E	1440	76	14116	0.64492	1	1	100
Annotation Cluster 205	Enrichment Score: 0.22243364284615938
Category	Term	Count	%	PValue	Genes	List Total	Pop Hits	Pop Total	Fold Enrichment	Bonferroni	Benjamini	FDR
GOTERM_BP_ALL	GO:0042063~gliogenesis	9	0.468262	0.342409	AZU1, FGF5, ERBB3, NEUROD4, VCAN, RELN, EIF2B4, EIF2B5, ERCC2	1440	65	14116	1.35731	1	0.998771	99.956
GOTERM_BP_ALL	GO:0010001~glial cell differentiation	7	0.364204	0.458154	FGF5, ERBB3, NEUROD4, RELN, EIF2B4, EIF2B5, ERCC2	1440	53	14116	1.29471	1	0.999147	99.9988
GOTERM_BP_ALL	GO:0014003~oligodendrocyte development	3	0.156087	0.461353	EIF2B4, EIF2B5, ERCC2	1440	15	14116	1.96056	1	0.999149	99.9989
GOTERM_BP_ALL	GO:0001508~regulation of action potential	8	0.416233	0.548007	KCNMB3, PRX, CLN3, GRIN2A, LGI4, EIF2B4, EIF2B5, ERCC2	1440	68	14116	1.15327	1	0.999492	100
GOTERM_BP_ALL	GO:0007272~ensheathment of neurons	5	0.260146	0.632356	PRX, LGI4, EIF2B4, EIF2B5, ERCC2	1440	42	14116	1.167	1	0.999733	100
GOTERM_BP_ALL	GO:0008366~axon ensheathment	5	0.260146	0.632356	PRX, LGI4, EIF2B4, EIF2B5, ERCC2	1440	42	14116	1.167	1	0.999733	100
GOTERM_BP_ALL	GO:0019228~regulation of action potential in neuron	6	0.312175	0.656318	KCNMB3, PRX, LGI4, EIF2B4, EIF2B5, ERCC2	1440	54	14116	1.0892	1	0.999797	100
GOTERM_BP_ALL	GO:0048709~oligodendrocyte differentiation	3	0.156087	0.671796	EIF2B4, EIF2B5, ERCC2	1440	22	14116	1.33674	1	0.999811	100
GOTERM_BP_ALL	GO:0042552~myelination	4	0.208117	0.758786	LGI4, EIF2B4, EIF2B5, ERCC2	1440	38	14116	1.03187	1	0.999911	100
GOTERM_BP_ALL	GO:0021782~glial cell development	3	0.156087	0.758913	EIF2B4, EIF2B5, ERCC2	1440	26	14116	1.13109	1	0.99991	100
GOTERM_BP_ALL	GO:0042391~regulation of membrane potential	11	0.57232	0.887703	KCNMB3, PRX, PRKCZ, CLN3, GRIK3, CACNA1G, GRIN2A, LGI4, EIF2B4, EIF2B5, ERCC2	1440	134	14116	0.804706	1	0.999991	100
Annotation Cluster 206	Enrichment Score: 0.2222521396285686
Category	Term	Count	%	PValue	Genes	List Total	Pop Hits	Pop Total	Fold Enrichment	Bonferroni	Benjamini	FDR
GOTERM_BP_ALL	GO:0008630~DNA damage response, signal transduction resulting in induction of apoptosis	5	0.260146	0.438057	ERCC6, PCBP4, MLH1, TP63, BRCA1	1440	33	14116	1.48527	1	0.999061	99.9976
GOTERM_BP_ALL	GO:0030330~DNA damage response, signal transduction by p53 class mediator	4	0.208117	0.502972	ING4, PCBP4, TP63, BRCA1	1440	26	14116	1.50812	1	0.999293	99.9997
GOTERM_BP_ALL	GO:0042770~DNA damage response, signal transduction	8	0.416233	0.719568	ING4, ERCC6, PCBP4, MLH1, BRIP1, TP63, BRCA1, RAD17	1440	80	14116	0.980278	1	0.999877	100
GOTERM_BP_ALL	GO:0008629~induction of apoptosis by intracellular signals	5	0.260146	0.814413	ERCC6, PCBP4, MLH1, TP63, BRCA1	1440	54	14116	0.907665	1	0.999959	100
Annotation Cluster 207	Enrichment Score: 0.2129241245387338
Category	Term	Count	%	PValue	Genes	List Total	Pop Hits	Pop Total	Fold Enrichment	Bonferroni	Benjamini	FDR
GOTERM_BP_ALL	GO:0009310~amine catabolic process	10	0.520291	0.400098	GOT2, PDPR, KYNU, NOS1, COLQ, SLC6A3, AASS, UROC1, COMT, GLDC	1440	78	14116	1.25677	1	0.998937	99.9919
GOTERM_BP_ALL	GO:0009063~cellular amino acid catabolic process	7	0.364204	0.704683	GOT2, PDPR, KYNU, NOS1, AASS, UROC1, GLDC	1440	68	14116	1.00911	1	0.99986	100
GOTERM_BP_ALL	GO:0046395~carboxylic acid catabolic process	11	0.57232	0.706435	GOT2, PDPR, KYNU, NOS1, EHHADH, AASS, PEX13, UROC1, PON3, ACOX3, GLDC	1440	111	14116	0.971446	1	0.999864	100
GOTERM_BP_ALL	GO:0016054~organic acid catabolic process	11	0.57232	0.706435	GOT2, PDPR, KYNU, NOS1, EHHADH, AASS, PEX13, UROC1, PON3, ACOX3, GLDC	1440	111	14116	0.971446	1	0.999864	100
Annotation Cluster 208	Enrichment Score: 0.21247425444988016
Category	Term	Count	%	PValue	Genes	List Total	Pop Hits	Pop Total	Fold Enrichment	Bonferroni	Benjamini	FDR
INTERPRO	IPR018933:Netrin module, non-TIMP type	3	0.156087	0.528377	C4A, C4B, NTN3	1697	17	16659	1.73237	1	0.999271	99.9998
SMART	SM00643:C345C	3	0.156087	0.627589	C4A, C4B, NTN3	1100	17	9079	1.45652	1	0.980566	99.9999
INTERPRO	IPR001134:Netrin domain	3	0.156087	0.694958	C4A, C4B, NTN3	1697	23	16659	1.28044	1	0.999949	100
Annotation Cluster 209	Enrichment Score: 0.21220351985426625
Category	Term	Count	%	PValue	Genes	List Total	Pop Hits	Pop Total	Fold Enrichment	Bonferroni	Benjamini	FDR
GOTERM_BP_ALL	GO:0048515~spermatid differentiation	7	0.364204	0.530931	C17ORF47, MAST2, CAPZA3, DDX25, PIWIL1, TSSK6, PCSK4	1440	57	14116	1.20385	1	0.999447	99.9999
GOTERM_BP_ALL	GO:0007281~germ cell development	11	0.57232	0.587576	C17ORF47, TDRD6, CAPZA3, DDX25, ZGLP1, PIWIL1, MOV10L1, MTOR, TSSK6, PCSK4, FANCC	1440	101	14116	1.06763	1	0.999612	100
GOTERM_BP_ALL	GO:0007286~spermatid development	6	0.312175	0.656318	C17ORF47, CAPZA3, DDX25, PIWIL1, TSSK6, PCSK4	1440	54	14116	1.0892	1	0.999797	100
GOTERM_BP_ALL	GO:0048610~reproductive cellular process	16	0.832466	0.691782	C17ORF47, TDRD6, CAPZA3, PRKDC, MOV10L1, MAST2, PRMT7, ROPN1B, DDX25, ZGLP1, PIWIL1, MTOR, AKAP3, TSSK6, PCSK4, FANCC	1440	162	14116	0.968176	1	0.999844	100
Annotation Cluster 210	Enrichment Score: 0.2034934580694032
Category	Term	Count	%	PValue	Genes	List Total	Pop Hits	Pop Total	Fold Enrichment	Bonferroni	Benjamini	FDR
GOTERM_BP_ALL	GO:0048511~rhythmic process	16	0.832466	0.323824	PHLPP1, ENOX2, ERBB3, MSH4, LHCGR, GRIN2A, PROKR2, ARNTL, CRX, AFP, PLA2G4A, AANAT, UTS2R, PCYT1B, EIF2B4, EIF2B5	1440	128	14116	1.22535	1	0.998633	99.9265
GOTERM_BP_ALL	GO:0046545~development of primary female sexual characteristics	9	0.468262	0.406452	AFP, PLA2G4A, MSH4, LHCGR, TP63, PCYT1B, FANCA, EIF2B4, EIF2B5	1440	69	14116	1.27862	1	0.998906	99.9934
GOTERM_BP_ALL	GO:0046660~female sex differentiation	9	0.468262	0.406452	AFP, PLA2G4A, MSH4, LHCGR, TP63, PCYT1B, FANCA, EIF2B4, EIF2B5	1440	69	14116	1.27862	1	0.998906	99.9934
GOTERM_BP_ALL	GO:0008585~female gonad development	8	0.416233	0.481851	AFP, PLA2G4A, MSH4, LHCGR, PCYT1B, FANCA, EIF2B4, EIF2B5	1440	64	14116	1.22535	1	0.99924	99.9995
GOTERM_BP_ALL	GO:0001541~ovarian follicle development	5	0.260146	0.612977	MSH4, LHCGR, PCYT1B, EIF2B4, EIF2B5	1440	41	14116	1.19546	1	0.999658	100
GOTERM_BP_ALL	GO:0022602~ovulation cycle process	7	0.364204	0.615547	AFP, PLA2G4A, MSH4, LHCGR, PCYT1B, EIF2B4, EIF2B5	1440	62	14116	1.10677	1	0.999665	100
GOTERM_BP_ALL	GO:0042698~ovulation cycle	7	0.364204	0.690858	AFP, PLA2G4A, MSH4, LHCGR, PCYT1B, EIF2B4, EIF2B5	1440	67	14116	1.02417	1	0.999844	100
GOTERM_BP_ALL	GO:0003006~reproductive developmental process	24	1.2487	0.80545	C17ORF47, AR, TDRD6, CAPZA3, LHCGR, MSH4, PRKDC, TP63, MOV10L1, AFP, PLA2G4A, MAST2, ALOX15B, DDX25, ZGLP1, PIWIL1, MTOR, PCYT1B, FANCA, TSSK6, PCSK4, EIF2B4, FANCC, EIF2B5	1440	262	14116	0.897964	1	0.999952	100
GOTERM_BP_ALL	GO:0048608~reproductive structure development	11	0.57232	0.839	AFP, PLA2G4A, AR, ALOX15B, MSH4, LHCGR, TP63, PCYT1B, FANCA, EIF2B4, EIF2B5	1440	126	14116	0.855798	1	0.999972	100
GOTERM_BP_ALL	GO:0008406~gonad development	9	0.468262	0.895479	AFP, PLA2G4A, AR, MSH4, LHCGR, PCYT1B, FANCA, EIF2B4, EIF2B5	1440	112	14116	0.787723	1	0.999993	100
GOTERM_BP_ALL	GO:0045137~development of primary sexual characteristics	10	0.520291	0.910795	AFP, PLA2G4A, AR, MSH4, LHCGR, TP63, PCYT1B, FANCA, EIF2B4, EIF2B5	1440	127	14116	0.771872	1	0.999996	100
GOTERM_BP_ALL	GO:0007548~sex differentiation	10	0.520291	0.976038	AFP, PLA2G4A, AR, MSH4, LHCGR, TP63, PCYT1B, FANCA, EIF2B4, EIF2B5	1440	151	14116	0.649191	1	1	100
Annotation Cluster 211	Enrichment Score: 0.19980668231606483
Category	Term	Count	%	PValue	Genes	List Total	Pop Hits	Pop Total	Fold Enrichment	Bonferroni	Benjamini	FDR
INTERPRO	IPR000355:Chemokine receptor	3	0.156087	0.495228	CCR9, CCR7, CCRL1	1697	16	16659	1.84064	1	0.99885	99.9992
GOTERM_MF_ALL	GO:0019957~C-C chemokine binding	3	0.156087	0.499656	CCR9, CCR7, CCRL1	1555	16	15143	1.82592	1	0.991903	99.9987
GOTERM_MF_ALL	GO:0016493~C-C chemokine receptor activity	3	0.156087	0.499656	CCR9, CCR7, CCRL1	1555	16	15143	1.82592	1	0.991903	99.9987
GOTERM_MF_ALL	GO:0004950~chemokine receptor activity	3	0.156087	0.7427	CCR9, CCR7, CCRL1	1555	25	15143	1.16859	1	0.999126	100
GOTERM_MF_ALL	GO:0019956~chemokine binding	3	0.156087	0.780573	CCR9, CCR7, CCRL1	1555	27	15143	1.08203	1	0.99946	100
GOTERM_MF_ALL	GO:0019955~cytokine binding	9	0.468262	0.882642	IL12RB2, CCR9, CCR7, IL9R, CD36, TNFRSF25, THBS1, IL3RA, CCRL1	1555	109	15143	0.804077	1	0.999885	100
Annotation Cluster 212	Enrichment Score: 0.1982828930834203
Category	Term	Count	%	PValue	Genes	List Total	Pop Hits	Pop Total	Fold Enrichment	Bonferroni	Benjamini	FDR
GOTERM_BP_ALL	GO:0007600~sensory perception	90	4.68262	0.234323	OR10A3, OR52A1, SLC6A3, POU6F2, OR52A5, RP1L1, RCVRN, OR4S1, TAS1R3, OR11H12, CNGB3, KIFC3, CRX, KCNIP3, OR8K1, WDR36, OR2T11, TGFBI, TAS2R8, COL11A2, USH2A, CDH23, COCH, RPGR, MYO3A, MYO3B, GRIN2A, RPGRIP1, CDS1, OR2W3, BBS10, SIX6, CNGA4, OR1D5, GPR98, CNGA2, ALDH7A1, OR52K1, OR4K15, OTOF, GRM6, OR5H15, OR2D3, TAS2R10, OR6F1, OR2T4, BBS9, RBP3, OR2T3, COL2A1, ABCA4, OR4A5, MFRP, C1QTNF5, ERCC6,…	1440	810	14116	1.0892	1	0.998079	99.2727
GOTERM_BP_ALL	GO:0050890~cognition	99	5.15088	0.280154	SLC6A3, OR4S1, RCVRN, OR11H12, CNGB3, KIFC3, OR8K1, ADAM2, TGFBI, IL1B, CDH23, COCH, MYO3A, MYO3B, GRIN2A, CNGA4, SIX6, OR1D5, CNGA2, OR52K1, OR5H15, OR2D3, OR2T4, RBP3, BBS9, OR2T3, ABCA4, OR4A5, OPN1MW2, OR51B5, B3GNT1, OR10C1, OR51B6, OR2C1, TECTA, OR4K5, OR2M7, OR2A5, MYO1A, OR13H1, OR6C74, PCDH15, OR6C70, CACNA2D4, PRKAR1B, OR52E8, MERTK, ACAD11, OR10A3, OR52A1, POU6F2, OR52A5, RP1L1, TAS1R3…	1440	909	14116	1.06763	1	0.998185	99.767
GOTERM_MF_ALL	GO:0004872~receptor activity	196	10.1977	0.315974	PVR, ADORA3, IL9R, GPR126, LHCGR, NAA16, OR4S1, OR11H12, GRIN2D, LILRA5, GIT2, RARA, ROS1, PTPRJ, PTPRF, GRIN2A, PTPRU, OR1D5, CLEC4M, CCR9, CRHR2, CCR7, CD163L1, CD36, LPAR5, OR52K1, MED17, LILRB4, RYR1, RYR2, OR2D3, MYO18A, ENPP2, ERBB3, OR2T4, OR2T3, GPR142, OR4A5, OPN1MW2, BAI2, OR2C1, FCER1A, OR2A5, OR13H1, CD300C, CELSR1, EPHA2, NTRK3, NR1I3, EPHA7, AVPR1B, NOTCH4, UTS2R, OR10A3, MCHR2, OR5…	1555	1838	15143	1.03847	1	0.975835	99.7904
GOTERM_MF_ALL	GO:0004888~transmembrane receptor activity	140	7.28408	0.322306	PLXNA3, MICA, ADORA3, PLXNA4, GPR126, IL9R, PLXNA1, GABRB3, PLXNA2, GRIK3, LHCGR, OR4S1, OR11H12, VIPR2, GHRHR, OR8K1, UNC5B, GRIN2D, UNC5C, ROS1, PTPRJ, RET, PTPRF, HLA-A, GRIN2A, PROKR2, HLA-C, HLA-B, PTPRU, IRS1, OR1D5, CLEC4M, CCR9, CRHR2, CCR7, CD36, CD163L1, LPAR5, LRP10, OR52K1, OR5H15, OR2D3, FGFR1, ENPP2, ERBB3, OR2T4, OR2T3, GPR142, OR4A5, IL12RB2, OPN1MW2, BAI2, OR51B5, OR51B6, OR10C1,…	1555	1305	15143	1.04472	1	0.975911	99.8198
GOTERM_MF_ALL	GO:0004871~signal transducer activity	231	12.0187	0.599622	PVR, ADORA3, IL9R, GPR126, S100A9, LHCGR, NAA16, OR4S1, OR11H12, SHB, GRIN2D, LILRA5, GIT2, RARA, ROS1, PTPRJ, IKBKAP, MAGI2, PTPRF, BRAF, GRIN2A, PTPRU, OR1D5, CLEC4M, CCR9, CRHR2, CCR7, CD163L1, CD36, MAPK6, LPAR5, OR52K1, MED17, LILRB4, RYR1, RYR2, OR2D3, MAPK7, MYO18A, ERBB3, ENPP2, OR2T4, OR2T3, ASZ1, GPR142, OR4A5, OPN1MW2, BAI2, AGRN, OR2C1, FCER1A, OR2A5, OR13H1, SMAD6, CD300C, CELSR1, EP…	1555	2270	15143	0.990986	1	0.996251	100
GOTERM_MF_ALL	GO:0060089~molecular transducer activity	231	12.0187	0.599622	PVR, ADORA3, IL9R, GPR126, S100A9, LHCGR, NAA16, OR4S1, OR11H12, SHB, GRIN2D, LILRA5, GIT2, RARA, ROS1, PTPRJ, IKBKAP, MAGI2, PTPRF, BRAF, GRIN2A, PTPRU, OR1D5, CLEC4M, CCR9, CRHR2, CCR7, CD163L1, CD36, MAPK6, LPAR5, OR52K1, MED17, LILRB4, RYR1, RYR2, OR2D3, MAPK7, MYO18A, ERBB3, ENPP2, OR2T4, OR2T3, ASZ1, GPR142, OR4A5, OPN1MW2, BAI2, AGRN, OR2C1, FCER1A, OR2A5, OR13H1, SMAD6, CD300C, CELSR1, EP…	1555	2270	15143	0.990986	1	0.996251	100
GOTERM_BP_ALL	GO:0007606~sensory perception of chemical stimulus	44	2.28928	0.830627	OR10A3, OR52A1, OR6F1, OR2T4, SLC6A3, OR52A5, OR2T3, TAS1R3, OR4S1, OR11H12, OR4A5, OR8K1, TAS2R46, OR2T11, OR51B5, B3GNT1, OR51B6, TAS2R8, OR10C1, OR4Q3, OR13C9, OR13C8, SCNN1A, OR2C1, OR4K5, OR2M7, OR2A5, OR13H1, OR2Y1, OR6C74, OR6C70, OR2W3, CNGA4, OR1D5, OR10H3, OR5B2, CNGA2, OR4K15, OR52K1, OR3A1, OR5H15, OR52E8, OR2D3, TAS2R10	1440	478	14116	0.902348	1	0.999968	100
GOTERM_BP_ALL	GO:0007166~cell surface receptor linked signal transduction	179	9.31322	0.832184	MICB, MICA, ADORA3, GPR126, PLXNA2, LTBP3, WNT3A, GRIK3, BTRC, LHCGR, OR4S1, OR11H12, VIPR2, GHRHR, OR8K1, CTGF, FRS3, ROS1, PIK3CG, PTPRJ, RET, PTPRF, GNB1L, MADD, GRIN2A, ZNF8, PROKR2, DLL1, PTPRU, IRS1, STK4, OR1D5, ADAMTS7, CCR9, CRHR2, CCR7, PLCE1, LPAR5, OR52K1, OR5H15, PYGO1, OR2D3, DST, AKAP3, FGFR1, ENPP2, ERBB3, OR2T4, OR2T3, ITGB4, AKAP12, GPR142, OR4A5, IL12RB2, ITGAX, MACF1, OPN1MW2,…	1440	1856	14116	0.945419	1	0.999968	100
GOTERM_BP_ALL	GO:0007608~sensory perception of smell	39	2.02914	0.851553	OR10A3, OR52A1, OR6F1, SLC6A3, OR2T4, OR52A5, OR2T3, OR4S1, OR11H12, OR4A5, OR8K1, OR2T11, OR51B5, B3GNT1, OR51B6, OR10C1, OR4Q3, OR13C9, OR13C8, OR2C1, OR4K5, OR2M7, OR2A5, OR13H1, OR2Y1, OR6C74, OR6C70, OR2W3, CNGA4, OR1D5, OR10H3, OR5B2, CNGA2, OR52K1, OR4K15, OR3A1, OR52E8, OR5H15, OR2D3	1440	431	14116	0.887026	1	0.999979	100
GOTERM_MF_ALL	GO:0004930~G-protein coupled receptor activity	80	4.16233	0.900291	OR10A3, MCHR2, OR52A1, GPR126, ADORA3, GRIK3, LHCGR, GPR82, OR52A5, TAS1R3, OR4S1, OR11H12, VIPR2, GHRHR, OR8K1, OR2T11, NMUR2, TAS2R8, MAS1L, TAAR2, HTR5A, CCRL1, KIAA1324L, PROKR2, OR2W3, OR1D5, GPR98, GPR179, CCR9, CRHR2, CCR7, GRM2, LPAR5, OR52K1, OR4K15, GRM6, OR5H15, OR2D3, TAS2R10, AVPR2, GPRC5D, OR6F1, OR2T4, NPY2R, OR2T3, FPR1, GPR68, GPR142, OR4A5, GPR4, TAS2R46, OPN1MW2, OR51B5, BAI2, …	1555	873	15143	0.892395	1	0.999928	100
INTERPRO	IPR000725:Olfactory receptor	35	1.82102	0.95256	OR10A3, OR52A1, OR6F1, OR2T4, OR52A5, OR2T3, OR4S1, OR11H12, OR4A5, OR8K1, OR2T11, OR51B5, OR51B6, OR10C1, OR4Q3, OR13C9, OR13C8, OR2C1, OR4K5, OR2M7, OR2A5, OR13H1, OR2Y1, OR6C74, OR6C70, OR2W3, OR1D5, OR5B2, OR10H3, OR52K1, OR4K15, OR3A1, OR52E8, OR5H15, OR2D3	1697	428	16659	0.80277	1	1	100
GOTERM_BP_ALL	GO:0007186~G-protein coupled receptor protein signaling pathway	99	5.15088	0.961721	GPR126, ADORA3, GRIK3, LHCGR, OR4S1, OR11H12, VIPR2, GHRHR, OR8K1, PIK3CG, GNB1L, PROKR2, OR1D5, CCR9, CRHR2, PLCE1, CCR7, LPAR5, OR52K1, OR5H15, OR2D3, ENPP2, OR2T4, OR2T3, AKAP12, GPR142, OR4A5, OPN1MW2, OR51B5, BAI2, OR10C1, OR51B6, AGRN, OR2C1, OR4K5, OR2M7, OR2A5, OR13H1, SPHK2, SPHK1, OR6C74, CELSR1, OR6C70, GPR32, OR52E8, AVPR1B, MTNR1B, UTS2R, NXPH3, MCHR2, OR10A3, OR52A1, OR52A5, GPR82, …	1440	1123	14116	0.864181	1	1	100
GOTERM_MF_ALL	GO:0004984~olfactory receptor activity	35	1.82102	0.961963	OR10A3, OR52A1, OR6F1, OR2T4, OR52A5, OR2T3, OR4S1, OR11H12, OR4A5, OR8K1, OR2T11, OR51B5, OR51B6, OR10C1, OR4Q3, OR13C9, OR13C8, OR2C1, OR4K5, OR2M7, OR2A5, OR13H1, OR2Y1, OR6C74, OR6C70, OR2W3, OR1D5, OR5B2, OR10H3, OR52K1, OR4K15, OR3A1, OR52E8, OR5H15, OR2D3	1555	431	15143	0.79081	1	0.999995	100
INTERPRO	IPR017452:GPCR, rhodopsin-like superfamily	61	3.17378	0.967639	OR10A3, MCHR2, ADORA3, OR52A1, LHCGR, OR52A5, GPR82, OR4S1, OR11H12, OR8K1, OR2T11, NMUR2, TAS2R8, MAS1L, TAAR2, HTR5A, CCRL1, PROKR2, OR2W3, OR1D5, CCR9, CCR7, LPAR5, OR4K15, OR52K1, OR5H15, OR2D3, AVPR2, OR6F1, NPY2R, OR2T4, OR2T3, FPR1, GPR68, GPR142, GPR4, OR4A5, OPN1MW2, OR51B5, OR51B6, OR10C1, OR4Q3, NPFFR1, OR13C9, OR13C8, OR2C1, OR4K5, OR2M7, OR2A5, OR13H1, OR2Y1, OPN1MW, OR6C74, OR6C70, …	1697	726	16659	0.824822	1	1	100
INTERPRO	IPR000276:7TM GPCR, rhodopsin-like	60	3.12175	0.976875	OR10A3, MCHR2, ADORA3, OR52A1, LHCGR, OR52A5, GPR82, OR4S1, OR11H12, OR8K1, OR2T11, NMUR2, MAS1L, TAAR2, HTR5A, CCRL1, PROKR2, OR2W3, OR1D5, CCR9, CCR7, LPAR5, OR4K15, OR52K1, OR5H15, OR2D3, AVPR2, OR6F1, NPY2R, OR2T4, OR2T3, FPR1, GPR68, GPR142, GPR4, OR4A5, OPN1MW2, OR51B5, OR51B6, OR10C1, OR4Q3, NPFFR1, OR13C9, OR13C8, OR2C1, OR4K5, OR2M7, OR2A5, OR13H1, OR2Y1, OPN1MW, OR6C74, OR6C70, OR10H3, …	1697	727	16659	0.810184	1	1	100
Annotation Cluster 213	Enrichment Score: 0.19486825208875835
Category	Term	Count	%	PValue	Genes	List Total	Pop Hits	Pop Total	Fold Enrichment	Bonferroni	Benjamini	FDR
GOTERM_MF_ALL	GO:0008235~metalloexopeptidase activity	6	0.312175	0.350223	AEBP1, CPXM1, DPEP3, CPB2, RNPEP, DPEP2	1555	38	15143	1.53762	1	0.978376	99.909
INTERPRO	IPR000834:Peptidase M14, carboxypeptidase A	3	0.156087	0.694958	AEBP1, CPXM1, CPB2	1697	23	16659	1.28044	1	0.999949	100
GOTERM_MF_ALL	GO:0004181~metallocarboxypeptidase activity	3	0.156087	0.7427	AEBP1, CPXM1, CPB2	1555	25	15143	1.16859	1	0.999126	100
GOTERM_MF_ALL	GO:0004180~carboxypeptidase activity	4	0.208117	0.746608	ACE, AEBP1, CPXM1, CPB2	1555	37	15143	1.05279	1	0.999168	100
SMART	SM00631:Zn_pept	3	0.156087	0.786049	AEBP1, CPXM1, CPB2	1100	23	9079	1.07656	1	0.994116	100
Annotation Cluster 214	Enrichment Score: 0.19391959115630805
Category	Term	Count	%	PValue	Genes	List Total	Pop Hits	Pop Total	Fold Enrichment	Bonferroni	Benjamini	FDR
GOTERM_BP_ALL	GO:0042490~mechanoreceptor differentiation	5	0.260146	0.342181	NTRK3, DFNA5, CUX1, GPR98, CDH23	1440	29	14116	1.69013	1	0.998799	99.9558
GOTERM_BP_ALL	GO:0048839~inner ear development	10	0.520291	0.415155	DFNA5, TCAP, WNT3A, CEP290, DLL1, COL2A1, CUX1, GPR98, FZD6, CDH23	1440	79	14116	1.24086	1	0.998856	99.9949
GOTERM_BP_ALL	GO:0060113~inner ear receptor cell differentiation	4	0.208117	0.44866	DFNA5, CUX1, GPR98, CDH23	1440	24	14116	1.6338	1	0.999125	99.9983
GOTERM_BP_ALL	GO:0043583~ear development	10	0.520291	0.642129	DFNA5, TCAP, WNT3A, CEP290, DLL1, COL2A1, CUX1, GPR98, FZD6, CDH23	1440	95	14116	1.03187	1	0.999765	100
GOTERM_BP_ALL	GO:0042472~inner ear morphogenesis	6	0.312175	0.688076	TCAP, WNT3A, CEP290, COL2A1, FZD6, CDH23	1440	56	14116	1.0503	1	0.999841	100
GOTERM_BP_ALL	GO:0042471~ear morphogenesis	6	0.312175	0.816189	TCAP, WNT3A, CEP290, COL2A1, FZD6, CDH23	1440	66	14116	0.891162	1	0.99996	100
GOTERM_BP_ALL	GO:0048562~embryonic organ morphogenesis	11	0.57232	0.882365	SATB2, HOXA3, TCAP, ALDH1A3, WNT3A, HSPG2, CEP290, COL2A1, GLI2, FZD6, CDH23	1440	133	14116	0.810756	1	0.99999	100
GOTERM_BP_ALL	GO:0007423~sensory organ development	18	0.936524	0.939499	DFNA5, BHLHE23, TCAP, ERBB3, WNT3A, RPGRIP1, COL2A1, DLL1, GPR98, FZD6, ALDH1A3, MAP3K1, CEP290, NEUROD4, CUX1, MYH10, CDH23, MED1	1440	229	14116	0.770524	1	0.999999	100
GOTERM_BP_ALL	GO:0048568~embryonic organ development	13	0.676379	0.943509	SATB2, TCAP, WNT3A, HSPG2, COL2A1, GLI2, FZD6, ARNT, HOXA3, ALDH1A3, CEP290, CDH23, MED1	1440	172	14116	0.740908	1	0.999999	100
Annotation Cluster 215	Enrichment Score: 0.19107161764378972
Category	Term	Count	%	PValue	Genes	List Total	Pop Hits	Pop Total	Fold Enrichment	Bonferroni	Benjamini	FDR
GOTERM_MF_ALL	GO:0016790~thiolester hydrolase activity	13	0.676379	0.353556	STAMBP, USP2, ACOT2, ACOT1, ACOT9, ACOT7, ACOT11, USP10, USP36, USP25, USP42, USP33, USP31	1555	102	15143	1.24115	1	0.977591	99.9163
INTERPRO	IPR018200:Peptidase C19, ubiquitin carboxyl-terminal hydrolase 2, conserved site	7	0.364204	0.564377	USP2, USP10, USP36, USP25, USP33, USP42, USP31	1697	59	16659	1.1647	1	0.999542	99.9999
INTERPRO	IPR001394:Peptidase C19, ubiquitin carboxyl-terminal hydrolase 2	7	0.364204	0.597917	USP2, USP10, USP36, USP25, USP33, USP42, USP31	1697	61	16659	1.12651	1	0.999715	100
GOTERM_MF_ALL	GO:0004221~ubiquitin thiolesterase activity	8	0.416233	0.660861	STAMBP, USP2, USP10, USP36, USP25, USP33, USP42, USP31	1555	75	15143	1.03875	1	0.997861	100
GOTERM_MF_ALL	GO:0008234~cysteine-type peptidase activity	11	0.57232	0.923378	CAPN5, USP2, CASP14, CAPN14, USP10, USP36, CASP1, USP25, USP33, USP42, USP31	1555	141	15143	0.759723	1	0.999963	100
GOTERM_BP_ALL	GO:0006511~ubiquitin-dependent protein catabolic process	17	0.884495	0.980421	NPLOC4, USP2, BTRC, ATE1, OS9, ARIH2, CUL7, CUL9, MAP3K1, UBR5, USP36, USP10, USP25, USP42, USP33, USP31, FBXO7	1440	242	14116	0.688625	1	1	100
Annotation Cluster 216	Enrichment Score: 0.1905818529384655
Category	Term	Count	%	PValue	Genes	List Total	Pop Hits	Pop Total	Fold Enrichment	Bonferroni	Benjamini	FDR
GOTERM_BP_ALL	GO:0007368~determination of left/right symmetry	5	0.260146	0.632356	DNAH11, DAND5, WNT3A, IFT172, DLL1	1440	42	14116	1.167	1	0.999733	100
GOTERM_BP_ALL	GO:0009799~determination of symmetry	5	0.260146	0.651098	DNAH11, DAND5, WNT3A, IFT172, DLL1	1440	43	14116	1.13986	1	0.999779	100
GOTERM_BP_ALL	GO:0009855~determination of bilateral symmetry	5	0.260146	0.651098	DNAH11, DAND5, WNT3A, IFT172, DLL1	1440	43	14116	1.13986	1	0.999779	100
Annotation Cluster 217	Enrichment Score: 0.18650348533788433
Category	Term	Count	%	PValue	Genes	List Total	Pop Hits	Pop Total	Fold Enrichment	Bonferroni	Benjamini	FDR
GOTERM_BP_ALL	GO:0034754~cellular hormone metabolic process	8	0.416233	0.395973	AFP, RDH11, AKR1C4, ALDH1A3, CYP11B2, CYP26B1, AANAT, COMT	1440	59	14116	1.32919	1	0.998863	99.9908
GOTERM_BP_ALL	GO:0019748~secondary metabolic process	9	0.468262	0.562761	DCT, RDH11, GPD1, TPI1, KYNU, G6PD, ALDH1A3, PGD, CYP26B1	1440	79	14116	1.11677	1	0.999531	100
GOTERM_BP_ALL	GO:0006766~vitamin metabolic process	8	0.416233	0.653841	RDH11, KYNU, ALDH1A3, TMLHE, CYP26B1, SLC22A4, PSAT1, ALDH9A1	1440	75	14116	1.04563	1	0.999789	100
GOTERM_BP_ALL	GO:0006720~isoprenoid metabolic process	5	0.260146	0.669191	RDH11, MVD, ALDH1A3, CYP26B1, DOLK	1440	44	14116	1.11395	1	0.99981	100
GOTERM_BP_ALL	GO:0001523~retinoid metabolic process	3	0.156087	0.695719	RDH11, ALDH1A3, CYP26B1	1440	23	14116	1.27862	1	0.999846	100
GOTERM_BP_ALL	GO:0006776~vitamin A metabolic process	3	0.156087	0.695719	RDH11, ALDH1A3, CYP26B1	1440	23	14116	1.27862	1	0.999846	100
GOTERM_BP_ALL	GO:0016101~diterpenoid metabolic process	3	0.156087	0.695719	RDH11, ALDH1A3, CYP26B1	1440	23	14116	1.27862	1	0.999846	100
GOTERM_BP_ALL	GO:0006721~terpenoid metabolic process	3	0.156087	0.739226	RDH11, ALDH1A3, CYP26B1	1440	25	14116	1.17633	1	0.999885	100
GOTERM_BP_ALL	GO:0006775~fat-soluble vitamin metabolic process	3	0.156087	0.86373	RDH11, ALDH1A3, CYP26B1	1440	33	14116	0.891162	1	0.999985	100
Annotation Cluster 218	Enrichment Score: 0.18406445924717724
Category	Term	Count	%	PValue	Genes	List Total	Pop Hits	Pop Total	Fold Enrichment	Bonferroni	Benjamini	FDR
INTERPRO	IPR002223:Proteinase inhibitor I2, Kunitz metazoa	3	0.156087	0.528377	COL6A3, COL28A1, PAPLN	1697	17	16659	1.73237	1	0.999271	99.9998
SMART	SM00131:KU	3	0.156087	0.627589	COL6A3, COL28A1, PAPLN	1100	17	9079	1.45652	1	0.980566	99.9999
GOTERM_MF_ALL	GO:0004867~serine-type endopeptidase inhibitor activity	8	0.416233	0.845645	SPINK13, SERPINB6, ITIH1, COL6A3, CD109, COL28A1, PAPLN, SERPINI1	1555	92	15143	0.846806	1	0.999761	100
Annotation Cluster 219	Enrichment Score: 0.18220892793749044
Category	Term	Count	%	PValue	Genes	List Total	Pop Hits	Pop Total	Fold Enrichment	Bonferroni	Benjamini	FDR
GOTERM_BP_ALL	GO:0042278~purine nucleoside metabolic process	4	0.208117	0.578879	PRTFDC1, PEMT, NT5E, DCAKD	1440	29	14116	1.35211	1	0.999606	100
GOTERM_BP_ALL	GO:0046128~purine ribonucleoside metabolic process	4	0.208117	0.578879	PRTFDC1, PEMT, NT5E, DCAKD	1440	29	14116	1.35211	1	0.999606	100
GOTERM_BP_ALL	GO:0009116~nucleoside metabolic process	7	0.364204	0.64688	PRTFDC1, PEMT, PRPS1L1, NT5E, RDH14, DCAKD, DUT	1440	64	14116	1.07218	1	0.999782	100
GOTERM_BP_ALL	GO:0009119~ribonucleoside metabolic process	4	0.208117	0.861322	PRTFDC1, PEMT, NT5E, DCAKD	1440	46	14116	0.852415	1	0.999984	100
Annotation Cluster 220	Enrichment Score: 0.1812832974861147
Category	Term	Count	%	PValue	Genes	List Total	Pop Hits	Pop Total	Fold Enrichment	Bonferroni	Benjamini	FDR
GOTERM_BP_ALL	GO:0009913~epidermal cell differentiation	9	0.468262	0.454506	EVPL, FLG, FOXN1, SPRR3, AHNAK2, DSP, GLI2, SCEL, ERCC2	1440	72	14116	1.22535	1	0.999174	99.9986
GOTERM_BP_ALL	GO:0030855~epithelial cell differentiation	14	0.728408	0.649683	SCUBE1, FOXN1, TP63, UPK3A, SCEL, LAMA1, EZR, EVPL, FLG, NOTCH4, UPK1B, SPRR3, AHNAK2, DSP	1440	137	14116	1.00174	1	0.999776	100
GOTERM_BP_ALL	GO:0030216~keratinocyte differentiation	7	0.364204	0.676613	EVPL, FLG, FOXN1, SPRR3, AHNAK2, DSP, SCEL	1440	66	14116	1.03969	1	0.999816	100
GOTERM_BP_ALL	GO:0031424~keratinization	3	0.156087	0.942509	EVPL, SPRR3, AHNAK2	1440	43	14116	0.683915	1	0.999999	100
Annotation Cluster 221	Enrichment Score: 0.18105367733909233
Category	Term	Count	%	PValue	Genes	List Total	Pop Hits	Pop Total	Fold Enrichment	Bonferroni	Benjamini	FDR
GOTERM_BP_ALL	GO:0019079~viral genome replication	3	0.156087	0.495973	CCL4L1, CCL4L2, NFIA, CLEC4M	1440	16	14116	1.83802	1	0.999275	99.9997
GOTERM_BP_ALL	GO:0019058~viral infectious cycle	5	0.260146	0.651098	WWP2, CCL4L1, CCL4L2, LIG4, NFIA, CLEC4M	1440	43	14116	1.13986	1	0.999779	100
GOTERM_BP_ALL	GO:0019059~initiation of viral infection	3	0.156087	0.671796	WWP2, LIG4, CLEC4M	1440	22	14116	1.33674	1	0.999811	100
GOTERM_BP_ALL	GO:0016032~viral reproduction	7	0.364204	0.7436	WWP2, CCL4L1, HCFC1, CCL4L2, HCFC2, LIG4, NFIA, CLEC4M	1440	71	14116	0.966471	1	0.999894	100
GOTERM_BP_ALL	GO:0022415~viral reproductive process	6	0.312175	0.770993	WWP2, CCL4L1, HCFC1, CCL4L2, LIG4, NFIA, CLEC4M	1440	62	14116	0.948656	1	0.999921	100
Annotation Cluster 222	Enrichment Score: 0.17672960030847892
Category	Term	Count	%	PValue	Genes	List Total	Pop Hits	Pop Total	Fold Enrichment	Bonferroni	Benjamini	FDR
GOTERM_BP_ALL	GO:0051480~cytosolic calcium ion homeostasis	14	0.728408	0.427393	CLN3, CD52, CCR9, PLCE1, CCR7, SAA1, NMUR2, AVPR1B, LCK, CACNA1G, RYR1, IL1B, RYR2, UTS2R	1440	118	14116	1.16304	1	0.998969	99.9966
GOTERM_BP_ALL	GO:0007204~elevation of cytosolic calcium ion concentration	13	0.676379	0.447552	CD52, CCR9, PLCE1, CCR7, SAA1, NMUR2, AVPR1B, LCK, CACNA1G, RYR1, IL1B, RYR2, UTS2R	1440	110	14116	1.15851	1	0.999143	99.9982
GOTERM_BP_ALL	GO:0030005~cellular di-, tri-valent inorganic cation homeostasis	24	1.2487	0.545187	CLN3, HERPUD1, PRND, CD52, CCR9, ANXA7, PLCE1, CCR7, NUBP1, TFRC, PYGM, SAA1, NMUR2, LCK, AVPR1B, CACNA1G, RYR1, RYR2, IL1B, RGN, UTS2R, SLC30A8, PRNP, SCO2	1440	227	14116	1.03642	1	0.999501	100
GOTERM_BP_ALL	GO:0030003~cellular cation homeostasis	26	1.35276	0.605115	C7, PRND, CD52, ANXA7, NUBP1, SAA1, NMUR2, IL1B, RGN, SLC30A8, SCO2, CLN3, HERPUD1, ATP1A4, CCR9, CCR7, PLCE1, TFRC, PYGM, AVPR1B, LCK, CACNA1G, RYR1, RYR2, UTS2R, PRNP	1440	254	14116	1.00343	1	0.99963	100
GOTERM_BP_ALL	GO:0055065~metal ion homeostasis	21	1.09261	0.617037	CLN3, C7, HERPUD1, CYP11B2, CD52, UPK3A, CCR9, ANXA7, PLCE1, CCR7, PYGM, SAA1, NMUR2, LCK, AVPR1B, CACNA1G, RYR1, RYR2, IL1B, RGN, UTS2R	1440	205	14116	1.00419	1	0.99967	100
GOTERM_BP_ALL	GO:0055066~di-, tri-valent inorganic cation homeostasis	24	1.2487	0.647371	CLN3, HERPUD1, PRND, CD52, CCR9, ANXA7, PLCE1, CCR7, NUBP1, TFRC, PYGM, SAA1, NMUR2, LCK, AVPR1B, CACNA1G, RYR1, RYR2, IL1B, RGN, UTS2R, SLC30A8, PRNP, SCO2	1440	239	14116	0.984379	1	0.999776	100
GOTERM_BP_ALL	GO:0055080~cation homeostasis	28	1.45682	0.693447	C7, CYP11B2, PRND, CD52, ANXA7, NUBP1, SAA1, NMUR2, IL1B, RGN, SLC30A8, SCO2, CLN3, HERPUD1, ATP1A4, UPK3A, CCR9, CCR7, PLCE1, TFRC, PYGM, AVPR1B, LCK, CACNA1G, RYR1, RYR2, UTS2R, PRNP	1440	286	14116	0.959713	1	0.999848	100
GOTERM_BP_ALL	GO:0006874~cellular calcium ion homeostasis	18	0.936524	0.693756	CLN3, HERPUD1, CD52, CCR9, ANXA7, PLCE1, CCR7, PYGM, SAA1, NMUR2, LCK, AVPR1B, CACNA1G, RYR1, RYR2, IL1B, RGN, UTS2R	1440	183	14116	0.964208	1	0.999846	100
GOTERM_BP_ALL	GO:0006875~cellular metal ion homeostasis	19	0.988554	0.715384	C7, CLN3, HERPUD1, CD52, CCR9, ANXA7, PLCE1, CCR7, PYGM, SAA1, NMUR2, LCK, AVPR1B, CACNA1G, RYR1, RYR2, IL1B, RGN, UTS2R	1440	196	14116	0.950269	1	0.999875	100
GOTERM_BP_ALL	GO:0006873~cellular ion homeostasis	36	1.87305	0.730617	PRX, KCNMB3, PRKCZ, C7, GRIK3, PRND, CD52, ANXA7, NUBP1, SAA1, NMUR2, RGN, IL1B, LGI4, SLC4A1, SLC30A8, SCO2, EIF2B4, EIF2B5, ERCC2, CLN3, HERPUD1, GRIN2A, ATP1A4, CCR9, CCR7, PLCE1, TFRC, PYGM, AVPR1B, LCK, RYR1, CACNA1G, RYR2, UTS2R, PRNP	1440	374	14116	0.943583	1	0.999886	100
GOTERM_BP_ALL	GO:0055074~calcium ion homeostasis	18	0.936524	0.735013	CLN3, HERPUD1, CD52, CCR9, ANXA7, PLCE1, CCR7, PYGM, SAA1, NMUR2, LCK, AVPR1B, CACNA1G, RYR1, RYR2, IL1B, RGN, UTS2R	1440	188	14116	0.938564	1	0.999884	100
GOTERM_BP_ALL	GO:0050801~ion homeostasis	39	2.02914	0.753244	PRX, KCNMB3, PRKCZ, C7, GRIK3, CYP11B2, PRND, CD52, ANXA7, NUBP1, SAA1, NMUR2, RGN, IL1B, LGI4, SLC4A1, SLC30A8, SCO2, EIF2B4, EIF2B5, ERCC2, CLN3, HERPUD1, GRIN2A, SLC34A1, ATP1A4, UPK3A, CCR9, CCR7, PLCE1, PYGM, TFRC, AVPR1B, LCK, RYR1, CACNA1G, RYR2, UTS2R, PRNP	1440	409	14116	0.934739	1	0.999906	100
GOTERM_BP_ALL	GO:0055082~cellular chemical homeostasis	36	1.87305	0.763667	PRX, KCNMB3, PRKCZ, C7, GRIK3, PRND, CD52, ANXA7, NUBP1, SAA1, NMUR2, RGN, IL1B, LGI4, SLC4A1, SLC30A8, SCO2, EIF2B4, EIF2B5, ERCC2, CLN3, HERPUD1, GRIN2A, ATP1A4, CCR9, CCR7, PLCE1, TFRC, PYGM, AVPR1B, LCK, RYR1, CACNA1G, RYR2, UTS2R, PRNP	1440	380	14116	0.928684	1	0.999915	100
GOTERM_BP_ALL	GO:0048878~chemical homeostasis	48	2.4974	0.800143	PRX, KCNMB3, PRKCZ, C7, GRIK3, CYP11B2, PRND, ABCA2, CD52, GHRHR, ANXA7, NUBP1, SAA1, APOC4, NMUR2, RGN, PCSK9, IL1B, LGI4, SLC4A1, SLC30A8, EIF2B4, SCO2, EIF2B5, ERCC2, CLN3, HERPUD1, GRIN2A, SLC34A1, ATP1A4, PFKM, UPK3A, IRS1, ABCG1, CCR9, PLA2G4A, G6PC, CCR7, PLCE1, PYGM, TFRC, LCK, AVPR1B, RYR1, CACNA1G, RYR2, UTS2R, PRNP	1440	512	14116	0.91901	1	0.999948	100
GOTERM_BP_ALL	GO:0019725~cellular homeostasis	43	2.23725	0.824538	PRX, KCNMB3, PRKCZ, C7, GLRX5, GRIK3, FGGY, PRND, CD52, MTM1, ANXA7, NUBP1, SAA1, DMD, NMUR2, RGN, IL1B, LGI4, SLC4A1, SLC30A8, EIF2B4, SCO2, EIF2B5, ERCC2, CLN3, HERPUD1, GRIN2A, ATP1A4, PFKM, PLG, CCR9, CCR7, PLCE1, TXNDC2, PYGM, TFRC, AVPR1B, LCK, RYR1, CACNA1G, RYR2, UTS2R, PRNP	1440	466	14116	0.904548	1	0.999965	100
GOTERM_BP_ALL	GO:0042592~homeostatic process	70	3.64204	0.841099	PRX, CYP11B2, GRIK3, CD52, TERF2IP, GHRHR, NUBP1, SAA1, NMUR2, RGN, LGI4, IL1B, SLC4A1, COL11A2, IL1A, EIF2B4, EIF2B5, FANCC, CLN3, SLC34A1, GRIN2A, PFKM, MECOM, BBS10, IRS1, CCR9, G6PC, PLCE1, CCR7, G6PD, EP300, TXNDC2, LCK, RYR1, RYR2, PRNP, KCNMB3, PRKCZ, C7, GLRX5, PARD3, MRE11A, FGGY, PRND, PRKDC, COL2A1, ABCA2, ANXA7, MTM1, DMD, APOC4, PCSK9, SLC30A8, ERCC4, SCO2, ERCC2, MUC2, HERPUD1, CUBN…	1440	751	14116	0.913708	1	0.999972	100
Annotation Cluster 223	Enrichment Score: 0.17611673934841443
Category	Term	Count	%	PValue	Genes	List Total	Pop Hits	Pop Total	Fold Enrichment	Bonferroni	Benjamini	FDR
GOTERM_BP_ALL	GO:0042733~embryonic digit morphogenesis	4	0.208117	0.476143	LMBR1, HOXC11, HOXD12, LRP6	1440	25	14116	1.56844	1	0.999212	99.9993
GOTERM_BP_ALL	GO:0035116~embryonic hindlimb morphogenesis	3	0.156087	0.560784	LRP6, MECOM, MED1	1440	18	14116	1.6338	1	0.99953	100
GOTERM_BP_ALL	GO:0035115~embryonic forelimb morphogenesis	3	0.156087	0.590876	LRP6, MECOM, ZNF358	1440	19	14116	1.54781	1	0.999604	100
GOTERM_BP_ALL	GO:0035136~forelimb morphogenesis	3	0.156087	0.671796	LRP6, MECOM, ZNF358	1440	22	14116	1.33674	1	0.999811	100
GOTERM_BP_ALL	GO:0035113~embryonic appendage morphogenesis	9	0.468262	0.673399	LMBR1, HOXC11, CYP26B1, HOXD12, LRP6, TP63, MECOM, ZNF358, MED1	1440	87	14116	1.01408	1	0.999805	100
GOTERM_BP_ALL	GO:0030326~embryonic limb morphogenesis	9	0.468262	0.673399	LMBR1, HOXC11, CYP26B1, HOXD12, LRP6, TP63, MECOM, ZNF358, MED1	1440	87	14116	1.01408	1	0.999805	100
GOTERM_BP_ALL	GO:0035107~appendage morphogenesis	10	0.520291	0.690777	LMBR1, HOXC11, CYP26B1, HOXD12, LRP6, TP63, COL2A1, MECOM, ZNF358, MED1	1440	99	14116	0.99018	1	0.999846	100
GOTERM_BP_ALL	GO:0035108~limb morphogenesis	10	0.520291	0.690777	LMBR1, HOXC11, CYP26B1, HOXD12, LRP6, TP63, COL2A1, MECOM, ZNF358, MED1	1440	99	14116	0.99018	1	0.999846	100
GOTERM_BP_ALL	GO:0048736~appendage development	10	0.520291	0.735097	LMBR1, HOXC11, CYP26B1, HOXD12, LRP6, TP63, COL2A1, MECOM, ZNF358, MED1	1440	103	14116	0.951726	1	0.999882	100
GOTERM_BP_ALL	GO:0060173~limb development	10	0.520291	0.735097	LMBR1, HOXC11, CYP26B1, HOXD12, LRP6, TP63, COL2A1, MECOM, ZNF358, MED1	1440	103	14116	0.951726	1	0.999882	100
GOTERM_BP_ALL	GO:0035137~hindlimb morphogenesis	3	0.156087	0.758913	LRP6, MECOM, MED1	1440	26	14116	1.13109	1	0.99991	100
GOTERM_BP_ALL	GO:0048598~embryonic morphogenesis	28	1.45682	0.818896	DLC1, LMBR1, TCAP, WNT3A, HOXD12, TP63, COL2A1, GLI2, HOXA3, MACF1, ALDH1A3, CYP26B1, CEP290, CDH23, SATB2, RET, HSPG2, GRSF1, CELSR1, MECOM, ECSIT, ZNF358, FZD6, HOXC11, IFT172, LRP6, NSD1, MED1	1440	307	14116	0.894064	1	0.999962	100
Annotation Cluster 224	Enrichment Score: 0.17571795977096094
Category	Term	Count	%	PValue	Genes	List Total	Pop Hits	Pop Total	Fold Enrichment	Bonferroni	Benjamini	FDR
GOTERM_BP_ALL	GO:0019216~regulation of lipid metabolic process	13	0.676379	0.473209	VAV3, TNF, LHCGR, IRS1, ABCG4, ABCG1, BRCA1, SLC25A20, PLA2G4A, SORBS1, DHCR7, IL1B, MTOR	1440	112	14116	1.13782	1	0.999214	99.9993
GOTERM_BP_ALL	GO:0010565~regulation of cellular ketone metabolic process	6	0.312175	0.703186	SLC25A20, PLA2G4A, MTOR, COMT, IRS1, BRCA1	1440	57	14116	1.03187	1	0.99986	100
GOTERM_BP_ALL	GO:0019217~regulation of fatty acid metabolic process	5	0.260146	0.749791	SLC25A20, PLA2G4A, MTOR, IRS1, BRCA1	1440	49	14116	1.00028	1	0.999902	100
GOTERM_BP_ALL	GO:0046320~regulation of fatty acid oxidation	3	0.156087	0.794447	SLC25A20, MTOR, IRS1	1440	28	14116	1.0503	1	0.999943	100
Annotation Cluster 225	Enrichment Score: 0.17518069319328206
Category	Term	Count	%	PValue	Genes	List Total	Pop Hits	Pop Total	Fold Enrichment	Bonferroni	Benjamini	FDR
INTERPRO	IPR000306:Zinc finger, FYVE-type	4	0.208117	0.601528	HGS, FYCO1, ZFYVE1, RUFY2	1697	30	16659	1.3089	1	0.999717	100
INTERPRO	IPR017455:Zinc finger, FYVE-related	4	0.208117	0.686973	HGS, FYCO1, ZFYVE1, RUFY2	1697	34	16659	1.15491	1	0.999939	100
SMART	SM00064:FYVE	4	0.208117	0.721543	HGS, FYCO1, ZFYVE1, RUFY2	1100	30	9079	1.10048	1	0.990566	100
Annotation Cluster 226	Enrichment Score: 0.17508767342524703
Category	Term	Count	%	PValue	Genes	List Total	Pop Hits	Pop Total	Fold Enrichment	Bonferroni	Benjamini	FDR
GOTERM_BP_ALL	GO:0000165~MAPKKK cascade	23	1.19667	0.245059	FCER1A, FGFR1, RET, TNF, FLT1, TAOK2, BRAF, MADD, MET, FPR1, MAP4K2, MINK1, TAB1, TRIB1, PLCE1, ERCC6, RGS3, MAP3K1, MAPK8IP2, IL1B, MAPK7, THBS1, SCG2	1440	184	14116	1.22535	1	0.997963	99.4394
GOTERM_BP_ALL	GO:0032147~activation of protein kinase activity	15	0.780437	0.270737	PRKCZ, PARD3, FLT1, TAOK2, SPHK2, SPHK1, TAB1, AZU1, PLCE1, ERCC6, LRP1, TNFRSF10B, MAP3K1, PRKAR1B, ADCY10	1440	114	14116	1.28984	1	0.998382	99.7039
GOTERM_BP_ALL	GO:0033674~positive regulation of kinase activity	26	1.35276	0.406915	ALS2, PRKCZ, PARD3, TNF, FPR1, AZU1, ERCC6, MAP3K1, IL1B, THBS1, ADCY10, FCER1A, FLT1, VAV3, TAOK2, SPHK2, MADD, MET, SPHK1, TAB1, IRS1, PLCE1, TNFRSF10B, LRP1, PRKAR1B, RELN	1440	231	14116	1.10334	1	0.998891	99.9935
GOTERM_BP_ALL	GO:0000187~activation of MAPK activity	10	0.520291	0.460183	FCER1A, PLCE1, ERCC6, TNF, MADD, MAP3K1, MET, FPR1, IL1B, THBS1	1440	82	14116	1.19546	1	0.999165	99.9988
GOTERM_BP_ALL	GO:0051347~positive regulation of transferase activity	26	1.35276	0.486014	ALS2, PRKCZ, PARD3, TNF, FPR1, AZU1, ERCC6, MAP3K1, IL1B, THBS1, ADCY10, FCER1A, FLT1, VAV3, TAOK2, SPHK2, MADD, MET, SPHK1, TAB1, IRS1, PLCE1, TNFRSF10B, LRP1, PRKAR1B, RELN	1440	240	14116	1.06197	1	0.999227	99.9995
GOTERM_BP_ALL	GO:0045860~positive regulation of protein kinase activity	24	1.2487	0.509227	ALS2, FCER1A, PRKCZ, PARD3, TNF, FLT1, SPHK2, TAOK2, MADD, SPHK1, MET, FPR1, TAB1, AZU1, PLCE1, ERCC6, TNFRSF10B, LRP1, PRKAR1B, MAP3K1, IL1B, RELN, ADCY10, THBS1	1440	223	14116	1.05501	1	0.999314	99.9998
GOTERM_BP_ALL	GO:0043405~regulation of MAP kinase activity	14	0.728408	0.690367	FCER1A, TNF, MADD, MET, FPR1, TRIB1, IRAK3, PLCE1, ERCC6, RGS3, HIPK3, MAP3K1, IL1B, THBS1	1440	141	14116	0.973325	1	0.999847	100
GOTERM_BP_ALL	GO:0043406~positive regulation of MAP kinase activity	10	0.520291	0.724436	FCER1A, PLCE1, ERCC6, TNF, MADD, MAP3K1, MET, FPR1, IL1B, THBS1	1440	102	14116	0.961057	1	0.999882	100
GOTERM_BP_ALL	GO:0043549~regulation of kinase activity	33	1.71696	0.805554	ALS2, PRKCZ, PARD3, TNF, FPR1, TTN, LATS1, TRIB1, AZU1, IRAK3, ERCC6, MAP3K1, IL1B, ADCY10, THBS1, FCER1A, FLT1, VAV3, SPHK2, TAOK2, MADD, SPHK1, MET, TAB1, IRS1, PLCE1, LRP1, TNFRSF10B, RGS3, HIPK3, PRKAR1B, RELN, MTOR	1440	357	14116	0.906139	1	0.999952	100
GOTERM_BP_ALL	GO:0045859~regulation of protein kinase activity	31	1.6129	0.846903	ALS2, PRKCZ, PARD3, TNF, FPR1, TTN, LATS1, TRIB1, AZU1, IRAK3, ERCC6, MAP3K1, IL1B, ADCY10, THBS1, FCER1A, FLT1, SPHK2, TAOK2, MADD, MET, SPHK1, TAB1, PLCE1, TNFRSF10B, LRP1, RGS3, HIPK3, PRKAR1B, RELN, MTOR	1440	345	14116	0.880829	1	0.999976	100
GOTERM_BP_ALL	GO:0051338~regulation of transferase activity	33	1.71696	0.869031	ALS2, PRKCZ, PARD3, TNF, FPR1, TTN, LATS1, TRIB1, AZU1, IRAK3, ERCC6, MAP3K1, IL1B, ADCY10, THBS1, FCER1A, FLT1, VAV3, SPHK2, TAOK2, MADD, SPHK1, MET, TAB1, IRS1, PLCE1, LRP1, TNFRSF10B, RGS3, HIPK3, PRKAR1B, RELN, MTOR	1440	372	14116	0.869601	1	0.999987	100
GOTERM_BP_ALL	GO:0019220~regulation of phosphate metabolic process	41	2.13319	0.938971	DLC1, ALS2, PRKCZ, PARD3, TNF, FPR1, TTN, LATS1, TRIB1, AZU1, IRAK3, NOD2, ERCC6, MCM7, MAP3K1, IL1B, ADCY10, THBS1, FAM129A, FCER1A, FLT1, VAV3, SPHK2, TAOK2, MADD, SMG5, SMAD6, SPHK1, MET, TAB1, IRS1, PLCE1, LRP1, TNFRSF10B, RGS3, PRKAR1B, HIPK3, LACRT, RELN, MTOR, RAD17	1440	485	14116	0.828688	1	0.999999	100
GOTERM_BP_ALL	GO:0051174~regulation of phosphorus metabolic process	41	2.13319	0.938971	DLC1, ALS2, PRKCZ, PARD3, TNF, FPR1, TTN, LATS1, TRIB1, AZU1, IRAK3, NOD2, ERCC6, MCM7, MAP3K1, IL1B, ADCY10, THBS1, FAM129A, FCER1A, FLT1, VAV3, SPHK2, TAOK2, MADD, SMG5, SMAD6, SPHK1, MET, TAB1, IRS1, PLCE1, LRP1, TNFRSF10B, RGS3, PRKAR1B, HIPK3, LACRT, RELN, MTOR, RAD17	1440	485	14116	0.828688	1	0.999999	100
GOTERM_BP_ALL	GO:0042325~regulation of phosphorylation	39	2.02914	0.943967	ALS2, PRKCZ, PARD3, TNF, FPR1, TTN, LATS1, TRIB1, AZU1, IRAK3, NOD2, ERCC6, MCM7, MAP3K1, IL1B, ADCY10, THBS1, FAM129A, FCER1A, FLT1, VAV3, SPHK2, TAOK2, MADD, SMAD6, SPHK1, MET, TAB1, IRS1, PLCE1, LRP1, TNFRSF10B, RGS3, PRKAR1B, HIPK3, LACRT, RELN, MTOR, RAD17	1440	466	14116	0.820404	1	0.999999	100
GOTERM_BP_ALL	GO:0044093~positive regulation of molecular function	48	2.4974	0.970774	DLC1, ALS2, PRKCZ, AVPR2, PARD3, ADORA3, TNF, C6, BTRC, LHCGR, FPR1, SCRIB, GHRHR, AZU1, IRAK3, NOD2, ERCC6, MAP3K1, NMUR2, RGN, IL1B, CAT, ADCY10, THBS1, ERCC2, FCER1A, COL4A3, CAP2, FLT1, VAV3, SPHK2, TAOK2, ACTN4, MADD, SPHK1, MET, TAB1, NLRP3, IRS1, PLCE1, LRP1, TNFRSF10B, EP300, NCOA3, PRKAR1B, AVPR1B, LCK, RELN	1440	586	14116	0.802958	1	1	100
GOTERM_BP_ALL	GO:0043085~positive regulation of catalytic activity	41	2.13319	0.980173	DLC1, ALS2, AVPR2, PRKCZ, PARD3, ADORA3, TNF, C6, BTRC, LHCGR, FPR1, SCRIB, GHRHR, AZU1, ERCC6, MAP3K1, NMUR2, RGN, IL1B, ADCY10, THBS1, FCER1A, COL4A3, CAP2, FLT1, VAV3, SPHK2, TAOK2, MADD, SPHK1, MET, NLRP3, TAB1, IRS1, PLCE1, LRP1, TNFRSF10B, PRKAR1B, AVPR1B, LCK, RELN	1440	520	14116	0.772911	1	1	100
GOTERM_BP_ALL	GO:0050790~regulation of catalytic activity	69	3.59001	0.987941	DLC1, ALS2, RAB3GAP2, ADORA3, BTRC, LHCGR, INTS1, TTN, LATS1, GHRHR, AGAP7, NMUR2, GIT2, RGN, IL1B, ADCY10, CLN3, AR, MADD, ECSIT, NLRP3, IRS1, PLCE1, GRM2, TNFRSF10B, HIPK3, GRM6, LCK, CAND1, RELN, PRKCZ, AVPR2, PARD3, TNF, RABGAP1, TBC1D3G, C6, NPY2R, FPR1, RABGAP1L, TPM2, SCRIB, TRIB1, AZU1, IRAK3, ERCC6, MAP3K1, TBC1D4, PCSK9, THBS1, GUCA1B, FCER1A, COL4A3, HERPUD1, CAP2, FLT1, VAV3, SPHK2, T…	1440	846	14116	0.799517	1	1	100
GOTERM_BP_ALL	GO:0065009~regulation of molecular function	80	4.16233	0.988904	DLC1, ALS2, RAB3GAP2, ADORA3, BTRC, LHCGR, HR, INTS1, TTN, LATS1, GHRHR, AGAP7, NOD2, PRMT7, WWP2, NMUR2, GIT2, RGN, IL1B, CAT, ADCY10, CLN3, AR, ACTN4, MADD, TAF6L, NLRP3, ECSIT, IRS1, PLCE1, GRM2, EP300, TNFRSF10B, NCOA3, HIPK3, GRM6, LCK, CAND1, RELN, PRKCZ, AVPR2, PARD3, TNF, RABGAP1, TBC1D3G, C6, NPY2R, FPR1, RABGAP1L, TPM2, SCRIB, TRIB1, AZU1, IRAK3, ERCC6, MAP3K1, TBC1D4, PCSK9, THBS1, ERC…	1440	969	14116	0.809311	1	1	100
Annotation Cluster 227	Enrichment Score: 0.1735098799938544
Category	Term	Count	%	PValue	Genes	List Total	Pop Hits	Pop Total	Fold Enrichment	Bonferroni	Benjamini	FDR
GOTERM_MF_ALL	GO:0008080~N-acetyltransferase activity	9	0.468262	0.413856	SATL1, NAT6, EP300, NCOA3, SAP130, NAT1, AANAT, TAF6L, AGPAT2	1555	69	15143	1.27021	1	0.984744	99.9829
GOTERM_BP_ALL	GO:0006473~protein amino acid acetylation	7	0.364204	0.439487	ING4, BRPF1, EP300, SAP130, NAA16, TRRAP, TAF6L	1440	52	14116	1.3196	1	0.999026	99.9977
GOTERM_MF_ALL	GO:0016407~acetyltransferase activity	10	0.520291	0.468358	SATL1, NAT6, EP300, NCOA3, SAP130, NAT1, AANAT, NAA16, TAF6L, AGPAT2	1555	82	15143	1.18759	1	0.990215	99.9965
GOTERM_BP_ALL	GO:0043966~histone H3 acetylation	4	0.208117	0.502972	ING4, BRPF1, SAP130, TAF6L	1440	26	14116	1.50812	1	0.999293	99.9997
GOTERM_BP_ALL	GO:0016573~histone acetylation	6	0.312175	0.549462	ING4, BRPF1, EP300, SAP130, TRRAP, TAF6L	1440	48	14116	1.22535	1	0.999468	100
GOTERM_BP_ALL	GO:0043543~protein amino acid acylation	7	0.364204	0.582711	ING4, BRPF1, EP300, SAP130, NAA16, TRRAP, TAF6L	1440	60	14116	1.14366	1	0.999608	100
GOTERM_BP_ALL	GO:0016568~chromatin modification	28	1.45682	0.604402	DPF3, ING4, EZH1, SETD1A, TRRAP, BRPF1, CHD1L, PRMT7, PBRM1, KDM3A, CHD6, MLL3, MLL4, SATB2, L3MBTL2, HDAC10, CECR2, PADI4, TAF6L, HLTF, SUV420H2, EP300, SAP130, BCORL1, ASH1L, PHF21A, RBM14, NSD1	1440	274	14116	1.00174	1	0.999638	100
GOTERM_MF_ALL	GO:0016410~N-acyltransferase activity	9	0.468262	0.627894	SATL1, NAT6, EP300, NCOA3, SAP130, NAT1, AANAT, TAF6L, AGPAT2	1555	83	15143	1.05596	1	0.997151	100
INTERPRO	IPR000182:GCN5-related N-acetyltransferase	3	0.156087	0.694958	SATL1, NAT6, AANAT	1697	23	16659	1.28044	1	0.999949	100
GOTERM_BP_ALL	GO:0016570~histone modification	12	0.62435	0.710629	SUV420H2, ING4, BRPF1, EP300, PRMT7, SAP130, HDAC10, KDM3A, TRRAP, TAF6L, RBM14, NSD1	1440	122	14116	0.964208	1	0.999866	100
[truncated: 904 more rows]
