# Supplementary material for: Investigation of Pathogenic Genes in Peri-Implantitis from Implant Clustering Failure Patients: A Whole-Exome Sequencing Pilot Study
Source: PLoS One. 2014 Jun 12;9(6):e99360. doi: 10.1371/journal.pone.0099360 (PMC4055653; doi:10.1371/journal.pone.0099360)
Supplement: Table S7 — IntPath results. (XLSX) [file pone.0099360.s004.xlsx]

## Sheet: cluster 1~3
pathway	k	n	m	N	p-value
ECM-receptor interaction	26	188	85	39949	2.02788e-40
Focal Adhesion	24	188	234	39949	4.54831e-25
Malaria	9	188	51	39949	2.3951e-12
Amoebiasis	11	188	106	39949	3.51893e-12
Protein digestion and absorption	8	188	81	39949	4.96831e-09
Cell adhesion molecules (CAMs)	8	188	133	39949	2.4578e-07
Complement Activation, Classical Pathway	4	188	17	39949	1.07765e-06
Phagosome	7	188	153	39949	8.68016e-06
Integrin-mediated cell adhesion	6	188	103	39949	9.81774e-06
Inflammatory Response Pathway	4	188	33	39949	1.74685e-05
Complement and coagulation cascades	5	188	81	39949	4.19627e-05
TGF Beta Signaling Pathway	5	188	114	39949	0.000212174
Adherens junction	4	188	73	39949	0.000401299
Arrhythmogenic right ventricular cardiomyopathy (ARVC)	4	188	73	39949	0.000401299
Systemic lupus erythematosus	5	188	135	39949	0.000462912
Alpha 6 Beta 4 signaling pathway	3	188	33	39949	0.000504561
Hypertrophic cardiomyopathy (HCM)	4	188	81	39949	0.000595673
Prion diseases	3	188	35	39949	0.000600892
Regulation of actin cytoskeleton	6	188	230	39949	0.000808594
Dilated cardiomyopathy	4	188	88	39949	0.000814359
Notch signaling pathway	3	188	52	39949	0.0019161
cell lung cancer	4	188	114	39949	0.00212057
Toxoplasmosis	4	188	131	39949	0.00349929
Neural Crest Differentiation	3	188	71	39949	0.00465275
eumelanin biosynthesis	1	188	1	39949	0.00473922
Hematopoietic cell lineage	3	188	88	39949	0.00844795

## Sheet: cluster 4~5
pathway	k	n	m	N	p-value
Focal Adhesion	20	544	234	39949	9.94838e-11
ECM-receptor interaction	12	544	85	39949	1.92499e-09
Arrhythmogenic right ventricular cardiomyopathy (ARVC)	8	544	73	39949	6.9466e-06
Metabolic pathways	34	544	1135	39949	1.92548e-05
Renin-angiotensin system	4	544	17	39949	7.0309e-05
Pancreatic secretion	8	544	101	39949	7.49145e-05
Regulation of actin cytoskeleton	12	544	230	39949	8.4486e-05
Hypertrophic cardiomyopathy (HCM)	7	544	81	39949	0.000121747
MAPK signaling pathway	13	544	294	39949	0.000225719
Long-term potentiation	6	544	67	39949	0.000306498
pentose phosphate pathway	4	544	27	39949	0.000465458
Galactose metabolism	4	544	27	39949	0.000465458
Pathways in cancer	13	544	326	39949	0.000601012
Malaria	5	544	51	39949	0.000644474
Calcium signaling pathway	9	544	174	39949	0.000678276
Mucin type O-Glycan biosynthesis	4	544	30	39949	0.000703891
cell lung cancer	7	544	114	39949	0.000981385
Base excision repair	4	544	33	39949	0.00101771
Phagosome	8	544	153	39949	0.00124222
Dilated cardiomyopathy	6	544	88	39949	0.00130982
Other glycan degradation	3	544	17	39949	0.00148274
Striated Muscle Contraction	4	544	37	39949	0.00157455
Nuclear Receptors	4	544	38	39949	0.00174149
Long-term depression	5	544	70	39949	0.00269329
Integrin-mediated cell adhesion	6	544	103	39949	0.00291788
Gastric acid secretion	5	544	73	39949	0.00322789
Lysine degradation	4	544	48	39949	0.00412221
N-Glycan biosynthesis	4	544	49	39949	0.0044412
Calcium Regulation in the Cardiac Cell	7	544	149	39949	0.00447264
TGF Beta Signaling Pathway	6	544	114	39949	0.0048128
Protein digestion and absorption	5	544	81	39949	0.00505123
Mineral absorption	4	544	51	39949	0.00512878
Notch signaling pathway	4	544	52	39949	0.00551286
cytochrome P450	6	544	127	39949	0.0080451
Arachidonic acid metabolism	4	544	58	39949	0.00810789
MAPK Cascade	3	544	31	39949	0.00855152
Tight junction	6	544	131	39949	0.00933202
Fc gamma R-mediated phagocytosis	5	544	94	39949	0.00941514

## Sheet: cluster 6~10
pathway	k	n	m	N	p-value
ABC transporters	14	486	44	39949	1.06365e-16
Metabolic pathways	50	486	1135	39949	6.26089e-15
Insulin Signaling	16	486	161	39949	1.61588e-10
Regulation of actin cytoskeleton	18	486	230	39949	5.98332e-10
Focal Adhesion	18	486	234	39949	7.89915e-10
Insulin signaling pathway	13	486	137	39949	1.4825e-08
Tight junction	12	486	131	39949	7.87947e-08
MAPK signaling pathway	17	486	294	39949	1.55875e-07
Inositol phosphate metabolism	8	486	57	39949	4.43975e-07
Galactose metabolism	6	486	27	39949	7.49128e-07
Other glycan degradation	5	486	17	39949	1.43174e-06
Phosphatidylinositol signaling system	8	486	77	39949	4.57179e-06
Striated Muscle Contraction	6	486	37	39949	5.3076e-06
Signal Transduction of S1P Receptor	5	486	25	39949	1.13439e-05
phospholipases	6	486	42	39949	1.13762e-05
pentose phosphate pathway	5	486	27	39949	1.68946e-05
Fc gamma R-mediated phagocytosis	8	486	94	39949	2.01996e-05
<i>myo</i>-inositol biosynthesis	6	486	47	39949	2.21198e-05
Pancreatic secretion	8	486	101	39949	3.40558e-05
Renin-angiotensin system	4	486	17	39949	4.5411e-05
Influenza A	10	486	172	39949	5.36297e-05
Biosynthesis of unsaturated fatty acids	4	486	20	39949	8.98066e-05
Aminoacyl-tRNA biosynthesis	6	486	63	39949	0.000118801
tRNA charging pathway	7	486	92	39949	0.000135834
NOD pathway	5	486	41	39949	0.000136338
Vitamin digestion and absorption	4	486	24	39949	0.000189542
Carbohydrate digestion and absorption	5	486	44	39949	0.000191738
Viral myocarditis	6	486	70	39949	0.000213419
Nucleotide excision repair	5	486	46	39949	0.000237265
Adherens junction	6	486	73	39949	0.000268775
VEGF signaling pathway	6	486	74	39949	0.000289478
3-phosphoinositide biosynthesis	4	486	28	39949	0.000351488
acyl-CoA hydrolysis	2	486	3	39949	0.00043964
trehalose degradation II (trehalase)	2	486	3	39949	0.00043964
glycerol degradation	3	486	13	39949	0.000467489
Starch and sucrose metabolism	5	486	54	39949	0.000505515
Vibrio cholerae infection	5	486	54	39949	0.000505515
Leukocyte transendothelial migration	7	486	116	39949	0.000563516
Fluoropyrimidine Activity	4	486	33	39949	0.000669436
Base excision repair	4	486	33	39949	0.000669436
Non-homologous end joining	3	486	15	39949	0.000730282
ErbB signaling pathway	6	486	89	39949	0.000779559
Glycolysis and Gluconeogenesis	6	486	91	39949	0.000876434
G Protein Signaling Pathways	6	486	91	39949	0.000876434
Neurotrophin signaling pathway	7	486	126	39949	0.000920144
Fructose and mannose metabolism	4	486	36	39949	0.000936401
Ether lipid metabolism	4	486	36	39949	0.000936401
miRs in Muscle Cell Differentiation	4	486	40	39949	0.00139805
Butirosin and neomycin biosynthesis	2	486	5	39949	0.00144207
salvage pathways of pyrimidine deoxyribonucleotides	2	486	5	39949	0.00144207
diabetes mellitus	6	486	101	39949	0.00150549
Integrin-mediated cell adhesion	6	486	103	39949	0.00166485
superpathway of D-<i>myo</i>-inositol (1,4,5)-trisphosphate metabolism	3	486	20	39949	0.00175094
alpha-Linolenic acid metabolism	3	486	20	39949	0.00175094
stearate biosynthesis I (animals)	3	486	20	39949	0.00175094
DNA damage response	7	486	149	39949	0.00241071
Mismatch repair	3	486	23	39949	0.00264703
NLR proteins	3	486	24	39949	0.00299853
Glycerolipid metabolism	4	486	50	39949	0.0032095
Endocytosis	8	486	200	39949	0.00328841
Amyotrophic lateral sclerosis (ALS)	4	486	51	39949	0.00344496
mTOR signaling pathway	4	486	52	39949	0.00370241
ECM-receptor interaction	5	486	85	39949	0.00385789
Rapoport-Luebering glycolytic shunt	2	486	8	39949	0.00394191
Collecting duct acid secretion	3	486	27	39949	0.00422574
TSH signaling pathway	4	486	57	39949	0.00515405
Apoptosis	6	486	130	39949	0.00528901
NOD-like receptor signaling pathway	4	486	58	39949	0.00548851
Calcium signaling pathway	7	486	174	39949	0.00564068
Homologous recombination	3	486	30	39949	0.00569707
MAPK Cascade	3	486	31	39949	0.00627196
Vitamin A and carotenoid metabolism	3	486	32	39949	0.0068441
Pathways in cancer	10	486	326	39949	0.00706333
GnRH signaling pathway	5	486	100	39949	0.00764149
Glioma	4	486	64	39949	0.00777014
Primary immunodeficiency	3	486	35	39949	0.00877682
Glycogen Metabolism	3	486	35	39949	0.00877682
